# Supplementary material for: Functional Cross-Talk of MbtH-Like Proteins During Thaxtomin Biosynthesis in the Potato Common Scab Pathogen Streptomyces scabiei
Source: Front Microbiol. 2020 Oct 15;11:585456. doi: 10.3389/fmicb.2020.585456 (PMC7593251; doi:10.3389/fmicb.2020.585456)
Supplement: Supplementary file 6 [file Data_Sheet_2.ZIP]

Archive with 3 entries (3 files):
- Supplementary Data 2_TxtA-A model.pdb
- Supplementary Data 3_TxtB-A model.pdb
- Supplementary Data 4_TxtH model.pdb
