# Supplementary material for: Functional Cross-Talk of MbtH-Like Proteins During Thaxtomin Biosynthesis in the Potato Common Scab Pathogen Streptomyces scabiei
Source: Front Microbiol. 2020 Oct 15;11:585456. doi: 10.3389/fmicb.2020.585456 (PMC7593251; doi:10.3389/fmicb.2020.585456)
Supplement: Supplementary file 6 [file Data_Sheet_2.ZIP › Supplementary Data 2_TxtA-A model.pdb]

TITLE     SWISS-MODEL SERVER (https://swissmodel.expasy.org)
TITLE    2 Untitled Project
EXPDTA    THEORETICAL MODEL (SWISS-MODEL SERVER)
AUTHOR    SWISS-MODEL SERVER (SEE REFERENCE IN JRNL Records)
REVDAT   1   25-AUG-20 1MOD    1       18:16
JRNL        AUTH   A.WATERHOUSE,M.BERTONI,S.BIENERT,G.STUDER,G.TAURIELLO,
JRNL        AUTH 2 R.GUMIENNY,F.T.HEER,T.A.P.DE BEER,C.REMPFER,L.BORDOLI,
JRNL        AUTH 3 R.LEPORE,T.SCHWEDE
JRNL        TITL   SWISS-MODEL: HOMOLOGY MODELLING OF PROTEIN STRUCTURES AND
JRNL        TITL 2 COMPLEXES
JRNL        REF    NUCLEIC.ACIDS.RES..           V.  46 W296  2018
JRNL        PMID   29788355
JRNL        DOI    10.1093/nar/gky427
REMARK   1
REMARK   1 REFERENCE 1
REMARK   1  AUTH   S.BIENERT,A.WATERHOUSE,T.A.P.DE BEER,G.TAURIELLO,G.STUDER,
REMARK   1  AUTH 2 L.BORDOLI,T.SCHWEDE
REMARK   1  TITL   THE SWISS-MODEL REPOSITORY - NEW FEATURES AND FUNCTIONALITY
REMARK   1  REF    NUCLEIC.ACIDS.RES..           V.  22       2017
REMARK   1  REFN                   ISSN 0305-1048
REMARK   1  PMID   27899672
REMARK   1  DOI    10.1093/nar/gkw1132
REMARK   1
REMARK   1 REFERENCE 2
REMARK   1  AUTH   N.GUEX,M.C.PEITSCH,T.SCHWEDE
REMARK   1  TITL   AUTOMATED COMPARATIVE PROTEIN STRUCTURE MODELING WITH
REMARK   1  TITL 2 SWISS-MODEL AND SWISS-PDBVIEWER: A HISTORICAL PERSPECTIVE
REMARK   1  REF    ELECTROPHORESIS               V.  30       2009
REMARK   1  REFN                   ISSN 0173-0835
REMARK   1  PMID   19517507
REMARK   1  DOI    10.1002/elps.200900140
REMARK   1
REMARK   1 REFERENCE 3
REMARK   1  AUTH   P.BENKERT,M.BIASINI,T.SCHWEDE
REMARK   1  TITL   TOWARD THE ESTIMATION OF THE ABSOLUTE QUALITY OF INDIVIDUAL
REMARK   1  TITL 2 PROTEIN STRUCTURE MODELS
REMARK   1  REF    BIOINFORMATICS                V.  27       2011
REMARK   1  REFN                   ISSN 1367-4803
REMARK   1  PMID   21134891
REMARK   1  DOI    10.1093/bioinformatics/btq662
REMARK   1
REMARK   1 REFERENCE 4
REMARK   1  AUTH   M.BERTONI,F.KIEFER,M.BIASINI,L.BORDOLI,T.SCHWEDE
REMARK   1  TITL   MODELING PROTEIN QUATERNARY STRUCTURE OF HOMO- AND
REMARK   1  TITL 2 HETERO-OLIGOMERS BEYOND BINARY INTERACTIONS BY HOMOLOGY
REMARK   1  REF    SCI.REP.                      V.   7       2017
REMARK   1  REFN                   ISSN
REMARK   1  PMID   28874689
REMARK   1  DOI    10.1038/s41598-017-09654-8
REMARK   1
REMARK   1 DISCLAIMER
REMARK   1 The SWISS-MODEL SERVER produces theoretical models for proteins.
REMARK   1 The results of any theoretical modelling procedure is
REMARK   1 NON-EXPERIMENTAL and MUST be considered with care. These models may
REMARK   1 contain significant errors. This is especially true for automated
REMARK   1 modeling since there is no human intervention during model
REMARK   1 building. Please read the header section and the logfile carefully
REMARK   1 to know what templates and alignments were used during the model
REMARK   1 building process. All information by the SWISS-MODEL SERVER is
REMARK   1 provided "AS-IS", without any warranty, expressed or implied.
REMARK   2
REMARK   2 COPYRIGHT NOTICE
REMARK   2 This SWISS-MODEL protein model is copyright. It is produced by the
REMARK   2 SWISS-MODEL server, developed by the Computational Structural
REMARK   2 Biology Group at the SIB Swiss Institute of Bioinformatics at the
REMARK   2 Biozentrum, University of Basel (https://swissmodel.expasy.org). This
REMARK   2 model is licensed under the CC BY-SA 4.0 Creative Commons
REMARK   2 Attribution-ShareAlike 4.0 International License
REMARK   2 (https://creativecommons.org/licenses/by-sa/4.0/legalcode), i.e. you
REMARK   2 can copy and redistribute the model in any medium or format,
REMARK   2 transform and build upon the model for any purpose, even
REMARK   2 commercially, under the following terms:
REMARK   2 Attribution - You must give appropriate credit, provide a link to
REMARK   2 the license, and indicate if changes were made. You may do so in any
REMARK   2 reasonable manner, but not in any way that suggests the licensor
REMARK   2 endorses you or your use. When you publish, patent or distribute
REMARK   2 results that were fully or partially based on the model, please cite
REMARK   2 the corresponding papers mentioned under JRNL.
REMARK   2 ShareAlike - If you remix, transform, or build upon the material,
REMARK   2 you must distribute your contributions under the same license as the
REMARK   2 original.
REMARK   2 No additional restrictions - you may not apply legal terms or
REMARK   2 technological measures that legally restrict others from doing
REMARK   2 anything the license permits.
REMARK   2 Find a human-readable summary of (and not a substitute for) the
REMARK   2 CC BY-SA 4.0 license at this link:
REMARK   2 https://creativecommons.org/licenses/by-sa/4.0/
REMARK   3 
REMARK   3 MODEL INFORMATION
REMARK   3  ENGIN   PROMOD3
REMARK   3  VERSN   3.1.1
REMARK   3  OSTAT   monomer
REMARK   3  OSRSN   MONOMER (USER)
REMARK   3  QSPRD   0.000
REMARK   3  GMQE    0.72
REMARK   3  QMNV    4.1.0
REMARK   3  QMN4    -2.21
REMARK   3  MODT    FALSE
REMARK   3 
REMARK   3 TEMPLATE 1
REMARK   3  PDBID   5wmm
REMARK   3  CHAIN   A
REMARK   3  MMCIF   A
REMARK   3  PDBV    2020-08-24
REMARK   3  SMTLE   5wmm.1.A
REMARK   3  SMTLV   2020-08-24
REMARK   3  MTHD    X-RAY DIFFRACTION 2.90 A
REMARK   3  FOUND   HHblits
REMARK   3  GMQE    0.72
REMARK   3  SIM     0.39
REMARK   3  SID     42.28
REMARK   3  OSTAT   monomer
REMARK   3  LIGND   B6G
REMARK   3  LIGND 2 SAH
REMARK   3  LIGND 3 CA
REMARK   3  LIGND 4 CA
REMARK   3  ALN A TRG MSHLTGEDLPEGALATTWPSLLEARVADTPDAIALVAGD--TALTYAQFNARANRLAR
REMARK   3  ALN A TRG WLKYLGAGPERSVGLVLGRSADFFLCATAVLKCGAAYLPLDPNYPVERLSFMARDAAP
REMARK   3  ALN A TRG VVLVTTSDVRGDLLGQLPTGSLVVLDDEATEDVLRRLPDHDMEDGERLEPLRPASPAY
REMARK   3  ALN A TRG IIYTSGSTGIPKGVVVTHQGVASLIATQRRRLAVTGASRVLAFSSPSFDASFWEMSMA
REMARK   3  ALN A TRG LLAGAALVVGRPGRLLPDAELAALIADHGVTHVTLPPSVAGALGPD---MLPPSVTLV
REMARK   3  ALN A TRG VAGEACPAALVQRWR---PHRTMVNAYGPTESTVCATMSDPLA---DDVAPPVGRAVD
REMARK   3  ALN A TRG GTRIHVLDDRLAPVVPGAVGEIYIAGHSLARGYLERPGLTAQRFVADPFGPAGSRMYR
REMARK   3  ALN A TRG SGDLGRWTRSGDLEFVGRADDQVKVRGFRIEPGEIESVIAGCRGVRQAAVVLREDRPG
REMARK   3  ALN A TRG EPYLAAYVIPENA
REMARK   3  ALN A TPL ----------------TIPERFAAVVAEQPEAVALVAADGEESWTYGELDRWANRIAH
REMARK   3  ALN A TPL HLHARGVGRQHRVALVMERSPLLVAAVLGTLKAGACYVPVEPTWPRARIDLVLADLDP
REMARK   3  ALN A TPL ALVIDERLAEEDLTGY-----------P----------T-R---PLDTADVGGEHLAY
REMARK   3  ALN A TPL LMYTSGSTGTPKGVEVSHRNVLSLAL--DPCWADADHQRVLVHAPPTFDASTYEMWVP
REMARK   3  ALN A TPL LLHGGAAVVAP-PGKLDAARLATLIAERGVTALWLPAGLFDLITQHHPKSFVQVREVW
REMARK   3  ALN A TPL AGGDVLSPAAVRRLVRDDGTLTVVNGYGPTETTTFAARYRMSAPARCKDPLPIGEPMA
REMARK   3  ALN A TPL GSRLYALDDRLRQVPQGVIGELYVGGDGVARGYANHPPLTSERFVADPFGRPGERMYR
REMARK   3  ALN A TPL TGDLVRWNHDGQLEFLGRVDEQVKIRGFRVEPGEIRAALRKRDGVAQAVVVPRTDRLG
REMARK   3  ALN A TPL ERRLVAYVVPEV-
REMARK   3  ALN A OFF 54
ATOM      1  N   THR A  17     -92.700 -18.655   6.658  1.00  0.69           N  
ATOM      2  CA  THR A  17     -92.860 -17.176   6.383  1.00  0.69           C  
ATOM      3  C   THR A  17     -92.369 -16.394   7.573  1.00  0.69           C  
ATOM      4  O   THR A  17     -91.983 -16.990   8.571  1.00  0.69           O  
ATOM      5  CB  THR A  17     -94.319 -16.798   6.081  1.00  0.69           C  
ATOM      6  OG1 THR A  17     -95.192 -17.242   7.111  1.00  0.69           O  
ATOM      7  CG2 THR A  17     -94.784 -17.452   4.774  1.00  0.69           C  
ATOM      8  N   TRP A  18     -92.328 -15.049   7.517  1.00  0.66           N  
ATOM      9  CA  TRP A  18     -91.951 -14.279   8.692  1.00  0.66           C  
ATOM     10  C   TRP A  18     -92.988 -14.319   9.830  1.00  0.66           C  
ATOM     11  O   TRP A  18     -92.576 -14.541  10.969  1.00  0.66           O  
ATOM     12  CB  TRP A  18     -91.518 -12.852   8.279  1.00  0.66           C  
ATOM     13  CG  TRP A  18     -90.745 -12.089   9.327  1.00  0.66           C  
ATOM     14  CD1 TRP A  18     -89.396 -12.017   9.525  1.00  0.66           C  
ATOM     15  CD2 TRP A  18     -91.344 -11.218  10.298  1.00  0.66           C  
ATOM     16  NE1 TRP A  18     -89.120 -11.152  10.554  1.00  0.66           N  
ATOM     17  CE2 TRP A  18     -90.292 -10.648  11.039  1.00  0.66           C  
ATOM     18  CE3 TRP A  18     -92.666 -10.884  10.554  1.00  0.66           C  
ATOM     19  CZ2 TRP A  18     -90.533  -9.730  12.048  1.00  0.66           C  
ATOM     20  CZ3 TRP A  18     -92.905  -9.935  11.549  1.00  0.66           C  
ATOM     21  CH2 TRP A  18     -91.862  -9.372  12.296  1.00  0.66           C  
ATOM     22  N   PRO A  19     -94.316 -14.201   9.627  1.00  0.67           N  
ATOM     23  CA  PRO A  19     -95.290 -14.442  10.686  1.00  0.67           C  
ATOM     24  C   PRO A  19     -95.209 -15.794  11.358  1.00  0.67           C  
ATOM     25  O   PRO A  19     -95.302 -15.829  12.578  1.00  0.67           O  
ATOM     26  CB  PRO A  19     -96.655 -14.211  10.024  1.00  0.67           C  
ATOM     27  CG  PRO A  19     -96.353 -13.168   8.950  1.00  0.67           C  
ATOM     28  CD  PRO A  19     -94.956 -13.568   8.466  1.00  0.67           C  
ATOM     29  N   SER A  20     -95.027 -16.909  10.618  1.00  0.68           N  
ATOM     30  CA  SER A  20     -94.959 -18.235  11.225  1.00  0.68           C  
ATOM     31  C   SER A  20     -93.762 -18.442  12.149  1.00  0.68           C  
ATOM     32  O   SER A  20     -93.863 -19.056  13.208  1.00  0.68           O  
ATOM     33  CB  SER A  20     -95.050 -19.390  10.186  1.00  0.68           C  
ATOM     34  OG  SER A  20     -93.942 -19.471   9.272  1.00  0.68           O  
ATOM     35  N   LEU A  21     -92.578 -17.909  11.787  1.00  0.71           N  
ATOM     36  CA  LEU A  21     -91.420 -17.893  12.669  1.00  0.71           C  
ATOM     37  C   LEU A  21     -91.575 -16.964  13.875  1.00  0.71           C  
ATOM     38  O   LEU A  21     -91.179 -17.298  14.990  1.00  0.71           O  
ATOM     39  CB  LEU A  21     -90.130 -17.555  11.885  1.00  0.71           C  
ATOM     40  CG  LEU A  21     -89.750 -18.608  10.818  1.00  0.71           C  
ATOM     41  CD1 LEU A  21     -88.576 -18.109   9.963  1.00  0.71           C  
ATOM     42  CD2 LEU A  21     -89.387 -19.965  11.443  1.00  0.71           C  
ATOM     43  N   LEU A  22     -92.192 -15.775  13.696  1.00  0.74           N  
ATOM     44  CA  LEU A  22     -92.530 -14.876  14.793  1.00  0.74           C  
ATOM     45  C   LEU A  22     -93.532 -15.479  15.782  1.00  0.74           C  
ATOM     46  O   LEU A  22     -93.422 -15.318  16.998  1.00  0.74           O  
ATOM     47  CB  LEU A  22     -93.094 -13.541  14.246  1.00  0.74           C  
ATOM     48  CG  LEU A  22     -93.345 -12.458  15.320  1.00  0.74           C  
ATOM     49  CD1 LEU A  22     -92.027 -11.930  15.907  1.00  0.74           C  
ATOM     50  CD2 LEU A  22     -94.162 -11.296  14.743  1.00  0.74           C  
ATOM     51  N   GLU A  23     -94.530 -16.223  15.267  1.00  0.66           N  
ATOM     52  CA  GLU A  23     -95.534 -16.944  16.026  1.00  0.66           C  
ATOM     53  C   GLU A  23     -94.946 -17.984  16.966  1.00  0.66           C  
ATOM     54  O   GLU A  23     -95.334 -18.099  18.127  1.00  0.66           O  
ATOM     55  CB  GLU A  23     -96.533 -17.585  15.054  1.00  0.66           C  
ATOM     56  CG  GLU A  23     -97.777 -18.210  15.719  1.00  0.66           C  
ATOM     57  CD  GLU A  23     -98.876 -18.464  14.688  1.00  0.66           C  
ATOM     58  OE1 GLU A  23    -100.040 -18.620  15.126  1.00  0.66           O  
ATOM     59  OE2 GLU A  23     -98.572 -18.432  13.464  1.00  0.66           O  
ATOM     60  N   ALA A  24     -93.904 -18.707  16.511  1.00  0.79           N  
ATOM     61  CA  ALA A  24     -93.123 -19.594  17.348  1.00  0.79           C  
ATOM     62  C   ALA A  24     -92.451 -18.877  18.521  1.00  0.79           C  
ATOM     63  O   ALA A  24     -92.440 -19.358  19.646  1.00  0.79           O  
ATOM     64  CB  ALA A  24     -92.069 -20.306  16.477  1.00  0.79           C  
ATOM     65  N   ARG A  25     -91.902 -17.666  18.313  1.00  0.68           N  
ATOM     66  CA  ARG A  25     -91.347 -16.879  19.401  1.00  0.68           C  
ATOM     67  C   ARG A  25     -92.336 -16.362  20.428  1.00  0.68           C  
ATOM     68  O   ARG A  25     -92.086 -16.450  21.626  1.00  0.68           O  
ATOM     69  CB  ARG A  25     -90.507 -15.715  18.847  1.00  0.68           C  
ATOM     70  CG  ARG A  25     -89.279 -16.182  18.042  1.00  0.68           C  
ATOM     71  CD  ARG A  25     -88.068 -16.611  18.884  1.00  0.68           C  
ATOM     72  NE  ARG A  25     -88.322 -17.904  19.588  1.00  0.68           N  
ATOM     73  CZ  ARG A  25     -87.728 -18.252  20.734  1.00  0.68           C  
ATOM     74  NH1 ARG A  25     -88.132 -19.344  21.370  1.00  0.68           N  
ATOM     75  NH2 ARG A  25     -86.734 -17.538  21.261  1.00  0.68           N  
ATOM     76  N   VAL A  26     -93.512 -15.848  20.015  1.00  0.77           N  
ATOM     77  CA  VAL A  26     -94.532 -15.443  20.980  1.00  0.77           C  
ATOM     78  C   VAL A  26     -95.137 -16.639  21.712  1.00  0.77           C  
ATOM     79  O   VAL A  26     -95.605 -16.519  22.842  1.00  0.77           O  
ATOM     80  CB  VAL A  26     -95.602 -14.540  20.363  1.00  0.77           C  
ATOM     81  CG1 VAL A  26     -96.438 -15.286  19.314  1.00  0.77           C  
ATOM     82  CG2 VAL A  26     -96.513 -13.942  21.450  1.00  0.77           C  
ATOM     83  N   ALA A  27     -95.090 -17.844  21.105  1.00  0.79           N  
ATOM     84  CA  ALA A  27     -95.439 -19.076  21.775  1.00  0.79           C  
ATOM     85  C   ALA A  27     -94.548 -19.437  22.955  1.00  0.79           C  
ATOM     86  O   ALA A  27     -95.043 -19.741  24.039  1.00  0.79           O  
ATOM     87  CB  ALA A  27     -95.484 -20.230  20.755  1.00  0.79           C  
ATOM     88  N   ASP A  28     -93.215 -19.367  22.786  1.00  0.78           N  
ATOM     89  CA  ASP A  28     -92.287 -19.619  23.868  1.00  0.78           C  
ATOM     90  C   ASP A  28     -92.184 -18.494  24.898  1.00  0.78           C  
ATOM     91  O   ASP A  28     -92.127 -18.733  26.104  1.00  0.78           O  
ATOM     92  CB  ASP A  28     -90.866 -19.842  23.314  1.00  0.78           C  
ATOM     93  CG  ASP A  28     -90.803 -21.007  22.348  1.00  0.78           C  
ATOM     94  OD1 ASP A  28     -91.119 -22.146  22.755  1.00  0.78           O  
ATOM     95  OD2 ASP A  28     -90.315 -20.756  21.210  1.00  0.78           O  
ATOM     96  N   THR A  29     -92.116 -17.220  24.455  1.00  0.76           N  
ATOM     97  CA  THR A  29     -91.729 -16.116  25.335  1.00  0.76           C  
ATOM     98  C   THR A  29     -92.708 -14.948  25.324  1.00  0.76           C  
ATOM     99  O   THR A  29     -92.290 -13.816  25.066  1.00  0.76           O  
ATOM    100  CB  THR A  29     -90.327 -15.566  25.035  1.00  0.76           C  
ATOM    101  OG1 THR A  29     -90.124 -15.296  23.653  1.00  0.76           O  
ATOM    102  CG2 THR A  29     -89.256 -16.592  25.425  1.00  0.76           C  
ATOM    103  N   PRO A  30     -93.999 -15.104  25.639  1.00  0.81           N  
ATOM    104  CA  PRO A  30     -94.990 -14.034  25.524  1.00  0.81           C  
ATOM    105  C   PRO A  30     -94.705 -12.820  26.385  1.00  0.81           C  
ATOM    106  O   PRO A  30     -94.988 -11.707  25.942  1.00  0.81           O  
ATOM    107  CB  PRO A  30     -96.313 -14.704  25.926  1.00  0.81           C  
ATOM    108  CG  PRO A  30     -95.904 -15.883  26.814  1.00  0.81           C  
ATOM    109  CD  PRO A  30     -94.585 -16.330  26.192  1.00  0.81           C  
ATOM    110  N   ASP A  31     -94.143 -13.009  27.590  1.00  0.82           N  
ATOM    111  CA  ASP A  31     -93.914 -11.948  28.548  1.00  0.82           C  
ATOM    112  C   ASP A  31     -92.516 -11.349  28.431  1.00  0.82           C  
ATOM    113  O   ASP A  31     -92.160 -10.403  29.132  1.00  0.82           O  
ATOM    114  CB  ASP A  31     -94.103 -12.515  29.971  1.00  0.82           C  
ATOM    115  CG  ASP A  31     -95.525 -13.025  30.092  1.00  0.82           C  
ATOM    116  OD1 ASP A  31     -96.457 -12.216  29.862  1.00  0.82           O  
ATOM    117  OD2 ASP A  31     -95.682 -14.240  30.364  1.00  0.82           O  
ATOM    118  N   ALA A  32     -91.673 -11.849  27.504  1.00  0.85           N  
ATOM    119  CA  ALA A  32     -90.385 -11.242  27.243  1.00  0.85           C  
ATOM    120  C   ALA A  32     -90.501  -9.960  26.430  1.00  0.85           C  
ATOM    121  O   ALA A  32     -91.390  -9.798  25.594  1.00  0.85           O  
ATOM    122  CB  ALA A  32     -89.436 -12.218  26.528  1.00  0.85           C  
ATOM    123  N   ILE A  33     -89.583  -9.003  26.668  1.00  0.81           N  
ATOM    124  CA  ILE A  33     -89.532  -7.723  25.981  1.00  0.81           C  
ATOM    125  C   ILE A  33     -89.157  -7.888  24.512  1.00  0.81           C  
ATOM    126  O   ILE A  33     -88.099  -8.419  24.187  1.00  0.81           O  
ATOM    127  CB  ILE A  33     -88.562  -6.762  26.676  1.00  0.81           C  
ATOM    128  CG1 ILE A  33     -89.008  -6.504  28.139  1.00  0.81           C  
ATOM    129  CG2 ILE A  33     -88.446  -5.438  25.884  1.00  0.81           C  
ATOM    130  CD1 ILE A  33     -87.985  -5.719  28.973  1.00  0.81           C  
ATOM    131  N   ALA A  34     -90.024  -7.419  23.591  1.00  0.88           N  
ATOM    132  CA  ALA A  34     -89.790  -7.522  22.165  1.00  0.88           C  
ATOM    133  C   ALA A  34     -89.434  -6.181  21.552  1.00  0.88           C  
ATOM    134  O   ALA A  34     -88.690  -6.096  20.577  1.00  0.88           O  
ATOM    135  CB  ALA A  34     -91.092  -7.996  21.492  1.00  0.88           C  
ATOM    136  N   LEU A  35     -89.949  -5.079  22.123  1.00  0.86           N  
ATOM    137  CA  LEU A  35     -89.814  -3.773  21.517  1.00  0.86           C  
ATOM    138  C   LEU A  35     -89.682  -2.726  22.603  1.00  0.86           C  
ATOM    139  O   LEU A  35     -90.430  -2.728  23.576  1.00  0.86           O  
ATOM    140  CB  LEU A  35     -91.062  -3.507  20.641  1.00  0.86           C  
ATOM    141  CG  LEU A  35     -91.036  -2.243  19.764  1.00  0.86           C  
ATOM    142  CD1 LEU A  35     -89.920  -2.311  18.722  1.00  0.86           C  
ATOM    143  CD2 LEU A  35     -92.374  -2.102  19.041  1.00  0.86           C  
ATOM    144  N   VAL A  36     -88.698  -1.822  22.479  1.00  0.85           N  
ATOM    145  CA  VAL A  36     -88.370  -0.806  23.463  1.00  0.85           C  
ATOM    146  C   VAL A  36     -88.316   0.547  22.785  1.00  0.85           C  
ATOM    147  O   VAL A  36     -87.721   0.708  21.719  1.00  0.85           O  
ATOM    148  CB  VAL A  36     -87.002  -1.070  24.095  1.00  0.85           C  
ATOM    149  CG1 VAL A  36     -86.585   0.041  25.083  1.00  0.85           C  
ATOM    150  CG2 VAL A  36     -87.012  -2.431  24.811  1.00  0.85           C  
ATOM    151  N   ALA A  37     -88.929   1.576  23.395  1.00  0.78           N  
ATOM    152  CA  ALA A  37     -88.745   2.936  22.964  1.00  0.78           C  
ATOM    153  C   ALA A  37     -88.757   3.853  24.173  1.00  0.78           C  
ATOM    154  O   ALA A  37     -89.803   4.147  24.747  1.00  0.78           O  
ATOM    155  CB  ALA A  37     -89.862   3.334  21.987  1.00  0.78           C  
ATOM    156  N   GLY A  38     -87.568   4.351  24.578  1.00  0.68           N  
ATOM    157  CA  GLY A  38     -87.413   5.081  25.835  1.00  0.68           C  
ATOM    158  C   GLY A  38     -87.631   4.207  27.042  1.00  0.68           C  
ATOM    159  O   GLY A  38     -87.055   3.129  27.158  1.00  0.68           O  
ATOM    160  N   ASP A  39     -88.484   4.670  27.959  1.00  0.66           N  
ATOM    161  CA  ASP A  39     -88.906   4.011  29.171  1.00  0.66           C  
ATOM    162  C   ASP A  39     -90.174   3.174  28.987  1.00  0.66           C  
ATOM    163  O   ASP A  39     -90.630   2.477  29.893  1.00  0.66           O  
ATOM    164  CB  ASP A  39     -89.112   5.103  30.264  1.00  0.66           C  
ATOM    165  CG  ASP A  39     -89.957   6.318  29.862  1.00  0.66           C  
ATOM    166  OD1 ASP A  39     -90.203   6.543  28.645  1.00  0.66           O  
ATOM    167  OD2 ASP A  39     -90.320   7.069  30.800  1.00  0.66           O  
ATOM    168  N   THR A  40     -90.727   3.159  27.763  1.00  0.78           N  
ATOM    169  CA  THR A  40     -91.897   2.374  27.401  1.00  0.78           C  
ATOM    170  C   THR A  40     -91.454   1.186  26.575  1.00  0.78           C  
ATOM    171  O   THR A  40     -90.653   1.291  25.645  1.00  0.78           O  
ATOM    172  CB  THR A  40     -92.897   3.180  26.579  1.00  0.78           C  
ATOM    173  OG1 THR A  40     -93.518   4.186  27.369  1.00  0.78           O  
ATOM    174  CG2 THR A  40     -94.069   2.338  26.061  1.00  0.78           C  
ATOM    175  N   ALA A  41     -91.979  -0.012  26.887  1.00  0.85           N  
ATOM    176  CA  ALA A  41     -91.622  -1.214  26.181  1.00  0.85           C  
ATOM    177  C   ALA A  41     -92.838  -2.101  26.001  1.00  0.85           C  
ATOM    178  O   ALA A  41     -93.817  -2.006  26.738  1.00  0.85           O  
ATOM    179  CB  ALA A  41     -90.530  -1.975  26.957  1.00  0.85           C  
ATOM    180  N   LEU A  42     -92.792  -2.974  24.981  1.00  0.84           N  
ATOM    181  CA  LEU A  42     -93.843  -3.909  24.656  1.00  0.84           C  
ATOM    182  C   LEU A  42     -93.298  -5.323  24.663  1.00  0.84           C  
ATOM    183  O   LEU A  42     -92.203  -5.608  24.170  1.00  0.84           O  
ATOM    184  CB  LEU A  42     -94.468  -3.637  23.263  1.00  0.84           C  
ATOM    185  CG  LEU A  42     -95.146  -2.260  23.116  1.00  0.84           C  
ATOM    186  CD1 LEU A  42     -95.602  -2.053  21.667  1.00  0.84           C  
ATOM    187  CD2 LEU A  42     -96.333  -2.097  24.074  1.00  0.84           C  
ATOM    188  N   THR A  43     -94.072  -6.263  25.235  1.00  0.84           N  
ATOM    189  CA  THR A  43     -93.750  -7.685  25.218  1.00  0.84           C  
ATOM    190  C   THR A  43     -94.057  -8.329  23.880  1.00  0.84           C  
ATOM    191  O   THR A  43     -94.735  -7.748  23.034  1.00  0.84           O  
ATOM    192  CB  THR A  43     -94.436  -8.512  26.306  1.00  0.84           C  
ATOM    193  OG1 THR A  43     -95.852  -8.579  26.158  1.00  0.84           O  
ATOM    194  CG2 THR A  43     -94.144  -7.905  27.682  1.00  0.84           C  
ATOM    195  N   TYR A  44     -93.591  -9.575  23.648  1.00  0.81           N  
ATOM    196  CA  TYR A  44     -93.945 -10.352  22.465  1.00  0.81           C  
ATOM    197  C   TYR A  44     -95.444 -10.576  22.331  1.00  0.81           C  
ATOM    198  O   TYR A  44     -96.000 -10.451  21.242  1.00  0.81           O  
ATOM    199  CB  TYR A  44     -93.255 -11.743  22.452  1.00  0.81           C  
ATOM    200  CG  TYR A  44     -91.896 -11.646  21.835  1.00  0.81           C  
ATOM    201  CD1 TYR A  44     -91.760 -11.707  20.437  1.00  0.81           C  
ATOM    202  CD2 TYR A  44     -90.753 -11.468  22.630  1.00  0.81           C  
ATOM    203  CE1 TYR A  44     -90.499 -11.571  19.844  1.00  0.81           C  
ATOM    204  CE2 TYR A  44     -89.493 -11.310  22.036  1.00  0.81           C  
ATOM    205  CZ  TYR A  44     -89.373 -11.376  20.645  1.00  0.81           C  
ATOM    206  OH  TYR A  44     -88.113 -11.268  20.044  1.00  0.81           O  
ATOM    207  N   ALA A  45     -96.150 -10.878  23.441  1.00  0.83           N  
ATOM    208  CA  ALA A  45     -97.594 -11.007  23.450  1.00  0.83           C  
ATOM    209  C   ALA A  45     -98.323  -9.721  23.094  1.00  0.83           C  
ATOM    210  O   ALA A  45     -99.205  -9.711  22.236  1.00  0.83           O  
ATOM    211  CB  ALA A  45     -98.059 -11.469  24.840  1.00  0.83           C  
ATOM    212  N   GLN A  46     -97.918  -8.583  23.700  1.00  0.76           N  
ATOM    213  CA  GLN A  46     -98.465  -7.281  23.376  1.00  0.76           C  
ATOM    214  C   GLN A  46     -98.181  -6.877  21.933  1.00  0.76           C  
ATOM    215  O   GLN A  46     -99.064  -6.389  21.234  1.00  0.76           O  
ATOM    216  CB  GLN A  46     -97.906  -6.197  24.331  1.00  0.76           C  
ATOM    217  CG  GLN A  46     -98.380  -6.326  25.800  1.00  0.76           C  
ATOM    218  CD  GLN A  46     -97.673  -5.275  26.657  1.00  0.76           C  
ATOM    219  OE1 GLN A  46     -96.468  -5.060  26.525  1.00  0.76           O  
ATOM    220  NE2 GLN A  46     -98.428  -4.575  27.534  1.00  0.76           N  
ATOM    221  N   PHE A  47     -96.948  -7.095  21.436  1.00  0.79           N  
ATOM    222  CA  PHE A  47     -96.549  -6.824  20.066  1.00  0.79           C  
ATOM    223  C   PHE A  47     -97.285  -7.677  19.035  1.00  0.79           C  
ATOM    224  O   PHE A  47     -97.785  -7.153  18.040  1.00  0.79           O  
ATOM    225  CB  PHE A  47     -95.006  -7.006  19.945  1.00  0.79           C  
ATOM    226  CG  PHE A  47     -94.475  -6.664  18.576  1.00  0.79           C  
ATOM    227  CD1 PHE A  47     -94.638  -7.568  17.515  1.00  0.79           C  
ATOM    228  CD2 PHE A  47     -93.847  -5.435  18.326  1.00  0.79           C  
ATOM    229  CE1 PHE A  47     -94.252  -7.229  16.219  1.00  0.79           C  
ATOM    230  CE2 PHE A  47     -93.433  -5.102  17.027  1.00  0.79           C  
ATOM    231  CZ  PHE A  47     -93.645  -5.994  15.973  1.00  0.79           C  
ATOM    232  N   ASN A  48     -97.404  -9.010  19.248  1.00  0.76           N  
ATOM    233  CA  ASN A  48     -98.053  -9.937  18.325  1.00  0.76           C  
ATOM    234  C   ASN A  48     -99.478  -9.515  18.097  1.00  0.76           C  
ATOM    235  O   ASN A  48     -99.993  -9.419  16.983  1.00  0.76           O  
ATOM    236  CB  ASN A  48     -98.048 -11.368  18.950  1.00  0.76           C  
ATOM    237  CG  ASN A  48     -98.820 -12.388  18.111  1.00  0.76           C  
ATOM    238  OD1 ASN A  48     -98.549 -12.565  16.918  1.00  0.76           O  
ATOM    239  ND2 ASN A  48     -99.848 -13.029  18.714  1.00  0.76           N  
ATOM    240  N   ALA A  49    -100.118  -9.203  19.211  1.00  0.77           N  
ATOM    241  CA  ALA A  49    -101.421  -8.689  19.240  1.00  0.77           C  
ATOM    242  C   ALA A  49    -101.579  -7.308  18.648  1.00  0.77           C  
ATOM    243  O   ALA A  49    -102.497  -7.102  17.871  1.00  0.77           O  
ATOM    244  CB  ALA A  49    -101.762  -8.706  20.699  1.00  0.77           C  
ATOM    245  N   ARG A  50    -100.684  -6.341  18.929  1.00  0.68           N  
ATOM    246  CA  ARG A  50    -100.707  -5.016  18.327  1.00  0.68           C  
ATOM    247  C   ARG A  50    -100.465  -5.019  16.827  1.00  0.68           C  
ATOM    248  O   ARG A  50    -100.940  -4.151  16.102  1.00  0.68           O  
ATOM    249  CB  ARG A  50     -99.772  -4.020  19.051  1.00  0.68           C  
ATOM    250  CG  ARG A  50    -100.212  -3.523  20.445  1.00  0.68           C  
ATOM    251  CD  ARG A  50     -99.071  -2.770  21.139  1.00  0.68           C  
ATOM    252  NE  ARG A  50     -99.463  -2.453  22.555  1.00  0.68           N  
ATOM    253  CZ  ARG A  50    -100.069  -1.328  22.955  1.00  0.68           C  
ATOM    254  NH1 ARG A  50    -100.202  -1.092  24.260  1.00  0.68           N  
ATOM    255  NH2 ARG A  50    -100.530  -0.432  22.089  1.00  0.68           N  
ATOM    256  N   ALA A  51     -99.772  -6.026  16.303  1.00  0.83           N  
ATOM    257  CA  ALA A  51     -99.759  -6.282  14.893  1.00  0.83           C  
ATOM    258  C   ALA A  51    -101.031  -6.945  14.335  1.00  0.83           C  
ATOM    259  O   ALA A  51    -101.491  -6.592  13.254  1.00  0.83           O  
ATOM    260  CB  ALA A  51     -98.527  -7.127  14.651  1.00  0.83           C  
ATOM    261  N   ASN A  52    -101.667  -7.906  15.057  1.00  0.72           N  
ATOM    262  CA  ASN A  52    -102.986  -8.447  14.680  1.00  0.72           C  
ATOM    263  C   ASN A  52    -104.063  -7.370  14.643  1.00  0.72           C  
ATOM    264  O   ASN A  52    -104.833  -7.278  13.692  1.00  0.72           O  
ATOM    265  CB  ASN A  52    -103.545  -9.529  15.647  1.00  0.72           C  
ATOM    266  CG  ASN A  52    -102.694 -10.788  15.689  1.00  0.72           C  
ATOM    267  OD1 ASN A  52    -102.149 -11.283  14.698  1.00  0.72           O  
ATOM    268  ND2 ASN A  52    -102.593 -11.378  16.902  1.00  0.72           N  
ATOM    269  N   ARG A  53    -104.066  -6.492  15.670  1.00  0.58           N  
ATOM    270  CA  ARG A  53    -104.858  -5.282  15.792  1.00  0.58           C  
ATOM    271  C   ARG A  53    -104.883  -4.450  14.502  1.00  0.58           C  
ATOM    272  O   ARG A  53    -105.927  -4.097  13.958  1.00  0.58           O  
ATOM    273  CB  ARG A  53    -104.186  -4.397  16.912  1.00  0.58           C  
ATOM    274  CG  ARG A  53    -104.424  -4.808  18.413  1.00  0.58           C  
ATOM    275  CD  ARG A  53    -103.961  -3.824  19.551  1.00  0.58           C  
ATOM    276  NE  ARG A  53    -104.807  -4.064  20.794  1.00  0.58           N  
ATOM    277  CZ  ARG A  53    -104.956  -3.436  21.972  1.00  0.58           C  
ATOM    278  NH1 ARG A  53    -104.169  -2.410  22.177  1.00  0.58           N  
ATOM    279  NH2 ARG A  53    -105.955  -3.768  22.813  1.00  0.58           N  
ATOM    280  N   LEU A  54    -103.694  -4.132  13.972  1.00  0.78           N  
ATOM    281  CA  LEU A  54    -103.532  -3.459  12.705  1.00  0.78           C  
ATOM    282  C   LEU A  54    -103.884  -4.299  11.481  1.00  0.78           C  
ATOM    283  O   LEU A  54    -104.434  -3.792  10.507  1.00  0.78           O  
ATOM    284  CB  LEU A  54    -102.070  -3.018  12.586  1.00  0.78           C  
ATOM    285  CG  LEU A  54    -101.707  -1.757  13.372  1.00  0.78           C  
ATOM    286  CD1 LEU A  54    -100.190  -1.693  13.562  1.00  0.78           C  
ATOM    287  CD2 LEU A  54    -102.186  -0.508  12.626  1.00  0.78           C  
ATOM    288  N   ALA A  55    -103.571  -5.613  11.469  1.00  0.82           N  
ATOM    289  CA  ALA A  55    -103.825  -6.492  10.337  1.00  0.82           C  
ATOM    290  C   ALA A  55    -105.303  -6.585   9.975  1.00  0.82           C  
ATOM    291  O   ALA A  55    -105.682  -6.548   8.804  1.00  0.82           O  
ATOM    292  CB  ALA A  55    -103.264  -7.900  10.610  1.00  0.82           C  
ATOM    293  N   ARG A  56    -106.172  -6.622  11.002  1.00  0.66           N  
ATOM    294  CA  ARG A  56    -107.607  -6.494  10.858  1.00  0.66           C  
ATOM    295  C   ARG A  56    -108.050  -5.174  10.241  1.00  0.66           C  
ATOM    296  O   ARG A  56    -108.915  -5.125   9.367  1.00  0.66           O  
ATOM    297  CB  ARG A  56    -108.263  -6.607  12.251  1.00  0.66           C  
ATOM    298  CG  ARG A  56    -109.796  -6.444  12.266  1.00  0.66           C  
ATOM    299  CD  ARG A  56    -110.586  -7.412  11.374  1.00  0.66           C  
ATOM    300  NE  ARG A  56    -110.457  -8.787  11.938  1.00  0.66           N  
ATOM    301  CZ  ARG A  56    -111.027  -9.875  11.420  1.00  0.66           C  
ATOM    302  NH1 ARG A  56    -110.845 -11.063  11.978  1.00  0.66           N  
ATOM    303  NH2 ARG A  56    -111.841  -9.793  10.371  1.00  0.66           N  
ATOM    304  N   TRP A  57    -107.443  -4.053  10.677  1.00  0.72           N  
ATOM    305  CA  TRP A  57    -107.701  -2.726  10.150  1.00  0.72           C  
ATOM    306  C   TRP A  57    -107.330  -2.610   8.672  1.00  0.72           C  
ATOM    307  O   TRP A  57    -108.087  -2.083   7.858  1.00  0.72           O  
ATOM    308  CB  TRP A  57    -106.944  -1.686  11.017  1.00  0.72           C  
ATOM    309  CG  TRP A  57    -107.108  -0.238  10.591  1.00  0.72           C  
ATOM    310  CD1 TRP A  57    -108.172   0.601  10.763  1.00  0.72           C  
ATOM    311  CD2 TRP A  57    -106.116   0.495   9.854  1.00  0.72           C  
ATOM    312  NE1 TRP A  57    -107.910   1.822  10.180  1.00  0.72           N  
ATOM    313  CE2 TRP A  57    -106.651   1.784   9.621  1.00  0.72           C  
ATOM    314  CE3 TRP A  57    -104.843   0.153   9.404  1.00  0.72           C  
ATOM    315  CZ2 TRP A  57    -105.919   2.744   8.938  1.00  0.72           C  
ATOM    316  CZ3 TRP A  57    -104.104   1.127   8.719  1.00  0.72           C  
ATOM    317  CH2 TRP A  57    -104.635   2.405   8.486  1.00  0.72           C  
ATOM    318  N   LEU A  58    -106.177  -3.180   8.275  1.00  0.82           N  
ATOM    319  CA  LEU A  58    -105.771  -3.284   6.885  1.00  0.82           C  
ATOM    320  C   LEU A  58    -106.732  -4.115   6.042  1.00  0.82           C  
ATOM    321  O   LEU A  58    -107.089  -3.729   4.930  1.00  0.82           O  
ATOM    322  CB  LEU A  58    -104.350  -3.886   6.787  1.00  0.82           C  
ATOM    323  CG  LEU A  58    -103.235  -2.965   7.317  1.00  0.82           C  
ATOM    324  CD1 LEU A  58    -101.930  -3.753   7.476  1.00  0.82           C  
ATOM    325  CD2 LEU A  58    -103.005  -1.764   6.386  1.00  0.82           C  
ATOM    326  N   LYS A  59    -107.215  -5.258   6.572  1.00  0.75           N  
ATOM    327  CA  LYS A  59    -108.220  -6.090   5.930  1.00  0.75           C  
ATOM    328  C   LYS A  59    -109.555  -5.385   5.717  1.00  0.75           C  
ATOM    329  O   LYS A  59    -110.184  -5.517   4.668  1.00  0.75           O  
ATOM    330  CB  LYS A  59    -108.442  -7.381   6.747  1.00  0.75           C  
ATOM    331  CG  LYS A  59    -109.407  -8.383   6.090  1.00  0.75           C  
ATOM    332  CD  LYS A  59    -109.466  -9.671   6.911  1.00  0.75           C  
ATOM    333  CE  LYS A  59    -110.390 -10.749   6.365  1.00  0.75           C  
ATOM    334  NZ  LYS A  59    -110.272 -11.928   7.249  1.00  0.75           N  
ATOM    335  N   TYR A  60    -110.003  -4.575   6.700  1.00  0.73           N  
ATOM    336  CA  TYR A  60    -111.192  -3.736   6.607  1.00  0.73           C  
ATOM    337  C   TYR A  60    -111.108  -2.725   5.459  1.00  0.73           C  
ATOM    338  O   TYR A  60    -112.091  -2.452   4.775  1.00  0.73           O  
ATOM    339  CB  TYR A  60    -111.423  -3.019   7.969  1.00  0.73           C  
ATOM    340  CG  TYR A  60    -112.712  -2.236   8.003  1.00  0.73           C  
ATOM    341  CD1 TYR A  60    -112.699  -0.843   7.816  1.00  0.73           C  
ATOM    342  CD2 TYR A  60    -113.943  -2.886   8.192  1.00  0.73           C  
ATOM    343  CE1 TYR A  60    -113.895  -0.113   7.817  1.00  0.73           C  
ATOM    344  CE2 TYR A  60    -115.142  -2.156   8.195  1.00  0.73           C  
ATOM    345  CZ  TYR A  60    -115.115  -0.769   8.006  1.00  0.73           C  
ATOM    346  OH  TYR A  60    -116.312  -0.027   7.999  1.00  0.73           O  
ATOM    347  N   LEU A  61    -109.908  -2.176   5.199  1.00  0.78           N  
ATOM    348  CA  LEU A  61    -109.686  -1.212   4.138  1.00  0.78           C  
ATOM    349  C   LEU A  61    -109.281  -1.861   2.814  1.00  0.78           C  
ATOM    350  O   LEU A  61    -108.898  -1.176   1.868  1.00  0.78           O  
ATOM    351  CB  LEU A  61    -108.587  -0.205   4.557  1.00  0.78           C  
ATOM    352  CG  LEU A  61    -108.938   0.660   5.786  1.00  0.78           C  
ATOM    353  CD1 LEU A  61    -107.720   1.494   6.200  1.00  0.78           C  
ATOM    354  CD2 LEU A  61    -110.136   1.587   5.527  1.00  0.78           C  
ATOM    355  N   GLY A  62    -109.396  -3.202   2.688  1.00  0.84           N  
ATOM    356  CA  GLY A  62    -109.264  -3.891   1.405  1.00  0.84           C  
ATOM    357  C   GLY A  62    -107.923  -4.516   1.129  1.00  0.84           C  
ATOM    358  O   GLY A  62    -107.679  -5.024   0.034  1.00  0.84           O  
ATOM    359  N   ALA A  63    -106.998  -4.526   2.106  1.00  0.82           N  
ATOM    360  CA  ALA A  63    -105.731  -5.208   1.947  1.00  0.82           C  
ATOM    361  C   ALA A  63    -105.873  -6.722   2.108  1.00  0.82           C  
ATOM    362  O   ALA A  63    -106.408  -7.231   3.090  1.00  0.82           O  
ATOM    363  CB  ALA A  63    -104.666  -4.662   2.915  1.00  0.82           C  
ATOM    364  N   GLY A  64    -105.405  -7.479   1.098  1.00  0.78           N  
ATOM    365  CA  GLY A  64    -105.489  -8.934   1.067  1.00  0.78           C  
ATOM    366  C   GLY A  64    -104.172  -9.540   0.648  1.00  0.78           C  
ATOM    367  O   GLY A  64    -103.137  -8.887   0.787  1.00  0.78           O  
ATOM    368  N   PRO A  65    -104.136 -10.752   0.104  1.00  0.72           N  
ATOM    369  CA  PRO A  65    -102.888 -11.398  -0.269  1.00  0.72           C  
ATOM    370  C   PRO A  65    -102.270 -10.777  -1.510  1.00  0.72           C  
ATOM    371  O   PRO A  65    -102.984 -10.288  -2.388  1.00  0.72           O  
ATOM    372  CB  PRO A  65    -103.280 -12.864  -0.490  1.00  0.72           C  
ATOM    373  CG  PRO A  65    -104.742 -12.807  -0.945  1.00  0.72           C  
ATOM    374  CD  PRO A  65    -105.306 -11.562  -0.254  1.00  0.72           C  
ATOM    375  N   GLU A  66    -100.922 -10.717  -1.533  1.00  0.71           N  
ATOM    376  CA  GLU A  66    -100.104 -10.224  -2.634  1.00  0.71           C  
ATOM    377  C   GLU A  66    -100.284  -8.742  -2.913  1.00  0.71           C  
ATOM    378  O   GLU A  66    -100.021  -8.227  -3.998  1.00  0.71           O  
ATOM    379  CB  GLU A  66    -100.236 -11.067  -3.926  1.00  0.71           C  
ATOM    380  CG  GLU A  66     -99.757 -12.526  -3.734  1.00  0.71           C  
ATOM    381  CD  GLU A  66     -99.525 -13.268  -5.049  1.00  0.71           C  
ATOM    382  OE1 GLU A  66    -100.093 -12.861  -6.091  1.00  0.71           O  
ATOM    383  OE2 GLU A  66     -98.701 -14.222  -5.011  1.00  0.71           O  
ATOM    384  N   ARG A  67    -100.720  -7.981  -1.899  1.00  0.72           N  
ATOM    385  CA  ARG A  67    -100.944  -6.563  -2.041  1.00  0.72           C  
ATOM    386  C   ARG A  67     -99.756  -5.765  -1.543  1.00  0.72           C  
ATOM    387  O   ARG A  67     -98.974  -6.220  -0.718  1.00  0.72           O  
ATOM    388  CB  ARG A  67    -102.235  -6.157  -1.298  1.00  0.72           C  
ATOM    389  CG  ARG A  67    -103.519  -6.847  -1.829  1.00  0.72           C  
ATOM    390  CD  ARG A  67    -103.651  -6.994  -3.354  1.00  0.72           C  
ATOM    391  NE  ARG A  67    -105.042  -7.477  -3.622  1.00  0.72           N  
ATOM    392  CZ  ARG A  67    -105.566  -7.620  -4.846  1.00  0.72           C  
ATOM    393  NH1 ARG A  67    -106.805  -8.091  -4.968  1.00  0.72           N  
ATOM    394  NH2 ARG A  67    -104.887  -7.296  -5.942  1.00  0.72           N  
ATOM    395  N   SER A  68     -99.582  -4.533  -2.051  1.00  0.82           N  
ATOM    396  CA  SER A  68     -98.487  -3.660  -1.648  1.00  0.82           C  
ATOM    397  C   SER A  68     -99.038  -2.580  -0.745  1.00  0.82           C  
ATOM    398  O   SER A  68    -100.027  -1.926  -1.081  1.00  0.82           O  
ATOM    399  CB  SER A  68     -97.798  -3.002  -2.875  1.00  0.82           C  
ATOM    400  OG  SER A  68     -96.706  -2.160  -2.501  1.00  0.82           O  
ATOM    401  N   VAL A  69     -98.419  -2.395   0.436  1.00  0.86           N  
ATOM    402  CA  VAL A  69     -98.821  -1.400   1.413  1.00  0.86           C  
ATOM    403  C   VAL A  69     -97.689  -0.414   1.571  1.00  0.86           C  
ATOM    404  O   VAL A  69     -96.609  -0.741   2.067  1.00  0.86           O  
ATOM    405  CB  VAL A  69     -99.133  -2.009   2.780  1.00  0.86           C  
ATOM    406  CG1 VAL A  69     -99.540  -0.923   3.801  1.00  0.86           C  
ATOM    407  CG2 VAL A  69    -100.257  -3.049   2.619  1.00  0.86           C  
ATOM    408  N   GLY A  70     -97.910   0.848   1.152  1.00  0.87           N  
ATOM    409  CA  GLY A  70     -96.927   1.900   1.356  1.00  0.87           C  
ATOM    410  C   GLY A  70     -96.990   2.435   2.756  1.00  0.87           C  
ATOM    411  O   GLY A  70     -98.032   2.893   3.216  1.00  0.87           O  
ATOM    412  N   LEU A  71     -95.858   2.409   3.465  1.00  0.83           N  
ATOM    413  CA  LEU A  71     -95.754   2.931   4.805  1.00  0.83           C  
ATOM    414  C   LEU A  71     -94.894   4.187   4.765  1.00  0.83           C  
ATOM    415  O   LEU A  71     -93.665   4.130   4.749  1.00  0.83           O  
ATOM    416  CB  LEU A  71     -95.086   1.888   5.736  1.00  0.83           C  
ATOM    417  CG  LEU A  71     -95.826   0.545   5.913  1.00  0.83           C  
ATOM    418  CD1 LEU A  71     -94.959  -0.432   6.720  1.00  0.83           C  
ATOM    419  CD2 LEU A  71     -97.180   0.712   6.611  1.00  0.83           C  
ATOM    420  N   VAL A  72     -95.538   5.369   4.789  1.00  0.77           N  
ATOM    421  CA  VAL A  72     -94.893   6.672   4.722  1.00  0.77           C  
ATOM    422  C   VAL A  72     -94.694   7.189   6.141  1.00  0.77           C  
ATOM    423  O   VAL A  72     -95.322   8.146   6.588  1.00  0.77           O  
ATOM    424  CB  VAL A  72     -95.700   7.685   3.904  1.00  0.77           C  
ATOM    425  CG1 VAL A  72     -94.834   8.927   3.606  1.00  0.77           C  
ATOM    426  CG2 VAL A  72     -96.169   7.059   2.576  1.00  0.77           C  
ATOM    427  N   LEU A  73     -93.853   6.500   6.931  1.00  0.71           N  
ATOM    428  CA  LEU A  73     -93.765   6.725   8.361  1.00  0.71           C  
ATOM    429  C   LEU A  73     -92.328   6.927   8.786  1.00  0.71           C  
ATOM    430  O   LEU A  73     -91.385   6.400   8.201  1.00  0.71           O  
ATOM    431  CB  LEU A  73     -94.313   5.531   9.192  1.00  0.71           C  
ATOM    432  CG  LEU A  73     -95.848   5.435   9.323  1.00  0.71           C  
ATOM    433  CD1 LEU A  73     -96.505   4.783   8.107  1.00  0.71           C  
ATOM    434  CD2 LEU A  73     -96.246   4.627  10.567  1.00  0.71           C  
ATOM    435  N   GLY A  74     -92.132   7.714   9.866  1.00  0.68           N  
ATOM    436  CA  GLY A  74     -90.859   7.770  10.570  1.00  0.68           C  
ATOM    437  C   GLY A  74     -90.544   6.499  11.320  1.00  0.68           C  
ATOM    438  O   GLY A  74     -91.395   5.649  11.560  1.00  0.68           O  
ATOM    439  N   ARG A  75     -89.287   6.360  11.765  1.00  0.69           N  
ATOM    440  CA  ARG A  75     -88.852   5.223  12.550  1.00  0.69           C  
ATOM    441  C   ARG A  75     -89.426   5.237  13.967  1.00  0.69           C  
ATOM    442  O   ARG A  75     -89.147   6.126  14.773  1.00  0.69           O  
ATOM    443  CB  ARG A  75     -87.313   5.240  12.580  1.00  0.69           C  
ATOM    444  CG  ARG A  75     -86.621   4.081  13.320  1.00  0.69           C  
ATOM    445  CD  ARG A  75     -85.096   4.071  13.128  1.00  0.69           C  
ATOM    446  NE  ARG A  75     -84.549   5.410  13.572  1.00  0.69           N  
ATOM    447  CZ  ARG A  75     -84.118   6.385  12.753  1.00  0.69           C  
ATOM    448  NH1 ARG A  75     -84.094   6.226  11.433  1.00  0.69           N  
ATOM    449  NH2 ARG A  75     -83.723   7.549  13.268  1.00  0.69           N  
ATOM    450  N   SER A  76     -90.271   4.246  14.304  1.00  0.77           N  
ATOM    451  CA  SER A  76     -91.033   4.269  15.538  1.00  0.77           C  
ATOM    452  C   SER A  76     -91.442   2.861  15.916  1.00  0.77           C  
ATOM    453  O   SER A  76     -91.264   1.920  15.153  1.00  0.77           O  
ATOM    454  CB  SER A  76     -92.299   5.172  15.443  1.00  0.77           C  
ATOM    455  OG  SER A  76     -93.257   4.667  14.508  1.00  0.77           O  
ATOM    456  N   ALA A  77     -91.997   2.667  17.131  1.00  0.80           N  
ATOM    457  CA  ALA A  77     -92.530   1.386  17.569  1.00  0.80           C  
ATOM    458  C   ALA A  77     -93.739   0.954  16.745  1.00  0.80           C  
ATOM    459  O   ALA A  77     -93.891  -0.205  16.368  1.00  0.80           O  
ATOM    460  CB  ALA A  77     -92.908   1.467  19.063  1.00  0.80           C  
ATOM    461  N   ASP A  78     -94.596   1.931  16.414  1.00  0.78           N  
ATOM    462  CA  ASP A  78     -95.790   1.805  15.612  1.00  0.78           C  
ATOM    463  C   ASP A  78     -95.486   1.330  14.194  1.00  0.78           C  
ATOM    464  O   ASP A  78     -96.159   0.462  13.651  1.00  0.78           O  
ATOM    465  CB  ASP A  78     -96.546   3.154  15.644  1.00  0.78           C  
ATOM    466  CG  ASP A  78     -96.656   3.605  17.094  1.00  0.78           C  
ATOM    467  OD1 ASP A  78     -97.042   2.779  17.958  1.00  0.78           O  
ATOM    468  OD2 ASP A  78     -96.202   4.743  17.374  1.00  0.78           O  
ATOM    469  N   PHE A  79     -94.381   1.810  13.582  1.00  0.80           N  
ATOM    470  CA  PHE A  79     -93.880   1.310  12.308  1.00  0.80           C  
ATOM    471  C   PHE A  79     -93.554  -0.187  12.344  1.00  0.80           C  
ATOM    472  O   PHE A  79     -93.822  -0.936  11.406  1.00  0.80           O  
ATOM    473  CB  PHE A  79     -92.607   2.111  11.905  1.00  0.80           C  
ATOM    474  CG  PHE A  79     -92.097   1.721  10.540  1.00  0.80           C  
ATOM    475  CD1 PHE A  79     -90.940   0.937  10.385  1.00  0.80           C  
ATOM    476  CD2 PHE A  79     -92.812   2.104   9.397  1.00  0.80           C  
ATOM    477  CE1 PHE A  79     -90.518   0.535   9.111  1.00  0.80           C  
ATOM    478  CE2 PHE A  79     -92.367   1.738   8.122  1.00  0.80           C  
ATOM    479  CZ  PHE A  79     -91.237   0.932   7.982  1.00  0.80           C  
ATOM    480  N   PHE A  80     -92.960  -0.658  13.455  1.00  0.84           N  
ATOM    481  CA  PHE A  80     -92.562  -2.040  13.650  1.00  0.84           C  
ATOM    482  C   PHE A  80     -93.795  -2.925  13.784  1.00  0.84           C  
ATOM    483  O   PHE A  80     -93.882  -4.009  13.207  1.00  0.84           O  
ATOM    484  CB  PHE A  80     -91.612  -2.198  14.875  1.00  0.84           C  
ATOM    485  CG  PHE A  80     -90.215  -1.640  14.655  1.00  0.84           C  
ATOM    486  CD1 PHE A  80     -89.928  -0.457  13.942  1.00  0.84           C  
ATOM    487  CD2 PHE A  80     -89.134  -2.314  15.245  1.00  0.84           C  
ATOM    488  CE1 PHE A  80     -88.625   0.028  13.814  1.00  0.84           C  
ATOM    489  CE2 PHE A  80     -87.821  -1.841  15.114  1.00  0.84           C  
ATOM    490  CZ  PHE A  80     -87.569  -0.676  14.387  1.00  0.84           C  
ATOM    491  N   LEU A  81     -94.822  -2.435  14.507  1.00  0.84           N  
ATOM    492  CA  LEU A  81     -96.137  -3.043  14.560  1.00  0.84           C  
ATOM    493  C   LEU A  81     -96.813  -3.099  13.194  1.00  0.84           C  
ATOM    494  O   LEU A  81     -97.349  -4.135  12.801  1.00  0.84           O  
ATOM    495  CB  LEU A  81     -97.042  -2.259  15.540  1.00  0.84           C  
ATOM    496  CG  LEU A  81     -96.600  -2.338  17.013  1.00  0.84           C  
ATOM    497  CD1 LEU A  81     -97.406  -1.346  17.865  1.00  0.84           C  
ATOM    498  CD2 LEU A  81     -96.758  -3.764  17.549  1.00  0.84           C  
ATOM    499  N   CYS A  82     -96.748  -1.998  12.416  1.00  0.84           N  
ATOM    500  CA  CYS A  82     -97.271  -1.898  11.064  1.00  0.84           C  
ATOM    501  C   CYS A  82     -96.638  -2.865  10.090  1.00  0.84           C  
ATOM    502  O   CYS A  82     -97.346  -3.539   9.352  1.00  0.84           O  
ATOM    503  CB  CYS A  82     -97.134  -0.460  10.498  1.00  0.84           C  
ATOM    504  SG  CYS A  82     -98.307   0.673  11.299  1.00  0.84           S  
ATOM    505  N   ALA A  83     -95.301  -3.027  10.070  1.00  0.88           N  
ATOM    506  CA  ALA A  83     -94.671  -3.982   9.173  1.00  0.88           C  
ATOM    507  C   ALA A  83     -95.095  -5.426   9.444  1.00  0.88           C  
ATOM    508  O   ALA A  83     -95.453  -6.166   8.532  1.00  0.88           O  
ATOM    509  CB  ALA A  83     -93.138  -3.854   9.224  1.00  0.88           C  
ATOM    510  N   THR A  84     -95.161  -5.827  10.729  1.00  0.84           N  
ATOM    511  CA  THR A  84     -95.703  -7.121  11.150  1.00  0.84           C  
ATOM    512  C   THR A  84     -97.153  -7.295  10.777  1.00  0.84           C  
ATOM    513  O   THR A  84     -97.567  -8.349  10.301  1.00  0.84           O  
ATOM    514  CB  THR A  84     -95.610  -7.316  12.652  1.00  0.84           C  
ATOM    515  OG1 THR A  84     -94.248  -7.287  13.022  1.00  0.84           O  
ATOM    516  CG2 THR A  84     -96.153  -8.677  13.130  1.00  0.84           C  
ATOM    517  N   ALA A  85     -97.975  -6.250  10.964  1.00  0.85           N  
ATOM    518  CA  ALA A  85     -99.363  -6.231  10.568  1.00  0.85           C  
ATOM    519  C   ALA A  85     -99.611  -6.399   9.082  1.00  0.85           C  
ATOM    520  O   ALA A  85    -100.502  -7.135   8.668  1.00  0.85           O  
ATOM    521  CB  ALA A  85     -99.963  -4.893  10.982  1.00  0.85           C  
ATOM    522  N   VAL A  86     -98.797  -5.733   8.242  1.00  0.87           N  
ATOM    523  CA  VAL A  86     -98.812  -5.881   6.797  1.00  0.87           C  
ATOM    524  C   VAL A  86     -98.466  -7.308   6.387  1.00  0.87           C  
ATOM    525  O   VAL A  86     -99.163  -7.935   5.591  1.00  0.87           O  
ATOM    526  CB  VAL A  86     -97.865  -4.868   6.162  1.00  0.87           C  
ATOM    527  CG1 VAL A  86     -97.716  -5.094   4.652  1.00  0.87           C  
ATOM    528  CG2 VAL A  86     -98.408  -3.442   6.372  1.00  0.87           C  
ATOM    529  N   LEU A  87     -97.427  -7.906   7.001  1.00  0.83           N  
ATOM    530  CA  LEU A  87     -97.089  -9.302   6.789  1.00  0.83           C  
ATOM    531  C   LEU A  87     -98.173 -10.282   7.253  1.00  0.83           C  
ATOM    532  O   LEU A  87     -98.427 -11.302   6.614  1.00  0.83           O  
ATOM    533  CB  LEU A  87     -95.742  -9.638   7.476  1.00  0.83           C  
ATOM    534  CG  LEU A  87     -94.530  -8.852   6.926  1.00  0.83           C  
ATOM    535  CD1 LEU A  87     -93.292  -9.061   7.805  1.00  0.83           C  
ATOM    536  CD2 LEU A  87     -94.192  -9.213   5.476  1.00  0.83           C  
ATOM    537  N   LYS A  88     -98.857  -9.991   8.380  1.00  0.79           N  
ATOM    538  CA  LYS A  88     -99.967 -10.779   8.898  1.00  0.79           C  
ATOM    539  C   LYS A  88    -101.263 -10.671   8.103  1.00  0.79           C  
ATOM    540  O   LYS A  88    -102.105 -11.560   8.203  1.00  0.79           O  
ATOM    541  CB  LYS A  88    -100.300 -10.373  10.353  1.00  0.79           C  
ATOM    542  CG  LYS A  88     -99.335 -10.940  11.402  1.00  0.79           C  
ATOM    543  CD  LYS A  88     -99.614 -10.302  12.770  1.00  0.79           C  
ATOM    544  CE  LYS A  88     -98.866 -10.932  13.951  1.00  0.79           C  
ATOM    545  NZ  LYS A  88     -99.512 -12.183  14.400  1.00  0.79           N  
ATOM    546  N   CYS A  89    -101.464  -9.617   7.284  1.00  0.82           N  
ATOM    547  CA  CYS A  89    -102.639  -9.534   6.423  1.00  0.82           C  
ATOM    548  C   CYS A  89    -102.348 -10.070   5.027  1.00  0.82           C  
ATOM    549  O   CYS A  89    -103.215 -10.102   4.156  1.00  0.82           O  
ATOM    550  CB  CYS A  89    -103.222  -8.089   6.356  1.00  0.82           C  
ATOM    551  SG  CYS A  89    -102.217  -6.881   5.410  1.00  0.82           S  
ATOM    552  N   GLY A  90    -101.112 -10.561   4.802  1.00  0.80           N  
ATOM    553  CA  GLY A  90    -100.716 -11.199   3.556  1.00  0.80           C  
ATOM    554  C   GLY A  90    -100.150 -10.293   2.522  1.00  0.80           C  
ATOM    555  O   GLY A  90     -99.976 -10.667   1.361  1.00  0.80           O  
ATOM    556  N   ALA A  91     -99.825  -9.072   2.937  1.00  0.85           N  
ATOM    557  CA  ALA A  91     -99.347  -8.035   2.078  1.00  0.85           C  
ATOM    558  C   ALA A  91     -97.851  -7.812   2.237  1.00  0.85           C  
ATOM    559  O   ALA A  91     -97.188  -8.315   3.143  1.00  0.85           O  
ATOM    560  CB  ALA A  91    -100.149  -6.754   2.351  1.00  0.85           C  
ATOM    561  N   ALA A  92     -97.287  -7.048   1.294  1.00  0.87           N  
ATOM    562  CA  ALA A  92     -95.891  -6.703   1.235  1.00  0.87           C  
ATOM    563  C   ALA A  92     -95.704  -5.274   1.712  1.00  0.87           C  
ATOM    564  O   ALA A  92     -96.407  -4.361   1.271  1.00  0.87           O  
ATOM    565  CB  ALA A  92     -95.409  -6.819  -0.222  1.00  0.87           C  
ATOM    566  N   TYR A  93     -94.757  -5.030   2.644  1.00  0.84           N  
ATOM    567  CA  TYR A  93     -94.562  -3.696   3.190  1.00  0.84           C  
ATOM    568  C   TYR A  93     -93.541  -2.894   2.396  1.00  0.84           C  
ATOM    569  O   TYR A  93     -92.456  -3.360   2.057  1.00  0.84           O  
ATOM    570  CB  TYR A  93     -94.283  -3.669   4.728  1.00  0.84           C  
ATOM    571  CG  TYR A  93     -92.945  -4.210   5.152  1.00  0.84           C  
ATOM    572  CD1 TYR A  93     -92.776  -5.578   5.408  1.00  0.84           C  
ATOM    573  CD2 TYR A  93     -91.856  -3.342   5.344  1.00  0.84           C  
ATOM    574  CE1 TYR A  93     -91.532  -6.077   5.820  1.00  0.84           C  
ATOM    575  CE2 TYR A  93     -90.611  -3.837   5.760  1.00  0.84           C  
ATOM    576  CZ  TYR A  93     -90.451  -5.208   5.996  1.00  0.84           C  
ATOM    577  OH  TYR A  93     -89.202  -5.721   6.393  1.00  0.84           O  
ATOM    578  N   LEU A  94     -93.871  -1.637   2.064  1.00  0.82           N  
ATOM    579  CA  LEU A  94     -92.962  -0.761   1.361  1.00  0.82           C  
ATOM    580  C   LEU A  94     -92.687   0.459   2.226  1.00  0.82           C  
ATOM    581  O   LEU A  94     -93.559   1.320   2.362  1.00  0.82           O  
ATOM    582  CB  LEU A  94     -93.577  -0.340   0.008  1.00  0.82           C  
ATOM    583  CG  LEU A  94     -92.828   0.773  -0.755  1.00  0.82           C  
ATOM    584  CD1 LEU A  94     -91.327   0.497  -0.916  1.00  0.82           C  
ATOM    585  CD2 LEU A  94     -93.477   0.978  -2.129  1.00  0.82           C  
ATOM    586  N   PRO A  95     -91.514   0.606   2.830  1.00  0.86           N  
ATOM    587  CA  PRO A  95     -91.169   1.819   3.555  1.00  0.86           C  
ATOM    588  C   PRO A  95     -90.894   2.984   2.622  1.00  0.86           C  
ATOM    589  O   PRO A  95     -90.195   2.817   1.624  1.00  0.86           O  
ATOM    590  CB  PRO A  95     -89.896   1.437   4.331  1.00  0.86           C  
ATOM    591  CG  PRO A  95     -89.895  -0.095   4.370  1.00  0.86           C  
ATOM    592  CD  PRO A  95     -90.531  -0.459   3.037  1.00  0.86           C  
ATOM    593  N   LEU A  96     -91.418   4.175   2.947  1.00  0.83           N  
ATOM    594  CA  LEU A  96     -91.181   5.387   2.193  1.00  0.83           C  
ATOM    595  C   LEU A  96     -90.811   6.493   3.164  1.00  0.83           C  
ATOM    596  O   LEU A  96     -91.573   6.816   4.073  1.00  0.83           O  
ATOM    597  CB  LEU A  96     -92.450   5.813   1.407  1.00  0.83           C  
ATOM    598  CG  LEU A  96     -92.938   4.793   0.354  1.00  0.83           C  
ATOM    599  CD1 LEU A  96     -94.314   5.187  -0.202  1.00  0.83           C  
ATOM    600  CD2 LEU A  96     -91.949   4.640  -0.806  1.00  0.83           C  
ATOM    601  N   ASP A  97     -89.618   7.103   3.011  1.00  0.76           N  
ATOM    602  CA  ASP A  97     -89.126   8.116   3.927  1.00  0.76           C  
ATOM    603  C   ASP A  97     -89.958   9.413   3.904  1.00  0.76           C  
ATOM    604  O   ASP A  97     -90.067  10.035   2.844  1.00  0.76           O  
ATOM    605  CB  ASP A  97     -87.655   8.500   3.608  1.00  0.76           C  
ATOM    606  CG  ASP A  97     -86.710   7.322   3.745  1.00  0.76           C  
ATOM    607  OD1 ASP A  97     -87.001   6.406   4.550  1.00  0.76           O  
ATOM    608  OD2 ASP A  97     -85.668   7.297   3.037  1.00  0.76           O  
ATOM    609  N   PRO A  98     -90.534   9.912   4.999  1.00  0.70           N  
ATOM    610  CA  PRO A  98     -91.450  11.051   4.951  1.00  0.70           C  
ATOM    611  C   PRO A  98     -90.705  12.372   4.921  1.00  0.70           C  
ATOM    612  O   PRO A  98     -91.339  13.408   4.752  1.00  0.70           O  
ATOM    613  CB  PRO A  98     -92.271  10.903   6.239  1.00  0.70           C  
ATOM    614  CG  PRO A  98     -91.316  10.204   7.208  1.00  0.70           C  
ATOM    615  CD  PRO A  98     -90.575   9.231   6.295  1.00  0.70           C  
ATOM    616  N   ASN A  99     -89.367  12.363   5.080  1.00  0.66           N  
ATOM    617  CA  ASN A  99     -88.550  13.562   4.974  1.00  0.66           C  
ATOM    618  C   ASN A  99     -87.997  13.721   3.559  1.00  0.66           C  
ATOM    619  O   ASN A  99     -87.249  14.655   3.275  1.00  0.66           O  
ATOM    620  CB  ASN A  99     -87.329  13.502   5.933  1.00  0.66           C  
ATOM    621  CG  ASN A  99     -87.747  13.622   7.393  1.00  0.66           C  
ATOM    622  OD1 ASN A  99     -88.713  14.275   7.781  1.00  0.66           O  
ATOM    623  ND2 ASN A  99     -86.943  12.993   8.282  1.00  0.66           N  
ATOM    624  N   TYR A 100     -88.341  12.814   2.619  1.00  0.70           N  
ATOM    625  CA  TYR A 100     -88.056  13.009   1.210  1.00  0.70           C  
ATOM    626  C   TYR A 100     -88.909  14.118   0.591  1.00  0.70           C  
ATOM    627  O   TYR A 100     -90.036  14.342   1.035  1.00  0.70           O  
ATOM    628  CB  TYR A 100     -88.269  11.707   0.387  1.00  0.70           C  
ATOM    629  CG  TYR A 100     -87.118  10.729   0.391  1.00  0.70           C  
ATOM    630  CD1 TYR A 100     -85.806  11.018   0.821  1.00  0.70           C  
ATOM    631  CD2 TYR A 100     -87.381   9.457  -0.142  1.00  0.70           C  
ATOM    632  CE1 TYR A 100     -84.791  10.057   0.702  1.00  0.70           C  
ATOM    633  CE2 TYR A 100     -86.371   8.492  -0.252  1.00  0.70           C  
ATOM    634  CZ  TYR A 100     -85.072   8.800   0.166  1.00  0.70           C  
ATOM    635  OH  TYR A 100     -84.048   7.840   0.081  1.00  0.70           O  
ATOM    636  N   PRO A 101     -88.448  14.851  -0.430  1.00  0.79           N  
ATOM    637  CA  PRO A 101     -89.298  15.750  -1.201  1.00  0.79           C  
ATOM    638  C   PRO A 101     -90.547  15.094  -1.769  1.00  0.79           C  
ATOM    639  O   PRO A 101     -90.505  13.924  -2.150  1.00  0.79           O  
ATOM    640  CB  PRO A 101     -88.396  16.286  -2.332  1.00  0.79           C  
ATOM    641  CG  PRO A 101     -86.965  15.939  -1.906  1.00  0.79           C  
ATOM    642  CD  PRO A 101     -87.137  14.682  -1.058  1.00  0.79           C  
ATOM    643  N   VAL A 102     -91.656  15.853  -1.891  1.00  0.78           N  
ATOM    644  CA  VAL A 102     -92.940  15.371  -2.386  1.00  0.78           C  
ATOM    645  C   VAL A 102     -92.853  14.791  -3.790  1.00  0.78           C  
ATOM    646  O   VAL A 102     -93.500  13.793  -4.091  1.00  0.78           O  
ATOM    647  CB  VAL A 102     -94.005  16.463  -2.305  1.00  0.78           C  
ATOM    648  CG1 VAL A 102     -95.334  16.026  -2.958  1.00  0.78           C  
ATOM    649  CG2 VAL A 102     -94.253  16.804  -0.822  1.00  0.78           C  
ATOM    650  N   GLU A 103     -91.998  15.360  -4.664  1.00  0.75           N  
ATOM    651  CA  GLU A 103     -91.692  14.818  -5.978  1.00  0.75           C  
ATOM    652  C   GLU A 103     -91.141  13.388  -5.946  1.00  0.75           C  
ATOM    653  O   GLU A 103     -91.590  12.494  -6.657  1.00  0.75           O  
ATOM    654  CB  GLU A 103     -90.641  15.747  -6.627  1.00  0.75           C  
ATOM    655  CG  GLU A 103     -90.239  15.365  -8.070  1.00  0.75           C  
ATOM    656  CD  GLU A 103     -89.118  16.249  -8.612  1.00  0.75           C  
ATOM    657  OE1 GLU A 103     -88.667  17.163  -7.876  1.00  0.75           O  
ATOM    658  OE2 GLU A 103     -88.692  15.978  -9.763  1.00  0.75           O  
ATOM    659  N   ARG A 104     -90.170  13.095  -5.056  1.00  0.69           N  
ATOM    660  CA  ARG A 104     -89.655  11.748  -4.887  1.00  0.69           C  
ATOM    661  C   ARG A 104     -90.671  10.792  -4.270  1.00  0.69           C  
ATOM    662  O   ARG A 104     -90.786   9.642  -4.694  1.00  0.69           O  
ATOM    663  CB  ARG A 104     -88.322  11.760  -4.092  1.00  0.69           C  
ATOM    664  CG  ARG A 104     -87.657  10.382  -3.840  1.00  0.69           C  
ATOM    665  CD  ARG A 104     -87.445   9.465  -5.063  1.00  0.69           C  
ATOM    666  NE  ARG A 104     -86.484  10.120  -6.021  1.00  0.69           N  
ATOM    667  CZ  ARG A 104     -85.195   9.778  -6.195  1.00  0.69           C  
ATOM    668  NH1 ARG A 104     -84.536   8.981  -5.368  1.00  0.69           N  
ATOM    669  NH2 ARG A 104     -84.509  10.256  -7.230  1.00  0.69           N  
ATOM    670  N   LEU A 105     -91.452  11.248  -3.269  1.00  0.72           N  
ATOM    671  CA  LEU A 105     -92.521  10.459  -2.674  1.00  0.72           C  
ATOM    672  C   LEU A 105     -93.634  10.109  -3.662  1.00  0.72           C  
ATOM    673  O   LEU A 105     -94.055   8.956  -3.765  1.00  0.72           O  
ATOM    674  CB  LEU A 105     -93.109  11.199  -1.445  1.00  0.72           C  
ATOM    675  CG  LEU A 105     -94.214  10.442  -0.671  1.00  0.72           C  
ATOM    676  CD1 LEU A 105     -93.722   9.094  -0.124  1.00  0.72           C  
ATOM    677  CD2 LEU A 105     -94.742  11.299   0.488  1.00  0.72           C  
ATOM    678  N   SER A 106     -94.100  11.089  -4.466  1.00  0.74           N  
ATOM    679  CA  SER A 106     -95.096  10.877  -5.508  1.00  0.74           C  
ATOM    680  C   SER A 106     -94.608   9.976  -6.626  1.00  0.74           C  
ATOM    681  O   SER A 106     -95.350   9.127  -7.113  1.00  0.74           O  
ATOM    682  CB  SER A 106     -95.668  12.195  -6.100  1.00  0.74           C  
ATOM    683  OG  SER A 106     -94.700  12.912  -6.866  1.00  0.74           O  
ATOM    684  N   PHE A 107     -93.331  10.100  -7.045  1.00  0.76           N  
ATOM    685  CA  PHE A 107     -92.720   9.189  -7.995  1.00  0.76           C  
ATOM    686  C   PHE A 107     -92.653   7.745  -7.525  1.00  0.76           C  
ATOM    687  O   PHE A 107     -93.019   6.851  -8.284  1.00  0.76           O  
ATOM    688  CB  PHE A 107     -91.285   9.649  -8.390  1.00  0.76           C  
ATOM    689  CG  PHE A 107     -91.231  10.777  -9.398  1.00  0.76           C  
ATOM    690  CD1 PHE A 107     -92.234  11.008 -10.362  1.00  0.76           C  
ATOM    691  CD2 PHE A 107     -90.087  11.597  -9.420  1.00  0.76           C  
ATOM    692  CE1 PHE A 107     -92.099  12.030 -11.312  1.00  0.76           C  
ATOM    693  CE2 PHE A 107     -89.950  12.620 -10.366  1.00  0.76           C  
ATOM    694  CZ  PHE A 107     -90.957  12.835 -11.312  1.00  0.76           C  
ATOM    695  N   MET A 108     -92.237   7.472  -6.269  1.00  0.72           N  
ATOM    696  CA  MET A 108     -92.249   6.117  -5.731  1.00  0.72           C  
ATOM    697  C   MET A 108     -93.655   5.551  -5.574  1.00  0.72           C  
ATOM    698  O   MET A 108     -93.922   4.406  -5.921  1.00  0.72           O  
ATOM    699  CB  MET A 108     -91.527   6.019  -4.366  1.00  0.72           C  
ATOM    700  CG  MET A 108     -90.010   6.279  -4.441  1.00  0.72           C  
ATOM    701  SD  MET A 108     -89.132   6.021  -2.866  1.00  0.72           S  
ATOM    702  CE  MET A 108     -89.851   7.407  -1.937  1.00  0.72           C  
ATOM    703  N   ALA A 109     -94.617   6.353  -5.076  1.00  0.74           N  
ATOM    704  CA  ALA A 109     -96.005   5.948  -4.980  1.00  0.74           C  
ATOM    705  C   ALA A 109     -96.672   5.677  -6.329  1.00  0.74           C  
ATOM    706  O   ALA A 109     -97.472   4.757  -6.460  1.00  0.74           O  
ATOM    707  CB  ALA A 109     -96.796   7.004  -4.186  1.00  0.74           C  
ATOM    708  N   ARG A 110     -96.353   6.471  -7.371  1.00  0.65           N  
ATOM    709  CA  ARG A 110     -96.805   6.251  -8.735  1.00  0.65           C  
ATOM    710  C   ARG A 110     -96.260   4.978  -9.377  1.00  0.65           C  
ATOM    711  O   ARG A 110     -97.001   4.263 -10.042  1.00  0.65           O  
ATOM    712  CB  ARG A 110     -96.416   7.470  -9.611  1.00  0.65           C  
ATOM    713  CG  ARG A 110     -96.963   7.425 -11.054  1.00  0.65           C  
ATOM    714  CD  ARG A 110     -96.567   8.625 -11.927  1.00  0.65           C  
ATOM    715  NE  ARG A 110     -95.068   8.657 -12.036  1.00  0.65           N  
ATOM    716  CZ  ARG A 110     -94.338   7.848 -12.819  1.00  0.65           C  
ATOM    717  NH1 ARG A 110     -93.009   7.918 -12.771  1.00  0.65           N  
ATOM    718  NH2 ARG A 110     -94.903   6.973 -13.645  1.00  0.65           N  
ATOM    719  N   ASP A 111     -94.955   4.690  -9.192  1.00  0.75           N  
ATOM    720  CA  ASP A 111     -94.267   3.483  -9.624  1.00  0.75           C  
ATOM    721  C   ASP A 111     -94.786   2.228  -8.921  1.00  0.75           C  
ATOM    722  O   ASP A 111     -95.101   1.213  -9.528  1.00  0.75           O  
ATOM    723  CB  ASP A 111     -92.774   3.779  -9.309  1.00  0.75           C  
ATOM    724  CG  ASP A 111     -91.788   2.672  -9.636  1.00  0.75           C  
ATOM    725  OD1 ASP A 111     -91.184   2.745 -10.733  1.00  0.75           O  
ATOM    726  OD2 ASP A 111     -91.554   1.819  -8.735  1.00  0.75           O  
ATOM    727  N   ALA A 112     -94.949   2.298  -7.591  1.00  0.75           N  
ATOM    728  CA  ALA A 112     -95.487   1.217  -6.804  1.00  0.75           C  
ATOM    729  C   ALA A 112     -96.973   0.937  -7.002  1.00  0.75           C  
ATOM    730  O   ALA A 112     -97.416  -0.196  -6.822  1.00  0.75           O  
ATOM    731  CB  ALA A 112     -95.236   1.547  -5.321  1.00  0.75           C  
ATOM    732  N   ALA A 113     -97.766   2.001  -7.274  1.00  0.71           N  
ATOM    733  CA  ALA A 113     -99.223   2.058  -7.274  1.00  0.71           C  
ATOM    734  C   ALA A 113     -99.923   1.175  -6.229  1.00  0.71           C  
ATOM    735  O   ALA A 113    -100.651   0.240  -6.570  1.00  0.71           O  
ATOM    736  CB  ALA A 113     -99.790   1.871  -8.693  1.00  0.71           C  
ATOM    737  N   PRO A 114     -99.689   1.409  -4.937  1.00  0.77           N  
ATOM    738  CA  PRO A 114    -100.022   0.452  -3.902  1.00  0.77           C  
ATOM    739  C   PRO A 114    -101.503   0.440  -3.602  1.00  0.77           C  
ATOM    740  O   PRO A 114    -102.236   1.357  -3.960  1.00  0.77           O  
ATOM    741  CB  PRO A 114     -99.218   0.953  -2.694  1.00  0.77           C  
ATOM    742  CG  PRO A 114     -99.221   2.471  -2.871  1.00  0.77           C  
ATOM    743  CD  PRO A 114     -99.126   2.645  -4.388  1.00  0.77           C  
ATOM    744  N   VAL A 115    -101.957  -0.625  -2.925  1.00  0.70           N  
ATOM    745  CA  VAL A 115    -103.341  -0.826  -2.538  1.00  0.70           C  
ATOM    746  C   VAL A 115    -103.785   0.193  -1.510  1.00  0.70           C  
ATOM    747  O   VAL A 115    -104.895   0.716  -1.550  1.00  0.70           O  
ATOM    748  CB  VAL A 115    -103.503  -2.246  -2.012  1.00  0.70           C  
ATOM    749  CG1 VAL A 115    -104.906  -2.513  -1.426  1.00  0.70           C  
ATOM    750  CG2 VAL A 115    -103.235  -3.191  -3.196  1.00  0.70           C  
ATOM    751  N   VAL A 116    -102.889   0.505  -0.561  1.00  0.80           N  
ATOM    752  CA  VAL A 116    -103.164   1.420   0.523  1.00  0.80           C  
ATOM    753  C   VAL A 116    -101.883   2.160   0.863  1.00  0.80           C  
ATOM    754  O   VAL A 116    -100.770   1.650   0.708  1.00  0.80           O  
ATOM    755  CB  VAL A 116    -103.698   0.731   1.786  1.00  0.80           C  
ATOM    756  CG1 VAL A 116    -105.207   0.455   1.653  1.00  0.80           C  
ATOM    757  CG2 VAL A 116    -102.940  -0.587   2.022  1.00  0.80           C  
ATOM    758  N   LEU A 117    -102.032   3.410   1.339  1.00  0.73           N  
ATOM    759  CA  LEU A 117    -100.946   4.246   1.804  1.00  0.73           C  
ATOM    760  C   LEU A 117    -101.219   4.602   3.253  1.00  0.73           C  
ATOM    761  O   LEU A 117    -102.201   5.266   3.576  1.00  0.73           O  
ATOM    762  CB  LEU A 117    -100.833   5.557   0.978  1.00  0.73           C  
ATOM    763  CG  LEU A 117    -100.275   5.368  -0.448  1.00  0.73           C  
ATOM    764  CD1 LEU A 117    -100.487   6.628  -1.299  1.00  0.73           C  
ATOM    765  CD2 LEU A 117     -98.781   5.017  -0.420  1.00  0.73           C  
ATOM    766  N   VAL A 118    -100.344   4.155   4.167  1.00  0.73           N  
ATOM    767  CA  VAL A 118    -100.413   4.456   5.585  1.00  0.73           C  
ATOM    768  C   VAL A 118     -99.361   5.516   5.868  1.00  0.73           C  
ATOM    769  O   VAL A 118     -98.300   5.558   5.249  1.00  0.73           O  
ATOM    770  CB  VAL A 118    -100.190   3.212   6.450  1.00  0.73           C  
ATOM    771  CG1 VAL A 118    -100.295   3.509   7.959  1.00  0.73           C  
ATOM    772  CG2 VAL A 118    -101.240   2.139   6.097  1.00  0.73           C  
ATOM    773  N   THR A 119     -99.648   6.433   6.804  1.00  0.69           N  
ATOM    774  CA  THR A 119     -98.783   7.542   7.175  1.00  0.69           C  
ATOM    775  C   THR A 119     -98.955   7.728   8.671  1.00  0.69           C  
ATOM    776  O   THR A 119     -99.650   6.946   9.317  1.00  0.69           O  
ATOM    777  CB  THR A 119     -99.050   8.823   6.372  1.00  0.69           C  
ATOM    778  OG1 THR A 119     -98.131   9.864   6.683  1.00  0.69           O  
ATOM    779  CG2 THR A 119    -100.460   9.385   6.600  1.00  0.69           C  
ATOM    780  N   THR A 120     -98.328   8.756   9.276  1.00  0.69           N  
ATOM    781  CA  THR A 120     -98.362   9.138  10.697  1.00  0.69           C  
ATOM    782  C   THR A 120     -99.750   9.172  11.335  1.00  0.69           C  
ATOM    783  O   THR A 120     -99.920   9.009  12.541  1.00  0.69           O  
ATOM    784  CB  THR A 120     -97.722  10.515  10.888  1.00  0.69           C  
ATOM    785  OG1 THR A 120     -96.373  10.474  10.449  1.00  0.69           O  
ATOM    786  CG2 THR A 120     -97.677  10.983  12.351  1.00  0.69           C  
ATOM    787  N   SER A 121    -100.818   9.345  10.533  1.00  0.63           N  
ATOM    788  CA  SER A 121    -102.202   9.362  10.984  1.00  0.63           C  
ATOM    789  C   SER A 121    -102.723   8.039  11.528  1.00  0.63           C  
ATOM    790  O   SER A 121    -103.747   8.037  12.206  1.00  0.63           O  
ATOM    791  CB  SER A 121    -103.171   9.833   9.868  1.00  0.63           C  
ATOM    792  OG  SER A 121    -103.002   9.059   8.679  1.00  0.63           O  
ATOM    793  N   ASP A 122    -102.009   6.914  11.312  1.00  0.63           N  
ATOM    794  CA  ASP A 122    -102.282   5.606  11.889  1.00  0.63           C  
ATOM    795  C   ASP A 122    -102.320   5.625  13.425  1.00  0.63           C  
ATOM    796  O   ASP A 122    -103.212   5.069  14.059  1.00  0.63           O  
ATOM    797  CB  ASP A 122    -101.169   4.667  11.374  1.00  0.63           C  
ATOM    798  CG  ASP A 122    -101.521   3.215  11.619  1.00  0.63           C  
ATOM    799  OD1 ASP A 122    -100.795   2.572  12.411  1.00  0.63           O  
ATOM    800  OD2 ASP A 122    -102.500   2.746  10.991  1.00  0.63           O  
ATOM    801  N   VAL A 123    -101.400   6.392  14.051  1.00  0.51           N  
ATOM    802  CA  VAL A 123    -101.331   6.648  15.488  1.00  0.51           C  
ATOM    803  C   VAL A 123    -102.609   7.282  16.043  1.00  0.51           C  
ATOM    804  O   VAL A 123    -103.002   7.068  17.187  1.00  0.51           O  
ATOM    805  CB  VAL A 123    -100.155   7.578  15.809  1.00  0.51           C  
ATOM    806  CG1 VAL A 123     -99.962   7.749  17.331  1.00  0.51           C  
ATOM    807  CG2 VAL A 123     -98.853   7.018  15.202  1.00  0.51           C  
ATOM    808  N   ARG A 124    -103.308   8.097  15.225  1.00  0.42           N  
ATOM    809  CA  ARG A 124    -104.543   8.747  15.628  1.00  0.42           C  
ATOM    810  C   ARG A 124    -105.768   7.905  15.341  1.00  0.42           C  
ATOM    811  O   ARG A 124    -106.880   8.279  15.713  1.00  0.42           O  
ATOM    812  CB  ARG A 124    -104.773  10.046  14.821  1.00  0.42           C  
ATOM    813  CG  ARG A 124    -103.785  11.171  15.141  1.00  0.42           C  
ATOM    814  CD  ARG A 124    -104.078  12.408  14.295  1.00  0.42           C  
ATOM    815  NE  ARG A 124    -103.103  13.455  14.722  1.00  0.42           N  
ATOM    816  CZ  ARG A 124    -102.976  14.647  14.125  1.00  0.42           C  
ATOM    817  NH1 ARG A 124    -102.079  15.515  14.584  1.00  0.42           N  
ATOM    818  NH2 ARG A 124    -103.728  14.983  13.081  1.00  0.42           N  
ATOM    819  N   GLY A 125    -105.612   6.756  14.659  1.00  0.66           N  
ATOM    820  CA  GLY A 125    -106.696   5.807  14.485  1.00  0.66           C  
ATOM    821  C   GLY A 125    -107.124   5.212  15.796  1.00  0.66           C  
ATOM    822  O   GLY A 125    -106.291   4.746  16.568  1.00  0.66           O  
ATOM    823  N   ASP A 126    -108.440   5.135  16.082  1.00  0.58           N  
ATOM    824  CA  ASP A 126    -108.866   4.256  17.146  1.00  0.58           C  
ATOM    825  C   ASP A 126    -108.927   2.865  16.593  1.00  0.58           C  
ATOM    826  O   ASP A 126    -109.748   2.496  15.753  1.00  0.58           O  
ATOM    827  CB  ASP A 126    -110.204   4.624  17.821  1.00  0.58           C  
ATOM    828  CG  ASP A 126    -110.490   3.685  18.993  1.00  0.58           C  
ATOM    829  OD1 ASP A 126    -109.509   3.177  19.603  1.00  0.58           O  
ATOM    830  OD2 ASP A 126    -111.684   3.405  19.244  1.00  0.58           O  
ATOM    831  N   LEU A 127    -108.002   2.056  17.086  1.00  0.59           N  
ATOM    832  CA  LEU A 127    -108.017   0.679  16.766  1.00  0.59           C  
ATOM    833  C   LEU A 127    -108.911  -0.094  17.755  1.00  0.59           C  
ATOM    834  O   LEU A 127    -109.314  -1.191  17.391  1.00  0.59           O  
ATOM    835  CB  LEU A 127    -106.546   0.177  16.708  1.00  0.59           C  
ATOM    836  CG  LEU A 127    -105.706   0.420  15.432  1.00  0.59           C  
ATOM    837  CD1 LEU A 127    -105.570   1.879  15.020  1.00  0.59           C  
ATOM    838  CD2 LEU A 127    -104.275  -0.106  15.616  1.00  0.59           C  
ATOM    839  N   LEU A 128    -109.312   0.411  18.973  1.00  0.57           N  
ATOM    840  CA  LEU A 128    -109.899  -0.382  20.077  1.00  0.57           C  
ATOM    841  C   LEU A 128    -111.073  -1.313  19.762  1.00  0.57           C  
ATOM    842  O   LEU A 128    -111.282  -2.302  20.463  1.00  0.57           O  
ATOM    843  CB  LEU A 128    -110.119   0.407  21.409  1.00  0.57           C  
ATOM    844  CG  LEU A 128    -108.855   0.831  22.218  1.00  0.57           C  
ATOM    845  CD1 LEU A 128    -109.224   1.884  23.274  1.00  0.57           C  
ATOM    846  CD2 LEU A 128    -108.142  -0.305  22.974  1.00  0.57           C  
ATOM    847  N   GLY A 129    -111.817  -1.102  18.665  1.00  0.55           N  
ATOM    848  CA  GLY A 129    -112.878  -2.010  18.242  1.00  0.55           C  
ATOM    849  C   GLY A 129    -112.557  -3.331  17.562  1.00  0.55           C  
ATOM    850  O   GLY A 129    -113.397  -3.711  16.755  1.00  0.55           O  
ATOM    851  N   GLN A 130    -111.427  -4.046  17.866  1.00  0.50           N  
ATOM    852  CA  GLN A 130    -111.150  -5.452  17.465  1.00  0.50           C  
ATOM    853  C   GLN A 130    -109.675  -5.900  17.536  1.00  0.50           C  
ATOM    854  O   GLN A 130    -108.899  -5.758  16.591  1.00  0.50           O  
ATOM    855  CB  GLN A 130    -111.565  -5.791  16.011  1.00  0.50           C  
ATOM    856  CG  GLN A 130    -111.333  -7.243  15.551  1.00  0.50           C  
ATOM    857  CD  GLN A 130    -111.970  -8.197  16.547  1.00  0.50           C  
ATOM    858  OE1 GLN A 130    -113.122  -8.039  16.946  1.00  0.50           O  
ATOM    859  NE2 GLN A 130    -111.186  -9.191  17.003  1.00  0.50           N  
ATOM    860  N   LEU A 131    -109.227  -6.470  18.662  1.00  0.31           N  
ATOM    861  CA  LEU A 131    -107.899  -6.246  19.208  1.00  0.31           C  
ATOM    862  C   LEU A 131    -107.497  -7.455  20.150  1.00  0.31           C  
ATOM    863  O   LEU A 131    -108.281  -8.401  20.084  1.00  0.31           O  
ATOM    864  CB  LEU A 131    -107.982  -4.851  19.939  1.00  0.31           C  
ATOM    865  CG  LEU A 131    -107.956  -3.442  19.263  1.00  0.31           C  
ATOM    866  CD1 LEU A 131    -107.219  -2.389  20.078  1.00  0.31           C  
ATOM    867  CD2 LEU A 131    -107.334  -3.318  17.914  1.00  0.31           C  
ATOM    868  N   PRO A 132    -106.413  -7.688  21.004  1.00  0.38           N  
ATOM    869  CA  PRO A 132    -106.294  -8.858  21.857  1.00  0.38           C  
ATOM    870  C   PRO A 132    -107.119  -8.685  23.080  1.00  0.38           C  
ATOM    871  O   PRO A 132    -106.645  -8.400  24.176  1.00  0.38           O  
ATOM    872  CB  PRO A 132    -104.821  -8.932  22.276  1.00  0.38           C  
ATOM    873  CG  PRO A 132    -104.394  -7.487  22.375  1.00  0.38           C  
ATOM    874  CD  PRO A 132    -105.230  -6.901  21.244  1.00  0.38           C  
ATOM    875  N   THR A 133    -108.403  -8.876  22.884  1.00  0.41           N  
ATOM    876  CA  THR A 133    -109.380  -8.901  23.931  1.00  0.41           C  
ATOM    877  C   THR A 133    -109.770 -10.356  24.092  1.00  0.41           C  
ATOM    878  O   THR A 133    -110.708 -10.695  24.803  1.00  0.41           O  
ATOM    879  CB  THR A 133    -110.509  -7.943  23.579  1.00  0.41           C  
ATOM    880  OG1 THR A 133    -110.931  -8.104  22.226  1.00  0.41           O  
ATOM    881  CG2 THR A 133    -109.913  -6.522  23.646  1.00  0.41           C  
ATOM    882  N   GLY A 134    -108.966 -11.232  23.431  1.00  0.48           N  
ATOM    883  CA  GLY A 134    -109.025 -12.680  23.349  1.00  0.48           C  
ATOM    884  C   GLY A 134    -107.827 -13.396  23.913  1.00  0.48           C  
ATOM    885  O   GLY A 134    -107.388 -13.152  25.032  1.00  0.48           O  
ATOM    886  N   SER A 135    -107.268 -14.356  23.148  1.00  0.39           N  
ATOM    887  CA  SER A 135    -106.126 -15.141  23.593  1.00  0.39           C  
ATOM    888  C   SER A 135    -104.804 -14.414  23.384  1.00  0.39           C  
ATOM    889  O   SER A 135    -104.667 -13.519  22.554  1.00  0.39           O  
ATOM    890  CB  SER A 135    -106.059 -16.558  22.951  1.00  0.39           C  
ATOM    891  OG  SER A 135    -105.858 -16.482  21.544  1.00  0.39           O  
ATOM    892  N   LEU A 136    -103.784 -14.775  24.187  1.00  0.36           N  
ATOM    893  CA  LEU A 136    -102.459 -14.188  24.094  1.00  0.36           C  
ATOM    894  C   LEU A 136    -101.544 -15.031  23.237  1.00  0.36           C  
ATOM    895  O   LEU A 136    -100.908 -14.566  22.293  1.00  0.36           O  
ATOM    896  CB  LEU A 136    -101.831 -14.090  25.505  1.00  0.36           C  
ATOM    897  CG  LEU A 136    -102.644 -13.235  26.494  1.00  0.36           C  
ATOM    898  CD1 LEU A 136    -102.022 -13.328  27.893  1.00  0.36           C  
ATOM    899  CD2 LEU A 136    -102.728 -11.771  26.038  1.00  0.36           C  
ATOM    900  N   VAL A 137    -101.478 -16.327  23.572  1.00  0.27           N  
ATOM    901  CA  VAL A 137    -100.685 -17.303  22.875  1.00  0.27           C  
ATOM    902  C   VAL A 137    -101.640 -18.367  22.416  1.00  0.27           C  
ATOM    903  O   VAL A 137    -102.440 -18.893  23.191  1.00  0.27           O  
ATOM    904  CB  VAL A 137     -99.624 -17.924  23.766  1.00  0.27           C  
ATOM    905  CG1 VAL A 137     -98.821 -18.965  22.977  1.00  0.27           C  
ATOM    906  CG2 VAL A 137     -98.677 -16.814  24.242  1.00  0.27           C  
ATOM    907  N   VAL A 138    -101.592 -18.704  21.124  1.00  0.29           N  
ATOM    908  CA  VAL A 138    -102.410 -19.749  20.563  1.00  0.29           C  
ATOM    909  C   VAL A 138    -101.569 -20.986  20.509  1.00  0.29           C  
ATOM    910  O   VAL A 138    -100.580 -21.061  19.791  1.00  0.29           O  
ATOM    911  CB  VAL A 138    -102.873 -19.433  19.162  1.00  0.29           C  
ATOM    912  CG1 VAL A 138    -104.024 -20.368  18.741  1.00  0.29           C  
ATOM    913  CG2 VAL A 138    -103.348 -17.986  19.129  1.00  0.29           C  
ATOM    914  N   LEU A 139    -101.926 -21.985  21.321  1.00  0.34           N  
ATOM    915  CA  LEU A 139    -101.252 -23.266  21.287  1.00  0.34           C  
ATOM    916  C   LEU A 139    -102.212 -24.316  20.775  1.00  0.34           C  
ATOM    917  O   LEU A 139    -101.886 -25.499  20.734  1.00  0.34           O  
ATOM    918  CB  LEU A 139    -100.766 -23.670  22.701  1.00  0.34           C  
ATOM    919  CG  LEU A 139     -99.810 -22.657  23.366  1.00  0.34           C  
ATOM    920  CD1 LEU A 139     -99.505 -23.047  24.820  1.00  0.34           C  
ATOM    921  CD2 LEU A 139     -98.502 -22.501  22.576  1.00  0.34           C  
ATOM    922  N   ASP A 140    -103.421 -23.882  20.367  1.00  0.48           N  
ATOM    923  CA  ASP A 140    -104.451 -24.750  19.860  1.00  0.48           C  
ATOM    924  C   ASP A 140    -104.853 -24.279  18.470  1.00  0.48           C  
ATOM    925  O   ASP A 140    -105.598 -23.312  18.273  1.00  0.48           O  
ATOM    926  CB  ASP A 140    -105.649 -24.739  20.838  1.00  0.48           C  
ATOM    927  CG  ASP A 140    -106.375 -26.069  20.777  1.00  0.48           C  
ATOM    928  OD1 ASP A 140    -106.302 -26.735  19.713  1.00  0.48           O  
ATOM    929  OD2 ASP A 140    -106.950 -26.450  21.827  1.00  0.48           O  
ATOM    930  N   ASP A 141    -104.331 -24.973  17.450  1.00  0.38           N  
ATOM    931  CA  ASP A 141    -104.522 -24.644  16.061  1.00  0.38           C  
ATOM    932  C   ASP A 141    -105.824 -25.179  15.484  1.00  0.38           C  
ATOM    933  O   ASP A 141    -105.856 -25.917  14.503  1.00  0.38           O  
ATOM    934  CB  ASP A 141    -103.313 -25.112  15.220  1.00  0.38           C  
ATOM    935  CG  ASP A 141    -102.117 -24.219  15.476  1.00  0.38           C  
ATOM    936  OD1 ASP A 141    -102.344 -23.000  15.668  1.00  0.38           O  
ATOM    937  OD2 ASP A 141    -100.982 -24.751  15.422  1.00  0.38           O  
ATOM    938  N   GLU A 142    -106.975 -24.710  16.000  1.00  0.39           N  
ATOM    939  CA  GLU A 142    -108.280 -25.053  15.453  1.00  0.39           C  
ATOM    940  C   GLU A 142    -108.613 -24.184  14.240  1.00  0.39           C  
ATOM    941  O   GLU A 142    -109.771 -23.944  13.903  1.00  0.39           O  
ATOM    942  CB  GLU A 142    -109.431 -24.737  16.434  1.00  0.39           C  
ATOM    943  CG  GLU A 142    -109.321 -25.233  17.887  1.00  0.39           C  
ATOM    944  CD  GLU A 142    -110.488 -24.642  18.680  1.00  0.39           C  
ATOM    945  OE1 GLU A 142    -110.727 -23.408  18.524  1.00  0.39           O  
ATOM    946  OE2 GLU A 142    -111.181 -25.399  19.397  1.00  0.39           O  
ATOM    947  N   ALA A 143    -107.605 -23.583  13.592  1.00  0.39           N  
ATOM    948  CA  ALA A 143    -107.813 -22.841  12.375  1.00  0.39           C  
ATOM    949  C   ALA A 143    -106.870 -23.262  11.270  1.00  0.39           C  
ATOM    950  O   ALA A 143    -106.872 -22.679  10.190  1.00  0.39           O  
ATOM    951  CB  ALA A 143    -107.612 -21.350  12.656  1.00  0.39           C  
ATOM    952  N   THR A 144    -106.056 -24.306  11.487  1.00  0.29           N  
ATOM    953  CA  THR A 144    -105.249 -24.891  10.420  1.00  0.29           C  
ATOM    954  C   THR A 144    -106.026 -26.011   9.756  1.00  0.29           C  
ATOM    955  O   THR A 144    -105.792 -26.363   8.603  1.00  0.29           O  
ATOM    956  CB  THR A 144    -103.939 -25.444  10.955  1.00  0.29           C  
ATOM    957  OG1 THR A 144    -104.188 -26.311  12.050  1.00  0.29           O  
ATOM    958  CG2 THR A 144    -103.076 -24.291  11.487  1.00  0.29           C  
ATOM    959  N   GLU A 145    -107.035 -26.524  10.477  1.00  0.37           N  
ATOM    960  CA  GLU A 145    -107.998 -27.501  10.045  1.00  0.37           C  
ATOM    961  C   GLU A 145    -109.362 -26.949  10.453  1.00  0.37           C  
ATOM    962  O   GLU A 145    -109.455 -26.189  11.417  1.00  0.37           O  
ATOM    963  CB  GLU A 145    -107.645 -28.849  10.711  1.00  0.37           C  
ATOM    964  CG  GLU A 145    -108.476 -30.078  10.275  1.00  0.37           C  
ATOM    965  CD  GLU A 145    -107.870 -31.389  10.790  1.00  0.37           C  
ATOM    966  OE1 GLU A 145    -106.852 -31.341  11.527  1.00  0.37           O  
ATOM    967  OE2 GLU A 145    -108.420 -32.457  10.420  1.00  0.37           O  
ATOM    968  N   ASP A 146    -110.431 -27.223   9.667  1.00  0.49           N  
ATOM    969  CA  ASP A 146    -111.797 -26.730   9.841  1.00  0.49           C  
ATOM    970  C   ASP A 146    -111.992 -25.225  10.082  1.00  0.49           C  
ATOM    971  O   ASP A 146    -112.878 -24.773  10.805  1.00  0.49           O  
ATOM    972  CB  ASP A 146    -112.594 -27.622  10.841  1.00  0.49           C  
ATOM    973  CG  ASP A 146    -113.269 -28.805  10.157  1.00  0.49           C  
ATOM    974  OD1 ASP A 146    -113.339 -28.817   8.899  1.00  0.49           O  
ATOM    975  OD2 ASP A 146    -113.842 -29.658  10.879  1.00  0.49           O  
ATOM    976  N   VAL A 147    -111.218 -24.376   9.379  1.00  0.40           N  
ATOM    977  CA  VAL A 147    -111.334 -22.928   9.486  1.00  0.40           C  
ATOM    978  C   VAL A 147    -112.526 -22.342   8.744  1.00  0.40           C  
ATOM    979  O   VAL A 147    -113.085 -21.332   9.143  1.00  0.40           O  
ATOM    980  CB  VAL A 147    -110.035 -22.257   9.066  1.00  0.40           C  
ATOM    981  CG1 VAL A 147    -109.789 -22.339   7.546  1.00  0.40           C  
ATOM    982  CG2 VAL A 147    -109.965 -20.804   9.577  1.00  0.40           C  
ATOM    983  N   LEU A 148    -112.983 -22.984   7.650  1.00  0.35           N  
ATOM    984  CA  LEU A 148    -114.127 -22.536   6.865  1.00  0.35           C  
ATOM    985  C   LEU A 148    -115.447 -22.702   7.604  1.00  0.35           C  
ATOM    986  O   LEU A 148    -116.362 -21.891   7.504  1.00  0.35           O  
ATOM    987  CB  LEU A 148    -114.158 -23.312   5.524  1.00  0.35           C  
ATOM    988  CG  LEU A 148    -115.269 -22.922   4.522  1.00  0.35           C  
ATOM    989  CD1 LEU A 148    -115.130 -21.475   4.026  1.00  0.35           C  
ATOM    990  CD2 LEU A 148    -115.246 -23.883   3.324  1.00  0.35           C  
ATOM    991  N   ARG A 149    -115.559 -23.785   8.397  1.00  0.33           N  
ATOM    992  CA  ARG A 149    -116.715 -24.052   9.229  1.00  0.33           C  
ATOM    993  C   ARG A 149    -116.649 -23.284  10.539  1.00  0.33           C  
ATOM    994  O   ARG A 149    -117.629 -23.169  11.272  1.00  0.33           O  
ATOM    995  CB  ARG A 149    -116.768 -25.559   9.565  1.00  0.33           C  
ATOM    996  CG  ARG A 149    -117.001 -26.463   8.342  1.00  0.33           C  
ATOM    997  CD  ARG A 149    -116.955 -27.944   8.722  1.00  0.33           C  
ATOM    998  NE  ARG A 149    -117.286 -28.724   7.487  1.00  0.33           N  
ATOM    999  CZ  ARG A 149    -117.265 -30.062   7.454  1.00  0.33           C  
ATOM   1000  NH1 ARG A 149    -117.628 -30.693   6.338  1.00  0.33           N  
ATOM   1001  NH2 ARG A 149    -116.891 -30.774   8.512  1.00  0.33           N  
ATOM   1002  N   ARG A 150    -115.469 -22.725  10.854  1.00  0.34           N  
ATOM   1003  CA  ARG A 150    -115.248 -21.924  12.028  1.00  0.34           C  
ATOM   1004  C   ARG A 150    -115.540 -20.479  11.702  1.00  0.34           C  
ATOM   1005  O   ARG A 150    -114.848 -19.827  10.926  1.00  0.34           O  
ATOM   1006  CB  ARG A 150    -113.781 -22.046  12.506  1.00  0.34           C  
ATOM   1007  CG  ARG A 150    -113.457 -21.262  13.792  1.00  0.34           C  
ATOM   1008  CD  ARG A 150    -112.016 -21.484  14.258  1.00  0.34           C  
ATOM   1009  NE  ARG A 150    -111.822 -20.656  15.495  1.00  0.34           N  
ATOM   1010  CZ  ARG A 150    -110.649 -20.540  16.132  1.00  0.34           C  
ATOM   1011  NH1 ARG A 150    -110.541 -19.712  17.168  1.00  0.34           N  
ATOM   1012  NH2 ARG A 150    -109.585 -21.231  15.746  1.00  0.34           N  
ATOM   1013  N   LEU A 151    -116.592 -19.916  12.313  1.00  0.36           N  
ATOM   1014  CA  LEU A 151    -116.907 -18.516  12.157  1.00  0.36           C  
ATOM   1015  C   LEU A 151    -115.787 -17.604  12.685  1.00  0.36           C  
ATOM   1016  O   LEU A 151    -115.227 -17.910  13.738  1.00  0.36           O  
ATOM   1017  CB  LEU A 151    -118.232 -18.188  12.869  1.00  0.36           C  
ATOM   1018  CG  LEU A 151    -119.448 -19.006  12.392  1.00  0.36           C  
ATOM   1019  CD1 LEU A 151    -120.637 -18.764  13.332  1.00  0.36           C  
ATOM   1020  CD2 LEU A 151    -119.844 -18.623  10.958  1.00  0.36           C  
ATOM   1021  N   PRO A 152    -115.395 -16.516  12.024  1.00  0.33           N  
ATOM   1022  CA  PRO A 152    -114.357 -15.636  12.538  1.00  0.33           C  
ATOM   1023  C   PRO A 152    -115.014 -14.314  12.841  1.00  0.33           C  
ATOM   1024  O   PRO A 152    -114.396 -13.267  12.652  1.00  0.33           O  
ATOM   1025  CB  PRO A 152    -113.418 -15.513  11.339  1.00  0.33           C  
ATOM   1026  CG  PRO A 152    -114.389 -15.436  10.153  1.00  0.33           C  
ATOM   1027  CD  PRO A 152    -115.524 -16.383  10.569  1.00  0.33           C  
ATOM   1028  N   ASP A 153    -116.259 -14.357  13.330  1.00  0.37           N  
ATOM   1029  CA  ASP A 153    -117.033 -13.239  13.805  1.00  0.37           C  
ATOM   1030  C   ASP A 153    -116.906 -13.144  15.318  1.00  0.37           C  
ATOM   1031  O   ASP A 153    -117.552 -12.331  15.972  1.00  0.37           O  
ATOM   1032  CB  ASP A 153    -118.510 -13.396  13.346  1.00  0.37           C  
ATOM   1033  CG  ASP A 153    -119.156 -14.724  13.724  1.00  0.37           C  
ATOM   1034  OD1 ASP A 153    -120.281 -14.968  13.224  1.00  0.37           O  
ATOM   1035  OD2 ASP A 153    -118.516 -15.531  14.446  1.00  0.37           O  
ATOM   1036  N   HIS A 154    -115.995 -13.965  15.886  1.00  0.34           N  
ATOM   1037  CA  HIS A 154    -115.568 -13.922  17.266  1.00  0.34           C  
ATOM   1038  C   HIS A 154    -115.118 -12.536  17.701  1.00  0.34           C  
ATOM   1039  O   HIS A 154    -114.252 -11.930  17.075  1.00  0.34           O  
ATOM   1040  CB  HIS A 154    -114.335 -14.839  17.523  1.00  0.34           C  
ATOM   1041  CG  HIS A 154    -114.523 -16.289  17.232  1.00  0.34           C  
ATOM   1042  ND1 HIS A 154    -115.527 -16.986  17.865  1.00  0.34           N  
ATOM   1043  CD2 HIS A 154    -113.882 -17.090  16.344  1.00  0.34           C  
ATOM   1044  CE1 HIS A 154    -115.500 -18.190  17.337  1.00  0.34           C  
ATOM   1045  NE2 HIS A 154    -114.519 -18.312  16.409  1.00  0.34           N  
ATOM   1046  N   ASP A 155    -115.616 -12.064  18.862  1.00  0.34           N  
ATOM   1047  CA  ASP A 155    -115.203 -10.824  19.510  1.00  0.34           C  
ATOM   1048  C   ASP A 155    -113.778 -10.906  20.063  1.00  0.34           C  
ATOM   1049  O   ASP A 155    -113.178  -9.943  20.539  1.00  0.34           O  
ATOM   1050  CB  ASP A 155    -116.153 -10.520  20.691  1.00  0.34           C  
ATOM   1051  CG  ASP A 155    -117.580 -10.400  20.196  1.00  0.34           C  
ATOM   1052  OD1 ASP A 155    -117.872  -9.428  19.462  1.00  0.34           O  
ATOM   1053  OD2 ASP A 155    -118.388 -11.286  20.574  1.00  0.34           O  
ATOM   1054  N   MET A 156    -113.215 -12.122  20.033  1.00  0.32           N  
ATOM   1055  CA  MET A 156    -111.910 -12.454  20.524  1.00  0.32           C  
ATOM   1056  C   MET A 156    -111.177 -13.246  19.469  1.00  0.32           C  
ATOM   1057  O   MET A 156    -111.596 -14.338  19.090  1.00  0.32           O  
ATOM   1058  CB  MET A 156    -112.056 -13.341  21.775  1.00  0.32           C  
ATOM   1059  CG  MET A 156    -112.645 -12.577  22.971  1.00  0.32           C  
ATOM   1060  SD  MET A 156    -112.683 -13.536  24.512  1.00  0.32           S  
ATOM   1061  CE  MET A 156    -114.068 -14.586  23.999  1.00  0.32           C  
ATOM   1062  N   GLU A 157    -110.039 -12.732  18.985  1.00  0.36           N  
ATOM   1063  CA  GLU A 157    -109.253 -13.421  17.992  1.00  0.36           C  
ATOM   1064  C   GLU A 157    -107.793 -13.280  18.318  1.00  0.36           C  
ATOM   1065  O   GLU A 157    -107.391 -12.544  19.218  1.00  0.36           O  
ATOM   1066  CB  GLU A 157    -109.484 -12.873  16.571  1.00  0.36           C  
ATOM   1067  CG  GLU A 157    -108.836 -11.494  16.315  1.00  0.36           C  
ATOM   1068  CD  GLU A 157    -109.247 -10.974  14.953  1.00  0.36           C  
ATOM   1069  OE1 GLU A 157    -109.398 -11.802  14.020  1.00  0.36           O  
ATOM   1070  OE2 GLU A 157    -109.464  -9.746  14.838  1.00  0.36           O  
ATOM   1071  N   ASP A 158    -106.972 -14.032  17.578  1.00  0.41           N  
ATOM   1072  CA  ASP A 158    -105.558 -14.136  17.802  1.00  0.41           C  
ATOM   1073  C   ASP A 158    -104.743 -13.921  16.531  1.00  0.41           C  
ATOM   1074  O   ASP A 158    -103.513 -13.996  16.522  1.00  0.41           O  
ATOM   1075  CB  ASP A 158    -105.359 -15.553  18.372  1.00  0.41           C  
ATOM   1076  CG  ASP A 158    -105.874 -16.637  17.442  1.00  0.41           C  
ATOM   1077  OD1 ASP A 158    -105.325 -16.765  16.326  1.00  0.41           O  
ATOM   1078  OD2 ASP A 158    -106.880 -17.332  17.729  1.00  0.41           O  
ATOM   1079  N   GLY A 159    -105.430 -13.614  15.418  1.00  0.57           N  
ATOM   1080  CA  GLY A 159    -104.822 -13.699  14.108  1.00  0.57           C  
ATOM   1081  C   GLY A 159    -105.865 -13.793  13.033  1.00  0.57           C  
ATOM   1082  O   GLY A 159    -106.877 -14.476  13.175  1.00  0.57           O  
ATOM   1083  N   GLU A 160    -105.606 -13.126  11.899  1.00  0.51           N  
ATOM   1084  CA  GLU A 160    -106.534 -12.944  10.799  1.00  0.51           C  
ATOM   1085  C   GLU A 160    -106.775 -14.163   9.908  1.00  0.51           C  
ATOM   1086  O   GLU A 160    -107.759 -14.222   9.165  1.00  0.51           O  
ATOM   1087  CB  GLU A 160    -105.940 -11.834   9.901  1.00  0.51           C  
ATOM   1088  CG  GLU A 160    -106.029 -10.425  10.505  1.00  0.51           C  
ATOM   1089  CD  GLU A 160    -107.493 -10.051  10.655  1.00  0.51           C  
ATOM   1090  OE1 GLU A 160    -107.875  -9.722  11.796  1.00  0.51           O  
ATOM   1091  OE2 GLU A 160    -108.259 -10.127   9.652  1.00  0.51           O  
ATOM   1092  N   ARG A 161    -105.853 -15.152   9.949  1.00  0.44           N  
ATOM   1093  CA  ARG A 161    -105.860 -16.396   9.180  1.00  0.44           C  
ATOM   1094  C   ARG A 161    -105.442 -16.193   7.734  1.00  0.44           C  
ATOM   1095  O   ARG A 161    -104.332 -16.559   7.364  1.00  0.44           O  
ATOM   1096  CB  ARG A 161    -107.149 -17.268   9.305  1.00  0.44           C  
ATOM   1097  CG  ARG A 161    -107.205 -18.137  10.580  1.00  0.44           C  
ATOM   1098  CD  ARG A 161    -107.339 -17.354  11.888  1.00  0.44           C  
ATOM   1099  NE  ARG A 161    -107.146 -18.324  13.003  1.00  0.44           N  
ATOM   1100  CZ  ARG A 161    -107.189 -17.976  14.291  1.00  0.44           C  
ATOM   1101  NH1 ARG A 161    -106.800 -18.832  15.233  1.00  0.44           N  
ATOM   1102  NH2 ARG A 161    -107.500 -16.749  14.680  1.00  0.44           N  
ATOM   1103  N   LEU A 162    -106.313 -15.566   6.915  1.00  0.48           N  
ATOM   1104  CA  LEU A 162    -106.100 -15.291   5.492  1.00  0.48           C  
ATOM   1105  C   LEU A 162    -105.829 -16.525   4.627  1.00  0.48           C  
ATOM   1106  O   LEU A 162    -105.898 -17.673   5.064  1.00  0.48           O  
ATOM   1107  CB  LEU A 162    -104.998 -14.200   5.272  1.00  0.48           C  
ATOM   1108  CG  LEU A 162    -105.455 -12.724   5.353  1.00  0.48           C  
ATOM   1109  CD1 LEU A 162    -106.020 -12.201   4.028  1.00  0.48           C  
ATOM   1110  CD2 LEU A 162    -106.459 -12.469   6.473  1.00  0.48           C  
ATOM   1111  N   GLU A 163    -105.583 -16.305   3.321  1.00  0.46           N  
ATOM   1112  CA  GLU A 163    -105.055 -17.312   2.423  1.00  0.46           C  
ATOM   1113  C   GLU A 163    -103.614 -17.704   2.770  1.00  0.46           C  
ATOM   1114  O   GLU A 163    -102.831 -16.839   3.174  1.00  0.46           O  
ATOM   1115  CB  GLU A 163    -105.154 -16.823   0.963  1.00  0.46           C  
ATOM   1116  CG  GLU A 163    -106.618 -16.659   0.487  1.00  0.46           C  
ATOM   1117  CD  GLU A 163    -106.719 -16.170  -0.956  1.00  0.46           C  
ATOM   1118  OE1 GLU A 163    -105.662 -16.028  -1.618  1.00  0.46           O  
ATOM   1119  OE2 GLU A 163    -107.871 -15.915  -1.389  1.00  0.46           O  
ATOM   1120  N   PRO A 164    -103.217 -18.981   2.700  1.00  0.62           N  
ATOM   1121  CA  PRO A 164    -101.883 -19.404   3.095  1.00  0.62           C  
ATOM   1122  C   PRO A 164    -100.748 -18.793   2.289  1.00  0.62           C  
ATOM   1123  O   PRO A 164    -100.623 -19.032   1.088  1.00  0.62           O  
ATOM   1124  CB  PRO A 164    -101.929 -20.934   2.990  1.00  0.62           C  
ATOM   1125  CG  PRO A 164    -102.943 -21.206   1.874  1.00  0.62           C  
ATOM   1126  CD  PRO A 164    -103.930 -20.035   1.974  1.00  0.62           C  
ATOM   1127  N   LEU A 165     -99.841 -18.075   2.966  1.00  0.68           N  
ATOM   1128  CA  LEU A 165     -98.676 -17.493   2.341  1.00  0.68           C  
ATOM   1129  C   LEU A 165     -97.522 -18.470   2.323  1.00  0.68           C  
ATOM   1130  O   LEU A 165     -97.424 -19.386   3.139  1.00  0.68           O  
ATOM   1131  CB  LEU A 165     -98.201 -16.225   3.075  1.00  0.68           C  
ATOM   1132  CG  LEU A 165     -99.273 -15.137   3.194  1.00  0.68           C  
ATOM   1133  CD1 LEU A 165     -98.837 -14.090   4.217  1.00  0.68           C  
ATOM   1134  CD2 LEU A 165     -99.594 -14.471   1.848  1.00  0.68           C  
ATOM   1135  N   ARG A 166     -96.588 -18.282   1.381  1.00  0.64           N  
ATOM   1136  CA  ARG A 166     -95.547 -19.246   1.113  1.00  0.64           C  
ATOM   1137  C   ARG A 166     -94.198 -18.555   1.058  1.00  0.64           C  
ATOM   1138  O   ARG A 166     -94.139 -17.332   1.058  1.00  0.64           O  
ATOM   1139  CB  ARG A 166     -95.830 -19.976  -0.224  1.00  0.64           C  
ATOM   1140  CG  ARG A 166     -96.943 -21.034  -0.102  1.00  0.64           C  
ATOM   1141  CD  ARG A 166     -96.960 -21.993  -1.293  1.00  0.64           C  
ATOM   1142  NE  ARG A 166     -98.074 -22.962  -1.062  1.00  0.64           N  
ATOM   1143  CZ  ARG A 166     -98.379 -23.954  -1.908  1.00  0.64           C  
ATOM   1144  NH1 ARG A 166     -99.420 -24.744  -1.660  1.00  0.64           N  
ATOM   1145  NH2 ARG A 166     -97.659 -24.170  -3.006  1.00  0.64           N  
ATOM   1146  N   PRO A 167     -93.064 -19.252   1.036  1.00  0.77           N  
ATOM   1147  CA  PRO A 167     -91.756 -18.602   1.039  1.00  0.77           C  
ATOM   1148  C   PRO A 167     -91.472 -17.650  -0.120  1.00  0.77           C  
ATOM   1149  O   PRO A 167     -90.598 -16.795   0.011  1.00  0.77           O  
ATOM   1150  CB  PRO A 167     -90.778 -19.784   1.072  1.00  0.77           C  
ATOM   1151  CG  PRO A 167     -91.522 -20.913   1.780  1.00  0.77           C  
ATOM   1152  CD  PRO A 167     -92.972 -20.679   1.382  1.00  0.77           C  
ATOM   1153  N   ALA A 168     -92.153 -17.795  -1.273  1.00  0.84           N  
ATOM   1154  CA  ALA A 168     -91.864 -17.018  -2.461  1.00  0.84           C  
ATOM   1155  C   ALA A 168     -92.747 -15.784  -2.641  1.00  0.84           C  
ATOM   1156  O   ALA A 168     -92.535 -14.997  -3.570  1.00  0.84           O  
ATOM   1157  CB  ALA A 168     -92.010 -17.928  -3.697  1.00  0.84           C  
ATOM   1158  N   SER A 169     -93.735 -15.543  -1.752  1.00  0.81           N  
ATOM   1159  CA  SER A 169     -94.501 -14.302  -1.732  1.00  0.81           C  
ATOM   1160  C   SER A 169     -93.650 -13.125  -1.246  1.00  0.81           C  
ATOM   1161  O   SER A 169     -92.642 -13.339  -0.564  1.00  0.81           O  
ATOM   1162  CB  SER A 169     -95.869 -14.429  -0.996  1.00  0.81           C  
ATOM   1163  OG  SER A 169     -95.765 -15.069   0.272  1.00  0.81           O  
ATOM   1164  N   PRO A 170     -93.911 -11.873  -1.640  1.00  0.86           N  
ATOM   1165  CA  PRO A 170     -93.042 -10.774  -1.262  1.00  0.86           C  
ATOM   1166  C   PRO A 170     -93.238 -10.380   0.190  1.00  0.86           C  
ATOM   1167  O   PRO A 170     -94.366 -10.302   0.671  1.00  0.86           O  
ATOM   1168  CB  PRO A 170     -93.416  -9.646  -2.235  1.00  0.86           C  
ATOM   1169  CG  PRO A 170     -94.873  -9.916  -2.637  1.00  0.86           C  
ATOM   1170  CD  PRO A 170     -95.084 -11.417  -2.395  1.00  0.86           C  
ATOM   1171  N   ALA A 171     -92.128 -10.121   0.899  1.00  0.87           N  
ATOM   1172  CA  ALA A 171     -92.142  -9.551   2.221  1.00  0.87           C  
ATOM   1173  C   ALA A 171     -92.084  -8.037   2.128  1.00  0.87           C  
ATOM   1174  O   ALA A 171     -92.826  -7.329   2.807  1.00  0.87           O  
ATOM   1175  CB  ALA A 171     -90.928 -10.065   3.021  1.00  0.87           C  
ATOM   1176  N   TYR A 172     -91.207  -7.507   1.249  1.00  0.85           N  
ATOM   1177  CA  TYR A 172     -91.017  -6.079   1.137  1.00  0.85           C  
ATOM   1178  C   TYR A 172     -90.468  -5.648  -0.215  1.00  0.85           C  
ATOM   1179  O   TYR A 172     -90.014  -6.454  -1.030  1.00  0.85           O  
ATOM   1180  CB  TYR A 172     -90.159  -5.496   2.307  1.00  0.85           C  
ATOM   1181  CG  TYR A 172     -88.714  -5.929   2.355  1.00  0.85           C  
ATOM   1182  CD1 TYR A 172     -87.770  -5.309   1.522  1.00  0.85           C  
ATOM   1183  CD2 TYR A 172     -88.264  -6.863   3.303  1.00  0.85           C  
ATOM   1184  CE1 TYR A 172     -86.405  -5.595   1.639  1.00  0.85           C  
ATOM   1185  CE2 TYR A 172     -86.896  -7.156   3.423  1.00  0.85           C  
ATOM   1186  CZ  TYR A 172     -85.971  -6.518   2.590  1.00  0.85           C  
ATOM   1187  OH  TYR A 172     -84.598  -6.796   2.702  1.00  0.85           O  
ATOM   1188  N   ILE A 173     -90.515  -4.325  -0.471  1.00  0.87           N  
ATOM   1189  CA  ILE A 173     -89.876  -3.671  -1.604  1.00  0.87           C  
ATOM   1190  C   ILE A 173     -88.962  -2.584  -1.051  1.00  0.87           C  
ATOM   1191  O   ILE A 173     -89.338  -1.873  -0.122  1.00  0.87           O  
ATOM   1192  CB  ILE A 173     -90.896  -3.063  -2.574  1.00  0.87           C  
ATOM   1193  CG1 ILE A 173     -91.769  -4.165  -3.223  1.00  0.87           C  
ATOM   1194  CG2 ILE A 173     -90.196  -2.215  -3.668  1.00  0.87           C  
ATOM   1195  CD1 ILE A 173     -93.050  -3.612  -3.860  1.00  0.87           C  
ATOM   1196  N   ILE A 174     -87.727  -2.438  -1.587  1.00  0.87           N  
ATOM   1197  CA  ILE A 174     -86.804  -1.365  -1.216  1.00  0.87           C  
ATOM   1198  C   ILE A 174     -86.186  -0.781  -2.477  1.00  0.87           C  
ATOM   1199  O   ILE A 174     -85.774  -1.500  -3.383  1.00  0.87           O  
ATOM   1200  CB  ILE A 174     -85.714  -1.838  -0.245  1.00  0.87           C  
ATOM   1201  CG1 ILE A 174     -86.274  -2.052   1.185  1.00  0.87           C  
ATOM   1202  CG2 ILE A 174     -84.493  -0.891  -0.198  1.00  0.87           C  
ATOM   1203  CD1 ILE A 174     -86.810  -0.799   1.886  1.00  0.87           C  
ATOM   1204  N   TYR A 175     -86.132   0.562  -2.588  1.00  0.84           N  
ATOM   1205  CA  TYR A 175     -85.696   1.254  -3.787  1.00  0.84           C  
ATOM   1206  C   TYR A 175     -84.212   1.575  -3.770  1.00  0.84           C  
ATOM   1207  O   TYR A 175     -83.689   2.183  -2.839  1.00  0.84           O  
ATOM   1208  CB  TYR A 175     -86.489   2.574  -3.999  1.00  0.84           C  
ATOM   1209  CG  TYR A 175     -87.870   2.276  -4.522  1.00  0.84           C  
ATOM   1210  CD1 TYR A 175     -88.940   1.922  -3.679  1.00  0.84           C  
ATOM   1211  CD2 TYR A 175     -88.095   2.334  -5.905  1.00  0.84           C  
ATOM   1212  CE1 TYR A 175     -90.196   1.606  -4.226  1.00  0.84           C  
ATOM   1213  CE2 TYR A 175     -89.344   2.017  -6.448  1.00  0.84           C  
ATOM   1214  CZ  TYR A 175     -90.395   1.638  -5.612  1.00  0.84           C  
ATOM   1215  OH  TYR A 175     -91.640   1.274  -6.169  1.00  0.84           O  
ATOM   1216  N   THR A 176     -83.494   1.190  -4.842  1.00  0.82           N  
ATOM   1217  CA  THR A 176     -82.108   1.581  -5.054  1.00  0.82           C  
ATOM   1218  C   THR A 176     -82.019   2.637  -6.129  1.00  0.82           C  
ATOM   1219  O   THR A 176     -82.914   2.806  -6.961  1.00  0.82           O  
ATOM   1220  CB  THR A 176     -81.156   0.433  -5.395  1.00  0.82           C  
ATOM   1221  OG1 THR A 176     -81.627  -0.380  -6.458  1.00  0.82           O  
ATOM   1222  CG2 THR A 176     -81.031  -0.485  -4.177  1.00  0.82           C  
ATOM   1223  N   SER A 177     -80.909   3.408  -6.097  1.00  0.83           N  
ATOM   1224  CA  SER A 177     -80.573   4.429  -7.084  1.00  0.83           C  
ATOM   1225  C   SER A 177     -80.442   3.860  -8.491  1.00  0.83           C  
ATOM   1226  O   SER A 177     -79.928   2.757  -8.682  1.00  0.83           O  
ATOM   1227  CB  SER A 177     -79.264   5.165  -6.710  1.00  0.83           C  
ATOM   1228  OG  SER A 177     -79.028   6.330  -7.517  1.00  0.83           O  
ATOM   1229  N   GLY A 178     -80.953   4.575  -9.511  1.00  0.81           N  
ATOM   1230  CA  GLY A 178     -81.121   4.019 -10.846  1.00  0.81           C  
ATOM   1231  C   GLY A 178     -80.381   4.762 -11.916  1.00  0.81           C  
ATOM   1232  O   GLY A 178     -80.600   5.944 -12.142  1.00  0.81           O  
ATOM   1233  N   SER A 179     -79.535   4.046 -12.690  1.00  0.77           N  
ATOM   1234  CA  SER A 179     -78.677   4.624 -13.734  1.00  0.77           C  
ATOM   1235  C   SER A 179     -79.425   5.417 -14.798  1.00  0.77           C  
ATOM   1236  O   SER A 179     -78.989   6.479 -15.229  1.00  0.77           O  
ATOM   1237  CB  SER A 179     -77.797   3.527 -14.405  1.00  0.77           C  
ATOM   1238  OG  SER A 179     -76.890   4.067 -15.367  1.00  0.77           O  
ATOM   1239  N   THR A 180     -80.616   4.946 -15.218  1.00  0.72           N  
ATOM   1240  CA  THR A 180     -81.499   5.689 -16.113  1.00  0.72           C  
ATOM   1241  C   THR A 180     -81.999   7.025 -15.560  1.00  0.72           C  
ATOM   1242  O   THR A 180     -82.119   8.001 -16.294  1.00  0.72           O  
ATOM   1243  CB  THR A 180     -82.745   4.902 -16.534  1.00  0.72           C  
ATOM   1244  OG1 THR A 180     -82.487   3.511 -16.721  1.00  0.72           O  
ATOM   1245  CG2 THR A 180     -83.277   5.451 -17.869  1.00  0.72           C  
ATOM   1246  N   GLY A 181     -82.343   7.105 -14.253  1.00  0.76           N  
ATOM   1247  CA  GLY A 181     -82.929   8.313 -13.671  1.00  0.76           C  
ATOM   1248  C   GLY A 181     -84.083   8.063 -12.753  1.00  0.76           C  
ATOM   1249  O   GLY A 181     -84.249   8.741 -11.743  1.00  0.76           O  
ATOM   1250  N   ILE A 182     -84.939   7.076 -13.067  1.00  0.78           N  
ATOM   1251  CA  ILE A 182     -85.981   6.659 -12.142  1.00  0.78           C  
ATOM   1252  C   ILE A 182     -85.396   5.654 -11.147  1.00  0.78           C  
ATOM   1253  O   ILE A 182     -84.539   4.853 -11.540  1.00  0.78           O  
ATOM   1254  CB  ILE A 182     -87.234   6.102 -12.827  1.00  0.78           C  
ATOM   1255  CG1 ILE A 182     -86.944   4.878 -13.728  1.00  0.78           C  
ATOM   1256  CG2 ILE A 182     -87.911   7.256 -13.601  1.00  0.78           C  
ATOM   1257  CD1 ILE A 182     -88.221   4.183 -14.219  1.00  0.78           C  
ATOM   1258  N   PRO A 183     -85.776   5.656  -9.865  1.00  0.85           N  
ATOM   1259  CA  PRO A 183     -85.339   4.633  -8.923  1.00  0.85           C  
ATOM   1260  C   PRO A 183     -85.924   3.271  -9.264  1.00  0.85           C  
ATOM   1261  O   PRO A 183     -86.867   3.180 -10.045  1.00  0.85           O  
ATOM   1262  CB  PRO A 183     -85.846   5.173  -7.578  1.00  0.85           C  
ATOM   1263  CG  PRO A 183     -87.157   5.881  -7.929  1.00  0.85           C  
ATOM   1264  CD  PRO A 183     -86.877   6.462  -9.318  1.00  0.85           C  
ATOM   1265  N   LYS A 184     -85.359   2.186  -8.713  1.00  0.82           N  
ATOM   1266  CA  LYS A 184     -85.805   0.842  -9.031  1.00  0.82           C  
ATOM   1267  C   LYS A 184     -86.057   0.043  -7.763  1.00  0.82           C  
ATOM   1268  O   LYS A 184     -85.193  -0.106  -6.900  1.00  0.82           O  
ATOM   1269  CB  LYS A 184     -84.788   0.122  -9.959  1.00  0.82           C  
ATOM   1270  CG  LYS A 184     -83.326   0.269  -9.510  1.00  0.82           C  
ATOM   1271  CD  LYS A 184     -82.326  -0.455 -10.421  1.00  0.82           C  
ATOM   1272  CE  LYS A 184     -80.900  -0.335  -9.871  1.00  0.82           C  
ATOM   1273  NZ  LYS A 184     -79.942  -1.152 -10.646  1.00  0.82           N  
ATOM   1274  N   GLY A 185     -87.292  -0.477  -7.600  1.00  0.88           N  
ATOM   1275  CA  GLY A 185     -87.687  -1.220  -6.407  1.00  0.88           C  
ATOM   1276  C   GLY A 185     -87.287  -2.668  -6.438  1.00  0.88           C  
ATOM   1277  O   GLY A 185     -87.752  -3.434  -7.273  1.00  0.88           O  
ATOM   1278  N   VAL A 186     -86.439  -3.112  -5.500  1.00  0.89           N  
ATOM   1279  CA  VAL A 186     -86.037  -4.502  -5.358  1.00  0.89           C  
ATOM   1280  C   VAL A 186     -87.112  -5.280  -4.616  1.00  0.89           C  
ATOM   1281  O   VAL A 186     -87.461  -4.949  -3.484  1.00  0.89           O  
ATOM   1282  CB  VAL A 186     -84.719  -4.630  -4.596  1.00  0.89           C  
ATOM   1283  CG1 VAL A 186     -84.307  -6.107  -4.432  1.00  0.89           C  
ATOM   1284  CG2 VAL A 186     -83.616  -3.859  -5.349  1.00  0.89           C  
ATOM   1285  N   VAL A 187     -87.669  -6.338  -5.239  1.00  0.87           N  
ATOM   1286  CA  VAL A 187     -88.725  -7.155  -4.658  1.00  0.87           C  
ATOM   1287  C   VAL A 187     -88.126  -8.309  -3.860  1.00  0.87           C  
ATOM   1288  O   VAL A 187     -87.501  -9.219  -4.411  1.00  0.87           O  
ATOM   1289  CB  VAL A 187     -89.653  -7.714  -5.739  1.00  0.87           C  
ATOM   1290  CG1 VAL A 187     -90.774  -8.580  -5.125  1.00  0.87           C  
ATOM   1291  CG2 VAL A 187     -90.275  -6.557  -6.548  1.00  0.87           C  
ATOM   1292  N   VAL A 188     -88.323  -8.311  -2.525  1.00  0.88           N  
ATOM   1293  CA  VAL A 188     -87.685  -9.250  -1.613  1.00  0.88           C  
ATOM   1294  C   VAL A 188     -88.735 -10.155  -0.990  1.00  0.88           C  
ATOM   1295  O   VAL A 188     -89.801  -9.724  -0.554  1.00  0.88           O  
ATOM   1296  CB  VAL A 188     -86.899  -8.538  -0.517  1.00  0.88           C  
ATOM   1297  CG1 VAL A 188     -86.164  -9.548   0.390  1.00  0.88           C  
ATOM   1298  CG2 VAL A 188     -85.867  -7.593  -1.165  1.00  0.88           C  
ATOM   1299  N   THR A 189     -88.469 -11.475  -0.969  1.00  0.85           N  
ATOM   1300  CA  THR A 189     -89.416 -12.513  -0.577  1.00  0.85           C  
ATOM   1301  C   THR A 189     -89.270 -12.926   0.870  1.00  0.85           C  
ATOM   1302  O   THR A 189     -88.265 -12.653   1.524  1.00  0.85           O  
ATOM   1303  CB  THR A 189     -89.292 -13.776  -1.429  1.00  0.85           C  
ATOM   1304  OG1 THR A 189     -87.982 -14.327  -1.347  1.00  0.85           O  
ATOM   1305  CG2 THR A 189     -89.546 -13.436  -2.905  1.00  0.85           C  
ATOM   1306  N   HIS A 190     -90.270 -13.647   1.425  1.00  0.80           N  
ATOM   1307  CA  HIS A 190     -90.172 -14.210   2.763  1.00  0.80           C  
ATOM   1308  C   HIS A 190     -89.012 -15.181   2.962  1.00  0.80           C  
ATOM   1309  O   HIS A 190     -88.433 -15.202   4.041  1.00  0.80           O  
ATOM   1310  CB  HIS A 190     -91.465 -14.911   3.236  1.00  0.80           C  
ATOM   1311  CG  HIS A 190     -92.602 -13.976   3.512  1.00  0.80           C  
ATOM   1312  ND1 HIS A 190     -93.647 -13.919   2.625  1.00  0.80           N  
ATOM   1313  CD2 HIS A 190     -92.830 -13.141   4.560  1.00  0.80           C  
ATOM   1314  CE1 HIS A 190     -94.491 -13.044   3.128  1.00  0.80           C  
ATOM   1315  NE2 HIS A 190     -94.048 -12.547   4.306  1.00  0.80           N  
ATOM   1316  N   GLN A 191     -88.628 -16.012   1.968  1.00  0.75           N  
ATOM   1317  CA  GLN A 191     -87.403 -16.801   2.077  1.00  0.75           C  
ATOM   1318  C   GLN A 191     -86.119 -16.059   1.798  1.00  0.75           C  
ATOM   1319  O   GLN A 191     -85.077 -16.459   2.300  1.00  0.75           O  
ATOM   1320  CB  GLN A 191     -87.389 -18.078   1.222  1.00  0.75           C  
ATOM   1321  CG  GLN A 191     -87.459 -17.859  -0.302  1.00  0.75           C  
ATOM   1322  CD  GLN A 191     -87.785 -19.174  -1.006  1.00  0.75           C  
ATOM   1323  OE1 GLN A 191     -87.254 -20.239  -0.704  1.00  0.75           O  
ATOM   1324  NE2 GLN A 191     -88.736 -19.120  -1.967  1.00  0.75           N  
ATOM   1325  N   GLY A 192     -86.137 -14.921   1.072  1.00  0.80           N  
ATOM   1326  CA  GLY A 192     -84.947 -14.075   0.973  1.00  0.80           C  
ATOM   1327  C   GLY A 192     -84.647 -13.457   2.304  1.00  0.80           C  
ATOM   1328  O   GLY A 192     -83.510 -13.399   2.764  1.00  0.80           O  
ATOM   1329  N   VAL A 193     -85.730 -13.080   3.007  1.00  0.81           N  
ATOM   1330  CA  VAL A 193     -85.711 -12.755   4.412  1.00  0.81           C  
ATOM   1331  C   VAL A 193     -85.252 -13.960   5.245  1.00  0.81           C  
ATOM   1332  O   VAL A 193     -84.279 -13.862   5.985  1.00  0.81           O  
ATOM   1333  CB  VAL A 193     -87.086 -12.189   4.802  1.00  0.81           C  
ATOM   1334  CG1 VAL A 193     -87.267 -11.952   6.308  1.00  0.81           C  
ATOM   1335  CG2 VAL A 193     -87.248 -10.825   4.095  1.00  0.81           C  
ATOM   1336  N   ALA A 194     -85.851 -15.157   5.068  1.00  0.76           N  
ATOM   1337  CA  ALA A 194     -85.526 -16.363   5.819  1.00  0.76           C  
ATOM   1338  C   ALA A 194     -84.112 -16.904   5.683  1.00  0.76           C  
ATOM   1339  O   ALA A 194     -83.538 -17.434   6.628  1.00  0.76           O  
ATOM   1340  CB  ALA A 194     -86.595 -17.455   5.725  1.00  0.76           C  
ATOM   1341  N   SER A 195     -83.499 -16.730   4.512  1.00  0.70           N  
ATOM   1342  CA  SER A 195     -82.099 -17.016   4.251  1.00  0.70           C  
ATOM   1343  C   SER A 195     -81.127 -16.208   5.106  1.00  0.70           C  
ATOM   1344  O   SER A 195     -80.085 -16.690   5.550  1.00  0.70           O  
ATOM   1345  CB  SER A 195     -81.828 -16.732   2.757  1.00  0.70           C  
ATOM   1346  OG  SER A 195     -80.482 -17.018   2.369  1.00  0.70           O  
ATOM   1347  N   LEU A 196     -81.454 -14.929   5.370  1.00  0.76           N  
ATOM   1348  CA  LEU A 196     -80.604 -14.039   6.137  1.00  0.76           C  
ATOM   1349  C   LEU A 196     -80.747 -14.220   7.657  1.00  0.76           C  
ATOM   1350  O   LEU A 196     -79.914 -13.774   8.449  1.00  0.76           O  
ATOM   1351  CB  LEU A 196     -80.948 -12.585   5.734  1.00  0.76           C  
ATOM   1352  CG  LEU A 196     -79.991 -11.522   6.298  1.00  0.76           C  
ATOM   1353  CD1 LEU A 196     -78.604 -11.595   5.658  1.00  0.76           C  
ATOM   1354  CD2 LEU A 196     -80.532 -10.108   6.134  1.00  0.76           C  
ATOM   1355  N   ILE A 197     -81.803 -14.917   8.109  1.00  0.70           N  
ATOM   1356  CA  ILE A 197     -82.184 -15.062   9.512  1.00  0.70           C  
ATOM   1357  C   ILE A 197     -82.186 -16.530   9.921  1.00  0.70           C  
ATOM   1358  O   ILE A 197     -81.890 -17.442   9.151  1.00  0.70           O  
ATOM   1359  CB  ILE A 197     -83.567 -14.473   9.820  1.00  0.70           C  
ATOM   1360  CG1 ILE A 197     -84.610 -15.196   8.949  1.00  0.70           C  
ATOM   1361  CG2 ILE A 197     -83.525 -12.952   9.555  1.00  0.70           C  
ATOM   1362  CD1 ILE A 197     -86.062 -14.732   9.027  1.00  0.70           C  
ATOM   1363  N   ALA A 198     -82.475 -16.811  11.205  1.00  0.60           N  
ATOM   1364  CA  ALA A 198     -82.664 -18.161  11.688  1.00  0.60           C  
ATOM   1365  C   ALA A 198     -83.843 -18.901  11.026  1.00  0.60           C  
ATOM   1366  O   ALA A 198     -84.851 -18.308  10.654  1.00  0.60           O  
ATOM   1367  CB  ALA A 198     -82.832 -18.123  13.219  1.00  0.60           C  
ATOM   1368  N   THR A 199     -83.783 -20.233  10.832  1.00  0.39           N  
ATOM   1369  CA  THR A 199     -82.806 -21.178  11.370  1.00  0.39           C  
ATOM   1370  C   THR A 199     -81.703 -21.542  10.400  1.00  0.39           C  
ATOM   1371  O   THR A 199     -80.756 -22.227  10.778  1.00  0.39           O  
ATOM   1372  CB  THR A 199     -83.463 -22.487  11.797  1.00  0.39           C  
ATOM   1373  OG1 THR A 199     -84.199 -23.074  10.729  1.00  0.39           O  
ATOM   1374  CG2 THR A 199     -84.474 -22.210  12.918  1.00  0.39           C  
ATOM   1375  N   GLN A 200     -81.767 -21.072   9.138  1.00  0.32           N  
ATOM   1376  CA  GLN A 200     -80.705 -21.279   8.168  1.00  0.32           C  
ATOM   1377  C   GLN A 200     -79.438 -20.514   8.520  1.00  0.32           C  
ATOM   1378  O   GLN A 200     -78.339 -21.061   8.473  1.00  0.32           O  
ATOM   1379  CB  GLN A 200     -81.180 -20.910   6.740  1.00  0.32           C  
ATOM   1380  CG  GLN A 200     -82.268 -21.871   6.197  1.00  0.32           C  
ATOM   1381  CD  GLN A 200     -82.689 -21.508   4.770  1.00  0.32           C  
ATOM   1382  OE1 GLN A 200     -82.560 -20.382   4.298  1.00  0.32           O  
ATOM   1383  NE2 GLN A 200     -83.227 -22.506   4.031  1.00  0.32           N  
ATOM   1384  N   ARG A 201     -79.563 -19.238   8.935  1.00  0.40           N  
ATOM   1385  CA  ARG A 201     -78.443 -18.450   9.405  1.00  0.40           C  
ATOM   1386  C   ARG A 201     -78.078 -18.803  10.838  1.00  0.40           C  
ATOM   1387  O   ARG A 201     -78.789 -18.482  11.790  1.00  0.40           O  
ATOM   1388  CB  ARG A 201     -78.819 -16.956   9.355  1.00  0.40           C  
ATOM   1389  CG  ARG A 201     -77.782 -15.945   9.857  1.00  0.40           C  
ATOM   1390  CD  ARG A 201     -76.617 -15.754   8.906  1.00  0.40           C  
ATOM   1391  NE  ARG A 201     -75.843 -14.630   9.519  1.00  0.40           N  
ATOM   1392  CZ  ARG A 201     -74.650 -14.220   9.082  1.00  0.40           C  
ATOM   1393  NH1 ARG A 201     -74.090 -13.121   9.583  1.00  0.40           N  
ATOM   1394  NH2 ARG A 201     -73.990 -14.919   8.173  1.00  0.40           N  
ATOM   1395  N   ARG A 202     -76.922 -19.454  11.046  1.00  0.57           N  
ATOM   1396  CA  ARG A 202     -76.642 -20.074  12.331  1.00  0.57           C  
ATOM   1397  C   ARG A 202     -75.846 -19.175  13.263  1.00  0.57           C  
ATOM   1398  O   ARG A 202     -75.787 -19.384  14.471  1.00  0.57           O  
ATOM   1399  CB  ARG A 202     -75.863 -21.384  12.098  1.00  0.57           C  
ATOM   1400  CG  ARG A 202     -76.678 -22.427  11.304  1.00  0.57           C  
ATOM   1401  CD  ARG A 202     -75.893 -23.689  10.944  1.00  0.57           C  
ATOM   1402  NE  ARG A 202     -74.840 -23.281   9.965  1.00  0.57           N  
ATOM   1403  CZ  ARG A 202     -73.751 -23.986   9.647  1.00  0.57           C  
ATOM   1404  NH1 ARG A 202     -72.947 -23.460   8.730  1.00  0.57           N  
ATOM   1405  NH2 ARG A 202     -73.479 -25.170  10.188  1.00  0.57           N  
ATOM   1406  N   ARG A 203     -75.280 -18.072  12.732  1.00  0.60           N  
ATOM   1407  CA  ARG A 203     -74.486 -17.099  13.478  1.00  0.60           C  
ATOM   1408  C   ARG A 203     -75.319 -16.290  14.477  1.00  0.60           C  
ATOM   1409  O   ARG A 203     -74.793 -15.623  15.372  1.00  0.60           O  
ATOM   1410  CB  ARG A 203     -73.778 -16.146  12.463  1.00  0.60           C  
ATOM   1411  CG  ARG A 203     -73.011 -14.923  13.037  1.00  0.60           C  
ATOM   1412  CD  ARG A 203     -71.876 -15.267  14.024  1.00  0.60           C  
ATOM   1413  NE  ARG A 203     -71.287 -13.989  14.571  1.00  0.60           N  
ATOM   1414  CZ  ARG A 203     -71.791 -13.316  15.618  1.00  0.60           C  
ATOM   1415  NH1 ARG A 203     -71.115 -12.282  16.121  1.00  0.60           N  
ATOM   1416  NH2 ARG A 203     -72.951 -13.639  16.185  1.00  0.60           N  
ATOM   1417  N   LEU A 204     -76.654 -16.334  14.341  1.00  0.45           N  
ATOM   1418  CA  LEU A 204     -77.584 -15.559  15.137  1.00  0.45           C  
ATOM   1419  C   LEU A 204     -78.169 -16.367  16.281  1.00  0.45           C  
ATOM   1420  O   LEU A 204     -78.916 -15.843  17.102  1.00  0.45           O  
ATOM   1421  CB  LEU A 204     -78.723 -15.069  14.211  1.00  0.45           C  
ATOM   1422  CG  LEU A 204     -78.437 -13.720  13.522  1.00  0.45           C  
ATOM   1423  CD1 LEU A 204     -77.017 -13.564  12.961  1.00  0.45           C  
ATOM   1424  CD2 LEU A 204     -79.472 -13.460  12.419  1.00  0.45           C  
ATOM   1425  N   ALA A 205     -77.809 -17.657  16.403  1.00  0.52           N  
ATOM   1426  CA  ALA A 205     -78.332 -18.539  17.425  1.00  0.52           C  
ATOM   1427  C   ALA A 205     -77.602 -18.423  18.764  1.00  0.52           C  
ATOM   1428  O   ALA A 205     -77.087 -19.397  19.308  1.00  0.52           O  
ATOM   1429  CB  ALA A 205     -78.279 -19.981  16.888  1.00  0.52           C  
ATOM   1430  N   VAL A 206     -77.546 -17.205  19.336  1.00  0.35           N  
ATOM   1431  CA  VAL A 206     -76.857 -16.949  20.588  1.00  0.35           C  
ATOM   1432  C   VAL A 206     -77.383 -15.652  21.189  1.00  0.35           C  
ATOM   1433  O   VAL A 206     -78.147 -14.915  20.572  1.00  0.35           O  
ATOM   1434  CB  VAL A 206     -75.326 -16.956  20.426  1.00  0.35           C  
ATOM   1435  CG1 VAL A 206     -74.785 -15.658  19.793  1.00  0.35           C  
ATOM   1436  CG2 VAL A 206     -74.606 -17.294  21.750  1.00  0.35           C  
ATOM   1437  N   THR A 207     -76.973 -15.308  22.425  1.00  0.50           N  
ATOM   1438  CA  THR A 207     -77.507 -14.210  23.228  1.00  0.50           C  
ATOM   1439  C   THR A 207     -76.867 -12.877  22.883  1.00  0.50           C  
ATOM   1440  O   THR A 207     -77.089 -11.855  23.529  1.00  0.50           O  
ATOM   1441  CB  THR A 207     -77.230 -14.434  24.714  1.00  0.50           C  
ATOM   1442  OG1 THR A 207     -75.862 -14.766  24.936  1.00  0.50           O  
ATOM   1443  CG2 THR A 207     -78.053 -15.627  25.215  1.00  0.50           C  
ATOM   1444  N   GLY A 208     -76.055 -12.827  21.808  1.00  0.53           N  
ATOM   1445  CA  GLY A 208     -75.364 -11.617  21.381  1.00  0.53           C  
ATOM   1446  C   GLY A 208     -76.284 -10.540  20.893  1.00  0.53           C  
ATOM   1447  O   GLY A 208     -75.983  -9.360  21.016  1.00  0.53           O  
ATOM   1448  N   ALA A 209     -77.457 -10.914  20.362  1.00  0.58           N  
ATOM   1449  CA  ALA A 209     -78.421  -9.980  19.831  1.00  0.58           C  
ATOM   1450  C   ALA A 209     -79.615  -9.758  20.746  1.00  0.58           C  
ATOM   1451  O   ALA A 209     -80.674  -9.374  20.272  1.00  0.58           O  
ATOM   1452  CB  ALA A 209     -78.920 -10.469  18.459  1.00  0.58           C  
ATOM   1453  N   SER A 210     -79.490  -9.965  22.073  1.00  0.70           N  
ATOM   1454  CA  SER A 210     -80.565  -9.772  23.050  1.00  0.70           C  
ATOM   1455  C   SER A 210     -81.196  -8.389  23.106  1.00  0.70           C  
ATOM   1456  O   SER A 210     -82.404  -8.263  23.285  1.00  0.70           O  
ATOM   1457  CB  SER A 210     -80.084 -10.067  24.483  1.00  0.70           C  
ATOM   1458  OG  SER A 210     -79.738 -11.444  24.598  1.00  0.70           O  
ATOM   1459  N   ARG A 211     -80.410  -7.305  22.982  1.00  0.78           N  
ATOM   1460  CA  ARG A 211     -80.947  -5.966  22.814  1.00  0.78           C  
ATOM   1461  C   ARG A 211     -80.290  -5.324  21.602  1.00  0.78           C  
ATOM   1462  O   ARG A 211     -79.103  -5.004  21.619  1.00  0.78           O  
ATOM   1463  CB  ARG A 211     -80.714  -5.101  24.082  1.00  0.78           C  
ATOM   1464  CG  ARG A 211     -81.495  -5.624  25.308  1.00  0.78           C  
ATOM   1465  CD  ARG A 211     -81.167  -4.921  26.633  1.00  0.78           C  
ATOM   1466  NE  ARG A 211     -81.608  -3.489  26.559  1.00  0.78           N  
ATOM   1467  CZ  ARG A 211     -82.859  -3.041  26.741  1.00  0.78           C  
ATOM   1468  NH1 ARG A 211     -83.882  -3.861  26.947  1.00  0.78           N  
ATOM   1469  NH2 ARG A 211     -83.069  -1.728  26.733  1.00  0.78           N  
ATOM   1470  N   VAL A 212     -81.046  -5.108  20.509  1.00  0.86           N  
ATOM   1471  CA  VAL A 212     -80.498  -4.586  19.261  1.00  0.86           C  
ATOM   1472  C   VAL A 212     -80.953  -3.169  19.078  1.00  0.86           C  
ATOM   1473  O   VAL A 212     -82.136  -2.861  19.207  1.00  0.86           O  
ATOM   1474  CB  VAL A 212     -80.926  -5.373  18.024  1.00  0.86           C  
ATOM   1475  CG1 VAL A 212     -80.228  -4.857  16.743  1.00  0.86           C  
ATOM   1476  CG2 VAL A 212     -80.558  -6.843  18.247  1.00  0.86           C  
ATOM   1477  N   LEU A 213     -80.022  -2.250  18.762  1.00  0.81           N  
ATOM   1478  CA  LEU A 213     -80.406  -0.905  18.391  1.00  0.81           C  
ATOM   1479  C   LEU A 213     -80.887  -0.854  16.958  1.00  0.81           C  
ATOM   1480  O   LEU A 213     -80.165  -1.210  16.031  1.00  0.81           O  
ATOM   1481  CB  LEU A 213     -79.259   0.114  18.546  1.00  0.81           C  
ATOM   1482  CG  LEU A 213     -79.699   1.584  18.363  1.00  0.81           C  
ATOM   1483  CD1 LEU A 213     -80.602   2.072  19.504  1.00  0.81           C  
ATOM   1484  CD2 LEU A 213     -78.476   2.492  18.300  1.00  0.81           C  
ATOM   1485  N   ALA A 214     -82.123  -0.376  16.761  1.00  0.86           N  
ATOM   1486  CA  ALA A 214     -82.659  -0.131  15.452  1.00  0.86           C  
ATOM   1487  C   ALA A 214     -82.650   1.362  15.200  1.00  0.86           C  
ATOM   1488  O   ALA A 214     -83.447   2.116  15.765  1.00  0.86           O  
ATOM   1489  CB  ALA A 214     -84.087  -0.691  15.351  1.00  0.86           C  
ATOM   1490  N   PHE A 215     -81.725   1.840  14.353  1.00  0.77           N  
ATOM   1491  CA  PHE A 215     -81.573   3.261  14.092  1.00  0.77           C  
ATOM   1492  C   PHE A 215     -81.467   3.562  12.606  1.00  0.77           C  
ATOM   1493  O   PHE A 215     -81.596   4.713  12.188  1.00  0.77           O  
ATOM   1494  CB  PHE A 215     -80.362   3.872  14.854  1.00  0.77           C  
ATOM   1495  CG  PHE A 215     -79.058   3.437  14.271  1.00  0.77           C  
ATOM   1496  CD1 PHE A 215     -78.523   2.206  14.643  1.00  0.77           C  
ATOM   1497  CD2 PHE A 215     -78.444   4.187  13.249  1.00  0.77           C  
ATOM   1498  CE1 PHE A 215     -77.414   1.703  13.976  1.00  0.77           C  
ATOM   1499  CE2 PHE A 215     -77.332   3.681  12.571  1.00  0.77           C  
ATOM   1500  CZ  PHE A 215     -76.828   2.428  12.927  1.00  0.77           C  
ATOM   1501  N   SER A 216     -81.221   2.546  11.761  1.00  0.81           N  
ATOM   1502  CA  SER A 216     -81.115   2.720  10.327  1.00  0.81           C  
ATOM   1503  C   SER A 216     -82.414   3.209   9.701  1.00  0.81           C  
ATOM   1504  O   SER A 216     -83.505   3.092  10.262  1.00  0.81           O  
ATOM   1505  CB  SER A 216     -80.615   1.438   9.631  1.00  0.81           C  
ATOM   1506  OG  SER A 216     -80.307   1.680   8.257  1.00  0.81           O  
ATOM   1507  N   SER A 217     -82.350   3.869   8.530  1.00  0.82           N  
ATOM   1508  CA  SER A 217     -83.569   4.283   7.848  1.00  0.82           C  
ATOM   1509  C   SER A 217     -84.424   3.094   7.403  1.00  0.82           C  
ATOM   1510  O   SER A 217     -83.849   2.128   6.903  1.00  0.82           O  
ATOM   1511  CB  SER A 217     -83.329   5.188   6.617  1.00  0.82           C  
ATOM   1512  OG  SER A 217     -84.530   5.910   6.342  1.00  0.82           O  
ATOM   1513  N   PRO A 218     -85.756   3.078   7.515  1.00  0.85           N  
ATOM   1514  CA  PRO A 218     -86.598   2.003   6.995  1.00  0.85           C  
ATOM   1515  C   PRO A 218     -86.440   1.713   5.517  1.00  0.85           C  
ATOM   1516  O   PRO A 218     -86.695   0.586   5.100  1.00  0.85           O  
ATOM   1517  CB  PRO A 218     -88.016   2.472   7.329  1.00  0.85           C  
ATOM   1518  CG  PRO A 218     -87.848   3.275   8.617  1.00  0.85           C  
ATOM   1519  CD  PRO A 218     -86.513   3.982   8.385  1.00  0.85           C  
ATOM   1520  N   SER A 219     -86.037   2.716   4.718  1.00  0.85           N  
ATOM   1521  CA  SER A 219     -85.767   2.608   3.298  1.00  0.85           C  
ATOM   1522  C   SER A 219     -84.433   1.970   2.958  1.00  0.85           C  
ATOM   1523  O   SER A 219     -84.179   1.628   1.806  1.00  0.85           O  
ATOM   1524  CB  SER A 219     -85.766   4.011   2.651  1.00  0.85           C  
ATOM   1525  OG  SER A 219     -84.736   4.854   3.187  1.00  0.85           O  
ATOM   1526  N   PHE A 220     -83.542   1.793   3.948  1.00  0.81           N  
ATOM   1527  CA  PHE A 220     -82.273   1.121   3.779  1.00  0.81           C  
ATOM   1528  C   PHE A 220     -82.383  -0.270   4.383  1.00  0.81           C  
ATOM   1529  O   PHE A 220     -82.929  -0.475   5.468  1.00  0.81           O  
ATOM   1530  CB  PHE A 220     -81.134   1.947   4.444  1.00  0.81           C  
ATOM   1531  CG  PHE A 220     -79.754   1.427   4.110  1.00  0.81           C  
ATOM   1532  CD1 PHE A 220     -79.344   1.284   2.773  1.00  0.81           C  
ATOM   1533  CD2 PHE A 220     -78.856   1.068   5.128  1.00  0.81           C  
ATOM   1534  CE1 PHE A 220     -78.087   0.745   2.464  1.00  0.81           C  
ATOM   1535  CE2 PHE A 220     -77.601   0.525   4.827  1.00  0.81           C  
ATOM   1536  CZ  PHE A 220     -77.221   0.353   3.492  1.00  0.81           C  
ATOM   1537  N   ASP A 221     -81.865  -1.299   3.689  1.00  0.84           N  
ATOM   1538  CA  ASP A 221     -82.181  -2.680   3.964  1.00  0.84           C  
ATOM   1539  C   ASP A 221     -81.532  -3.214   5.228  1.00  0.84           C  
ATOM   1540  O   ASP A 221     -82.002  -4.184   5.812  1.00  0.84           O  
ATOM   1541  CB  ASP A 221     -81.912  -3.556   2.715  1.00  0.84           C  
ATOM   1542  CG  ASP A 221     -80.456  -3.609   2.283  1.00  0.84           C  
ATOM   1543  OD1 ASP A 221     -79.757  -2.570   2.395  1.00  0.84           O  
ATOM   1544  OD2 ASP A 221     -80.053  -4.689   1.787  1.00  0.84           O  
ATOM   1545  N   ALA A 222     -80.517  -2.518   5.776  1.00  0.86           N  
ATOM   1546  CA  ALA A 222     -79.990  -2.766   7.107  1.00  0.86           C  
ATOM   1547  C   ALA A 222     -81.056  -2.791   8.208  1.00  0.86           C  
ATOM   1548  O   ALA A 222     -80.929  -3.519   9.189  1.00  0.86           O  
ATOM   1549  CB  ALA A 222     -78.952  -1.688   7.448  1.00  0.86           C  
ATOM   1550  N   SER A 223     -82.172  -2.053   8.013  1.00  0.86           N  
ATOM   1551  CA  SER A 223     -83.367  -2.105   8.849  1.00  0.86           C  
ATOM   1552  C   SER A 223     -83.975  -3.507   8.966  1.00  0.86           C  
ATOM   1553  O   SER A 223     -84.434  -3.919  10.028  1.00  0.86           O  
ATOM   1554  CB  SER A 223     -84.425  -1.103   8.318  1.00  0.86           C  
ATOM   1555  OG  SER A 223     -85.539  -0.972   9.203  1.00  0.86           O  
ATOM   1556  N   PHE A 224     -83.931  -4.330   7.894  1.00  0.82           N  
ATOM   1557  CA  PHE A 224     -84.296  -5.735   7.953  1.00  0.82           C  
ATOM   1558  C   PHE A 224     -83.407  -6.530   8.927  1.00  0.82           C  
ATOM   1559  O   PHE A 224     -83.915  -7.285   9.760  1.00  0.82           O  
ATOM   1560  CB  PHE A 224     -84.279  -6.320   6.501  1.00  0.82           C  
ATOM   1561  CG  PHE A 224     -84.409  -7.816   6.426  1.00  0.82           C  
ATOM   1562  CD1 PHE A 224     -85.136  -8.542   7.385  1.00  0.82           C  
ATOM   1563  CD2 PHE A 224     -83.681  -8.517   5.454  1.00  0.82           C  
ATOM   1564  CE1 PHE A 224     -84.945  -9.917   7.510  1.00  0.82           C  
ATOM   1565  CE2 PHE A 224     -83.606  -9.912   5.518  1.00  0.82           C  
ATOM   1566  CZ  PHE A 224     -84.169 -10.596   6.586  1.00  0.82           C  
ATOM   1567  N   TRP A 225     -82.068  -6.348   8.898  1.00  0.73           N  
ATOM   1568  CA  TRP A 225     -81.190  -6.997   9.862  1.00  0.73           C  
ATOM   1569  C   TRP A 225     -81.490  -6.554  11.283  1.00  0.73           C  
ATOM   1570  O   TRP A 225     -81.603  -7.379  12.188  1.00  0.73           O  
ATOM   1571  CB  TRP A 225     -79.698  -6.714   9.552  1.00  0.73           C  
ATOM   1572  CG  TRP A 225     -78.699  -7.459  10.435  1.00  0.73           C  
ATOM   1573  CD1 TRP A 225     -78.074  -7.051  11.582  1.00  0.73           C  
ATOM   1574  CD2 TRP A 225     -78.258  -8.796  10.183  1.00  0.73           C  
ATOM   1575  NE1 TRP A 225     -77.239  -8.046  12.041  1.00  0.73           N  
ATOM   1576  CE2 TRP A 225     -77.311  -9.113  11.190  1.00  0.73           C  
ATOM   1577  CE3 TRP A 225     -78.588  -9.718   9.202  1.00  0.73           C  
ATOM   1578  CZ2 TRP A 225     -76.669 -10.335  11.195  1.00  0.73           C  
ATOM   1579  CZ3 TRP A 225     -77.956 -10.965   9.225  1.00  0.73           C  
ATOM   1580  CH2 TRP A 225     -77.004 -11.263  10.203  1.00  0.73           C  
ATOM   1581  N   GLU A 226     -81.684  -5.234  11.484  1.00  0.82           N  
ATOM   1582  CA  GLU A 226     -82.013  -4.675  12.778  1.00  0.82           C  
ATOM   1583  C   GLU A 226     -83.308  -5.230  13.349  1.00  0.82           C  
ATOM   1584  O   GLU A 226     -83.307  -5.713  14.474  1.00  0.82           O  
ATOM   1585  CB  GLU A 226     -82.115  -3.131  12.710  1.00  0.82           C  
ATOM   1586  CG  GLU A 226     -80.764  -2.417  12.453  1.00  0.82           C  
ATOM   1587  CD  GLU A 226     -80.912  -0.902  12.331  1.00  0.82           C  
ATOM   1588  OE1 GLU A 226     -82.052  -0.390  12.200  1.00  0.82           O  
ATOM   1589  OE2 GLU A 226     -79.874  -0.197  12.367  1.00  0.82           O  
ATOM   1590  N   MET A 227     -84.423  -5.246  12.579  1.00  0.82           N  
ATOM   1591  CA  MET A 227     -85.693  -5.771  13.058  1.00  0.82           C  
ATOM   1592  C   MET A 227     -85.736  -7.276  13.291  1.00  0.82           C  
ATOM   1593  O   MET A 227     -86.105  -7.778  14.353  1.00  0.82           O  
ATOM   1594  CB  MET A 227     -86.835  -5.509  12.037  1.00  0.82           C  
ATOM   1595  CG  MET A 227     -87.251  -4.042  11.870  1.00  0.82           C  
ATOM   1596  SD  MET A 227     -88.658  -3.875  10.733  1.00  0.82           S  
ATOM   1597  CE  MET A 227     -88.661  -2.077  10.884  1.00  0.82           C  
ATOM   1598  N   SER A 228     -85.383  -8.065  12.267  1.00  0.77           N  
ATOM   1599  CA  SER A 228     -85.854  -9.442  12.241  1.00  0.77           C  
ATOM   1600  C   SER A 228     -84.935 -10.401  12.918  1.00  0.77           C  
ATOM   1601  O   SER A 228     -85.365 -11.463  13.355  1.00  0.77           O  
ATOM   1602  CB  SER A 228     -86.017  -9.971  10.813  1.00  0.77           C  
ATOM   1603  OG  SER A 228     -87.055  -9.252  10.153  1.00  0.77           O  
ATOM   1604  N   MET A 229     -83.648 -10.048  13.072  1.00  0.74           N  
ATOM   1605  CA  MET A 229     -82.709 -10.872  13.804  1.00  0.74           C  
ATOM   1606  C   MET A 229     -83.115 -11.054  15.256  1.00  0.74           C  
ATOM   1607  O   MET A 229     -83.148 -12.162  15.784  1.00  0.74           O  
ATOM   1608  CB  MET A 229     -81.321 -10.202  13.736  1.00  0.74           C  
ATOM   1609  CG  MET A 229     -80.282 -10.753  14.730  1.00  0.74           C  
ATOM   1610  SD  MET A 229     -78.602 -10.118  14.463  1.00  0.74           S  
ATOM   1611  CE  MET A 229     -79.000  -8.453  15.057  1.00  0.74           C  
ATOM   1612  N   ALA A 230     -83.484  -9.950  15.925  1.00  0.82           N  
ATOM   1613  CA  ALA A 230     -83.905  -9.994  17.298  1.00  0.82           C  
ATOM   1614  C   ALA A 230     -85.285 -10.603  17.507  1.00  0.82           C  
ATOM   1615  O   ALA A 230     -85.472 -11.461  18.370  1.00  0.82           O  
ATOM   1616  CB  ALA A 230     -83.877  -8.563  17.840  1.00  0.82           C  
ATOM   1617  N   LEU A 231     -86.277 -10.212  16.674  1.00  0.79           N  
ATOM   1618  CA  LEU A 231     -87.664 -10.653  16.796  1.00  0.79           C  
ATOM   1619  C   LEU A 231     -87.844 -12.148  16.628  1.00  0.79           C  
ATOM   1620  O   LEU A 231     -88.733 -12.769  17.205  1.00  0.79           O  
ATOM   1621  CB  LEU A 231     -88.596  -9.873  15.827  1.00  0.79           C  
ATOM   1622  CG  LEU A 231     -89.460  -8.780  16.501  1.00  0.79           C  
ATOM   1623  CD1 LEU A 231     -88.686  -8.020  17.582  1.00  0.79           C  
ATOM   1624  CD2 LEU A 231     -89.998  -7.803  15.444  1.00  0.79           C  
ATOM   1625  N   LEU A 232     -86.979 -12.778  15.824  1.00  0.73           N  
ATOM   1626  CA  LEU A 232     -87.075 -14.190  15.532  1.00  0.73           C  
ATOM   1627  C   LEU A 232     -86.120 -15.008  16.380  1.00  0.73           C  
ATOM   1628  O   LEU A 232     -86.042 -16.225  16.234  1.00  0.73           O  
ATOM   1629  CB  LEU A 232     -86.785 -14.428  14.047  1.00  0.73           C  
ATOM   1630  CG  LEU A 232     -87.979 -14.151  13.110  1.00  0.73           C  
ATOM   1631  CD1 LEU A 232     -88.807 -12.892  13.374  1.00  0.73           C  
ATOM   1632  CD2 LEU A 232     -87.409 -14.056  11.717  1.00  0.73           C  
ATOM   1633  N   ALA A 233     -85.400 -14.379  17.332  1.00  0.70           N  
ATOM   1634  CA  ALA A 233     -84.556 -15.101  18.264  1.00  0.70           C  
ATOM   1635  C   ALA A 233     -85.028 -14.951  19.711  1.00  0.70           C  
ATOM   1636  O   ALA A 233     -84.626 -15.716  20.583  1.00  0.70           O  
ATOM   1637  CB  ALA A 233     -83.095 -14.652  18.080  1.00  0.70           C  
ATOM   1638  N   GLY A 234     -85.995 -14.051  20.002  1.00  0.76           N  
ATOM   1639  CA  GLY A 234     -86.540 -13.856  21.352  1.00  0.76           C  
ATOM   1640  C   GLY A 234     -85.973 -12.658  22.052  1.00  0.76           C  
ATOM   1641  O   GLY A 234     -86.112 -12.501  23.260  1.00  0.76           O  
ATOM   1642  N   ALA A 235     -85.309 -11.789  21.291  1.00  0.82           N  
ATOM   1643  CA  ALA A 235     -84.638 -10.613  21.765  1.00  0.82           C  
ATOM   1644  C   ALA A 235     -85.471  -9.348  21.601  1.00  0.82           C  
ATOM   1645  O   ALA A 235     -86.623  -9.387  21.174  1.00  0.82           O  
ATOM   1646  CB  ALA A 235     -83.359 -10.522  20.946  1.00  0.82           C  
ATOM   1647  N   ALA A 236     -84.896  -8.183  21.953  1.00  0.86           N  
ATOM   1648  CA  ALA A 236     -85.599  -6.925  22.004  1.00  0.86           C  
ATOM   1649  C   ALA A 236     -85.076  -5.927  20.986  1.00  0.86           C  
ATOM   1650  O   ALA A 236     -83.870  -5.717  20.837  1.00  0.86           O  
ATOM   1651  CB  ALA A 236     -85.439  -6.299  23.405  1.00  0.86           C  
ATOM   1652  N   LEU A 237     -85.996  -5.247  20.277  1.00  0.86           N  
ATOM   1653  CA  LEU A 237     -85.655  -4.145  19.402  1.00  0.86           C  
ATOM   1654  C   LEU A 237     -85.733  -2.830  20.121  1.00  0.86           C  
ATOM   1655  O   LEU A 237     -86.794  -2.387  20.555  1.00  0.86           O  
ATOM   1656  CB  LEU A 237     -86.602  -4.047  18.192  1.00  0.86           C  
ATOM   1657  CG  LEU A 237     -86.493  -5.271  17.292  1.00  0.86           C  
ATOM   1658  CD1 LEU A 237     -87.524  -5.232  16.165  1.00  0.86           C  
ATOM   1659  CD2 LEU A 237     -85.092  -5.412  16.717  1.00  0.86           C  
ATOM   1660  N   VAL A 238     -84.594  -2.144  20.240  1.00  0.87           N  
ATOM   1661  CA  VAL A 238     -84.521  -0.832  20.835  1.00  0.87           C  
ATOM   1662  C   VAL A 238     -84.623   0.191  19.727  1.00  0.87           C  
ATOM   1663  O   VAL A 238     -83.693   0.399  18.950  1.00  0.87           O  
ATOM   1664  CB  VAL A 238     -83.231  -0.653  21.620  1.00  0.87           C  
ATOM   1665  CG1 VAL A 238     -83.188   0.744  22.258  1.00  0.87           C  
ATOM   1666  CG2 VAL A 238     -83.137  -1.744  22.709  1.00  0.87           C  
ATOM   1667  N   VAL A 239     -85.785   0.855  19.600  1.00  0.84           N  
ATOM   1668  CA  VAL A 239     -86.032   1.765  18.497  1.00  0.84           C  
ATOM   1669  C   VAL A 239     -85.434   3.128  18.779  1.00  0.84           C  
ATOM   1670  O   VAL A 239     -85.870   3.868  19.664  1.00  0.84           O  
ATOM   1671  CB  VAL A 239     -87.514   1.908  18.165  1.00  0.84           C  
ATOM   1672  CG1 VAL A 239     -87.705   2.798  16.919  1.00  0.84           C  
ATOM   1673  CG2 VAL A 239     -88.096   0.514  17.880  1.00  0.84           C  
ATOM   1674  N   GLY A 240     -84.400   3.496  17.994  1.00  0.82           N  
ATOM   1675  CA  GLY A 240     -83.741   4.788  18.052  1.00  0.82           C  
ATOM   1676  C   GLY A 240     -84.615   5.899  17.548  1.00  0.82           C  
ATOM   1677  O   GLY A 240     -84.794   6.084  16.342  1.00  0.82           O  
ATOM   1678  N   ARG A 241     -85.163   6.676  18.495  1.00  0.66           N  
ATOM   1679  CA  ARG A 241     -85.971   7.844  18.244  1.00  0.66           C  
ATOM   1680  C   ARG A 241     -85.116   9.094  18.447  1.00  0.66           C  
ATOM   1681  O   ARG A 241     -84.121   9.024  19.167  1.00  0.66           O  
ATOM   1682  CB  ARG A 241     -87.178   7.904  19.220  1.00  0.66           C  
ATOM   1683  CG  ARG A 241     -88.219   6.785  19.011  1.00  0.66           C  
ATOM   1684  CD  ARG A 241     -89.459   6.976  19.895  1.00  0.66           C  
ATOM   1685  NE  ARG A 241     -90.381   5.829  19.621  1.00  0.66           N  
ATOM   1686  CZ  ARG A 241     -91.633   5.738  20.095  1.00  0.66           C  
ATOM   1687  NH1 ARG A 241     -92.350   4.648  19.836  1.00  0.66           N  
ATOM   1688  NH2 ARG A 241     -92.173   6.686  20.852  1.00  0.66           N  
ATOM   1689  N   PRO A 242     -85.455  10.254  17.887  1.00  0.60           N  
ATOM   1690  CA  PRO A 242     -86.478  10.475  16.869  1.00  0.60           C  
ATOM   1691  C   PRO A 242     -86.124   9.844  15.535  1.00  0.60           C  
ATOM   1692  O   PRO A 242     -84.996   9.408  15.320  1.00  0.60           O  
ATOM   1693  CB  PRO A 242     -86.538  12.007  16.773  1.00  0.60           C  
ATOM   1694  CG  PRO A 242     -85.103  12.462  17.056  1.00  0.60           C  
ATOM   1695  CD  PRO A 242     -84.578  11.416  18.045  1.00  0.60           C  
ATOM   1696  N   GLY A 243     -87.084   9.799  14.590  1.00  0.51           N  
ATOM   1697  CA  GLY A 243     -86.872   9.246  13.252  1.00  0.51           C  
ATOM   1698  C   GLY A 243     -86.125  10.160  12.309  1.00  0.51           C  
ATOM   1699  O   GLY A 243     -86.327  10.135  11.101  1.00  0.51           O  
ATOM   1700  N   ARG A 244     -85.246  11.007  12.861  1.00  0.37           N  
ATOM   1701  CA  ARG A 244     -84.413  11.949  12.155  1.00  0.37           C  
ATOM   1702  C   ARG A 244     -83.035  11.346  11.940  1.00  0.37           C  
ATOM   1703  O   ARG A 244     -82.775  10.187  12.274  1.00  0.37           O  
ATOM   1704  CB  ARG A 244     -84.326  13.288  12.942  1.00  0.37           C  
ATOM   1705  CG  ARG A 244     -85.702  13.975  13.090  1.00  0.37           C  
ATOM   1706  CD  ARG A 244     -85.665  15.316  13.838  1.00  0.37           C  
ATOM   1707  NE  ARG A 244     -87.075  15.847  13.897  1.00  0.37           N  
ATOM   1708  CZ  ARG A 244     -87.659  16.598  12.951  1.00  0.37           C  
ATOM   1709  NH1 ARG A 244     -88.915  17.009  13.121  1.00  0.37           N  
ATOM   1710  NH2 ARG A 244     -87.021  16.952  11.841  1.00  0.37           N  
ATOM   1711  N   LEU A 245     -82.118  12.128  11.336  1.00  0.35           N  
ATOM   1712  CA  LEU A 245     -80.704  11.815  11.305  1.00  0.35           C  
ATOM   1713  C   LEU A 245     -80.095  11.794  12.695  1.00  0.35           C  
ATOM   1714  O   LEU A 245     -80.368  12.662  13.521  1.00  0.35           O  
ATOM   1715  CB  LEU A 245     -79.920  12.837  10.447  1.00  0.35           C  
ATOM   1716  CG  LEU A 245     -80.328  12.855   8.962  1.00  0.35           C  
ATOM   1717  CD1 LEU A 245     -79.681  14.047   8.246  1.00  0.35           C  
ATOM   1718  CD2 LEU A 245     -79.949  11.550   8.245  1.00  0.35           C  
ATOM   1719  N   LEU A 246     -79.241  10.797  12.971  1.00  0.55           N  
ATOM   1720  CA  LEU A 246     -78.589  10.669  14.253  1.00  0.55           C  
ATOM   1721  C   LEU A 246     -77.092  10.758  14.006  1.00  0.55           C  
ATOM   1722  O   LEU A 246     -76.563   9.892  13.305  1.00  0.55           O  
ATOM   1723  CB  LEU A 246     -78.930   9.319  14.930  1.00  0.55           C  
ATOM   1724  CG  LEU A 246     -80.443   9.074  15.136  1.00  0.55           C  
ATOM   1725  CD1 LEU A 246     -80.663   7.660  15.681  1.00  0.55           C  
ATOM   1726  CD2 LEU A 246     -81.101  10.101  16.068  1.00  0.55           C  
ATOM   1727  N   PRO A 247     -76.354  11.758  14.489  1.00  0.63           N  
ATOM   1728  CA  PRO A 247     -74.905  11.755  14.400  1.00  0.63           C  
ATOM   1729  C   PRO A 247     -74.312  10.770  15.387  1.00  0.63           C  
ATOM   1730  O   PRO A 247     -75.025  10.127  16.160  1.00  0.63           O  
ATOM   1731  CB  PRO A 247     -74.516  13.211  14.712  1.00  0.63           C  
ATOM   1732  CG  PRO A 247     -75.627  13.727  15.630  1.00  0.63           C  
ATOM   1733  CD  PRO A 247     -76.865  12.941  15.187  1.00  0.63           C  
ATOM   1734  N   ASP A 248     -72.982  10.652  15.372  1.00  0.59           N  
ATOM   1735  CA  ASP A 248     -72.199   9.767  16.195  1.00  0.59           C  
ATOM   1736  C   ASP A 248     -72.436   9.938  17.691  1.00  0.59           C  
ATOM   1737  O   ASP A 248     -72.753   8.981  18.394  1.00  0.59           O  
ATOM   1738  CB  ASP A 248     -70.701   9.974  15.823  1.00  0.59           C  
ATOM   1739  CG  ASP A 248     -70.242  11.433  15.739  1.00  0.59           C  
ATOM   1740  OD1 ASP A 248     -71.000  12.354  16.144  1.00  0.59           O  
ATOM   1741  OD2 ASP A 248     -69.135  11.626  15.190  1.00  0.59           O  
ATOM   1742  N   ALA A 249     -72.385  11.172  18.207  1.00  0.66           N  
ATOM   1743  CA  ALA A 249     -72.554  11.466  19.613  1.00  0.66           C  
ATOM   1744  C   ALA A 249     -73.905  11.018  20.181  1.00  0.66           C  
ATOM   1745  O   ALA A 249     -73.995  10.440  21.263  1.00  0.66           O  
ATOM   1746  CB  ALA A 249     -72.342  12.976  19.814  1.00  0.66           C  
ATOM   1747  N   GLU A 250     -74.991  11.220  19.415  1.00  0.64           N  
ATOM   1748  CA  GLU A 250     -76.323  10.757  19.763  1.00  0.64           C  
ATOM   1749  C   GLU A 250     -76.464   9.237  19.757  1.00  0.64           C  
ATOM   1750  O   GLU A 250     -77.062   8.636  20.650  1.00  0.64           O  
ATOM   1751  CB  GLU A 250     -77.369  11.368  18.808  1.00  0.64           C  
ATOM   1752  CG  GLU A 250     -77.442  12.913  18.880  1.00  0.64           C  
ATOM   1753  CD  GLU A 250     -77.856  13.415  20.260  1.00  0.64           C  
ATOM   1754  OE1 GLU A 250     -78.964  13.035  20.713  1.00  0.64           O  
ATOM   1755  OE2 GLU A 250     -77.065  14.192  20.854  1.00  0.64           O  
ATOM   1756  N   LEU A 251     -75.868   8.544  18.759  1.00  0.69           N  
ATOM   1757  CA  LEU A 251     -75.782   7.090  18.756  1.00  0.69           C  
ATOM   1758  C   LEU A 251     -74.982   6.550  19.936  1.00  0.69           C  
ATOM   1759  O   LEU A 251     -75.356   5.549  20.545  1.00  0.69           O  
ATOM   1760  CB  LEU A 251     -75.169   6.543  17.441  1.00  0.69           C  
ATOM   1761  CG  LEU A 251     -76.060   6.709  16.194  1.00  0.69           C  
ATOM   1762  CD1 LEU A 251     -75.285   6.310  14.930  1.00  0.69           C  
ATOM   1763  CD2 LEU A 251     -77.348   5.876  16.283  1.00  0.69           C  
ATOM   1764  N   ALA A 252     -73.881   7.230  20.316  1.00  0.74           N  
ATOM   1765  CA  ALA A 252     -73.063   6.885  21.461  1.00  0.74           C  
ATOM   1766  C   ALA A 252     -73.825   6.841  22.771  1.00  0.74           C  
ATOM   1767  O   ALA A 252     -73.726   5.881  23.536  1.00  0.74           O  
ATOM   1768  CB  ALA A 252     -71.942   7.926  21.621  1.00  0.74           C  
ATOM   1769  N   ALA A 253     -74.654   7.872  23.017  1.00  0.76           N  
ATOM   1770  CA  ALA A 253     -75.527   7.936  24.165  1.00  0.76           C  
ATOM   1771  C   ALA A 253     -76.556   6.809  24.184  1.00  0.76           C  
ATOM   1772  O   ALA A 253     -76.674   6.056  25.145  1.00  0.76           O  
ATOM   1773  CB  ALA A 253     -76.239   9.303  24.133  1.00  0.76           C  
ATOM   1774  N   LEU A 254     -77.272   6.592  23.062  1.00  0.71           N  
ATOM   1775  CA  LEU A 254     -78.310   5.582  22.975  1.00  0.71           C  
ATOM   1776  C   LEU A 254     -77.838   4.151  23.161  1.00  0.71           C  
ATOM   1777  O   LEU A 254     -78.476   3.370  23.860  1.00  0.71           O  
ATOM   1778  CB  LEU A 254     -79.033   5.682  21.611  1.00  0.71           C  
ATOM   1779  CG  LEU A 254     -79.941   6.920  21.478  1.00  0.71           C  
ATOM   1780  CD1 LEU A 254     -80.337   7.131  20.011  1.00  0.71           C  
ATOM   1781  CD2 LEU A 254     -81.200   6.802  22.352  1.00  0.71           C  
ATOM   1782  N   ILE A 255     -76.711   3.754  22.548  1.00  0.73           N  
ATOM   1783  CA  ILE A 255     -76.189   2.398  22.662  1.00  0.73           C  
ATOM   1784  C   ILE A 255     -75.730   2.083  24.086  1.00  0.73           C  
ATOM   1785  O   ILE A 255     -75.994   0.998  24.608  1.00  0.73           O  
ATOM   1786  CB  ILE A 255     -75.088   2.164  21.634  1.00  0.73           C  
ATOM   1787  CG1 ILE A 255     -75.598   2.348  20.185  1.00  0.73           C  
ATOM   1788  CG2 ILE A 255     -74.448   0.764  21.764  1.00  0.73           C  
ATOM   1789  CD1 ILE A 255     -74.531   2.599  19.108  1.00  0.73           C  
ATOM   1790  N   ALA A 256     -75.060   3.040  24.770  1.00  0.75           N  
ATOM   1791  CA  ALA A 256     -74.689   2.881  26.161  1.00  0.75           C  
ATOM   1792  C   ALA A 256     -75.880   2.866  27.119  1.00  0.75           C  
ATOM   1793  O   ALA A 256     -76.078   1.900  27.855  1.00  0.75           O  
ATOM   1794  CB  ALA A 256     -73.729   4.025  26.549  1.00  0.75           C  
ATOM   1795  N   ASP A 257     -76.740   3.904  27.071  1.00  0.73           N  
ATOM   1796  CA  ASP A 257     -77.839   4.101  28.002  1.00  0.73           C  
ATOM   1797  C   ASP A 257     -78.939   3.051  27.875  1.00  0.73           C  
ATOM   1798  O   ASP A 257     -79.527   2.603  28.858  1.00  0.73           O  
ATOM   1799  CB  ASP A 257     -78.421   5.531  27.855  1.00  0.73           C  
ATOM   1800  CG  ASP A 257     -77.437   6.600  28.321  1.00  0.73           C  
ATOM   1801  OD1 ASP A 257     -76.413   6.254  28.963  1.00  0.73           O  
ATOM   1802  OD2 ASP A 257     -77.731   7.792  28.048  1.00  0.73           O  
ATOM   1803  N   HIS A 258     -79.237   2.582  26.645  1.00  0.71           N  
ATOM   1804  CA  HIS A 258     -80.214   1.522  26.448  1.00  0.71           C  
ATOM   1805  C   HIS A 258     -79.681   0.129  26.747  1.00  0.71           C  
ATOM   1806  O   HIS A 258     -80.459  -0.828  26.784  1.00  0.71           O  
ATOM   1807  CB  HIS A 258     -80.758   1.485  25.006  1.00  0.71           C  
ATOM   1808  CG  HIS A 258     -81.808   2.510  24.741  1.00  0.71           C  
ATOM   1809  ND1 HIS A 258     -83.065   2.314  25.275  1.00  0.71           N  
ATOM   1810  CD2 HIS A 258     -81.785   3.635  23.983  1.00  0.71           C  
ATOM   1811  CE1 HIS A 258     -83.784   3.327  24.838  1.00  0.71           C  
ATOM   1812  NE2 HIS A 258     -83.058   4.158  24.049  1.00  0.71           N  
ATOM   1813  N   GLY A 259     -78.356  -0.057  26.931  1.00  0.78           N  
ATOM   1814  CA  GLY A 259     -77.783  -1.373  27.216  1.00  0.78           C  
ATOM   1815  C   GLY A 259     -77.794  -2.288  26.021  1.00  0.78           C  
ATOM   1816  O   GLY A 259     -78.175  -3.453  26.106  1.00  0.78           O  
ATOM   1817  N   VAL A 260     -77.442  -1.743  24.850  1.00  0.82           N  
ATOM   1818  CA  VAL A 260     -77.431  -2.440  23.576  1.00  0.82           C  
ATOM   1819  C   VAL A 260     -76.365  -3.534  23.496  1.00  0.82           C  
ATOM   1820  O   VAL A 260     -75.205  -3.346  23.854  1.00  0.82           O  
ATOM   1821  CB  VAL A 260     -77.280  -1.419  22.462  1.00  0.82           C  
ATOM   1822  CG1 VAL A 260     -77.105  -2.062  21.079  1.00  0.82           C  
ATOM   1823  CG2 VAL A 260     -78.516  -0.497  22.449  1.00  0.82           C  
ATOM   1824  N   THR A 261     -76.730  -4.737  23.005  1.00  0.77           N  
ATOM   1825  CA  THR A 261     -75.806  -5.863  22.902  1.00  0.77           C  
ATOM   1826  C   THR A 261     -75.383  -6.132  21.470  1.00  0.77           C  
ATOM   1827  O   THR A 261     -74.338  -6.740  21.236  1.00  0.77           O  
ATOM   1828  CB  THR A 261     -76.338  -7.167  23.493  1.00  0.77           C  
ATOM   1829  OG1 THR A 261     -77.541  -7.621  22.884  1.00  0.77           O  
ATOM   1830  CG2 THR A 261     -76.635  -6.964  24.982  1.00  0.77           C  
ATOM   1831  N   HIS A 262     -76.128  -5.632  20.463  1.00  0.80           N  
ATOM   1832  CA  HIS A 262     -75.769  -5.798  19.062  1.00  0.80           C  
ATOM   1833  C   HIS A 262     -76.187  -4.563  18.286  1.00  0.80           C  
ATOM   1834  O   HIS A 262     -77.155  -3.881  18.620  1.00  0.80           O  
ATOM   1835  CB  HIS A 262     -76.381  -7.096  18.461  1.00  0.80           C  
ATOM   1836  CG  HIS A 262     -75.935  -7.556  17.097  1.00  0.80           C  
ATOM   1837  ND1 HIS A 262     -76.036  -6.711  16.020  1.00  0.80           N  
ATOM   1838  CD2 HIS A 262     -75.438  -8.754  16.690  1.00  0.80           C  
ATOM   1839  CE1 HIS A 262     -75.594  -7.380  14.986  1.00  0.80           C  
ATOM   1840  NE2 HIS A 262     -75.217  -8.632  15.333  1.00  0.80           N  
ATOM   1841  N   VAL A 263     -75.397  -4.216  17.256  1.00  0.82           N  
ATOM   1842  CA  VAL A 263     -75.463  -2.965  16.540  1.00  0.82           C  
ATOM   1843  C   VAL A 263     -75.125  -3.228  15.076  1.00  0.82           C  
ATOM   1844  O   VAL A 263     -74.264  -4.052  14.761  1.00  0.82           O  
ATOM   1845  CB  VAL A 263     -74.425  -1.965  17.076  1.00  0.82           C  
ATOM   1846  CG1 VAL A 263     -74.740  -0.532  16.620  1.00  0.82           C  
ATOM   1847  CG2 VAL A 263     -74.336  -1.971  18.610  1.00  0.82           C  
ATOM   1848  N   THR A 264     -75.765  -2.495  14.149  1.00  0.82           N  
ATOM   1849  CA  THR A 264     -75.316  -2.316  12.765  1.00  0.82           C  
ATOM   1850  C   THR A 264     -74.664  -0.954  12.691  1.00  0.82           C  
ATOM   1851  O   THR A 264     -75.170  -0.027  13.291  1.00  0.82           O  
ATOM   1852  CB  THR A 264     -76.475  -2.314  11.771  1.00  0.82           C  
ATOM   1853  OG1 THR A 264     -77.054  -3.608  11.715  1.00  0.82           O  
ATOM   1854  CG2 THR A 264     -76.035  -1.986  10.335  1.00  0.82           C  
ATOM   1855  N   LEU A 265     -73.540  -0.719  11.992  1.00  0.75           N  
ATOM   1856  CA  LEU A 265     -73.080   0.652  11.772  1.00  0.75           C  
ATOM   1857  C   LEU A 265     -72.529   0.834  10.354  1.00  0.75           C  
ATOM   1858  O   LEU A 265     -71.770  -0.007   9.877  1.00  0.75           O  
ATOM   1859  CB  LEU A 265     -71.990   1.116  12.777  1.00  0.75           C  
ATOM   1860  CG  LEU A 265     -72.487   1.455  14.200  1.00  0.75           C  
ATOM   1861  CD1 LEU A 265     -71.313   1.600  15.178  1.00  0.75           C  
ATOM   1862  CD2 LEU A 265     -73.318   2.745  14.226  1.00  0.75           C  
ATOM   1863  N   PRO A 266     -72.835   1.907   9.621  1.00  0.78           N  
ATOM   1864  CA  PRO A 266     -72.144   2.236   8.374  1.00  0.78           C  
ATOM   1865  C   PRO A 266     -70.676   2.586   8.613  1.00  0.78           C  
ATOM   1866  O   PRO A 266     -70.447   3.232   9.633  1.00  0.78           O  
ATOM   1867  CB  PRO A 266     -72.894   3.481   7.857  1.00  0.78           C  
ATOM   1868  CG  PRO A 266     -74.279   3.405   8.506  1.00  0.78           C  
ATOM   1869  CD  PRO A 266     -73.988   2.775   9.864  1.00  0.78           C  
ATOM   1870  N   PRO A 267     -69.678   2.251   7.795  1.00  0.72           N  
ATOM   1871  CA  PRO A 267     -68.256   2.310   8.137  1.00  0.72           C  
ATOM   1872  C   PRO A 267     -67.781   3.717   8.377  1.00  0.72           C  
ATOM   1873  O   PRO A 267     -66.936   3.924   9.239  1.00  0.72           O  
ATOM   1874  CB  PRO A 267     -67.540   1.667   6.941  1.00  0.72           C  
ATOM   1875  CG  PRO A 267     -68.535   1.800   5.793  1.00  0.72           C  
ATOM   1876  CD  PRO A 267     -69.881   1.662   6.488  1.00  0.72           C  
ATOM   1877  N   SER A 268     -68.312   4.699   7.640  1.00  0.72           N  
ATOM   1878  CA  SER A 268     -68.066   6.114   7.851  1.00  0.72           C  
ATOM   1879  C   SER A 268     -68.581   6.634   9.180  1.00  0.72           C  
ATOM   1880  O   SER A 268     -67.892   7.351   9.896  1.00  0.72           O  
ATOM   1881  CB  SER A 268     -68.678   6.921   6.686  1.00  0.72           C  
ATOM   1882  OG  SER A 268     -68.113   6.389   5.490  1.00  0.72           O  
ATOM   1883  N   VAL A 269     -69.809   6.244   9.584  1.00  0.70           N  
ATOM   1884  CA  VAL A 269     -70.395   6.604  10.873  1.00  0.70           C  
ATOM   1885  C   VAL A 269     -69.745   5.855  12.018  1.00  0.70           C  
ATOM   1886  O   VAL A 269     -69.445   6.410  13.073  1.00  0.70           O  
ATOM   1887  CB  VAL A 269     -71.900   6.382  10.860  1.00  0.70           C  
ATOM   1888  CG1 VAL A 269     -72.530   6.628  12.247  1.00  0.70           C  
ATOM   1889  CG2 VAL A 269     -72.504   7.356   9.830  1.00  0.70           C  
ATOM   1890  N   ALA A 270     -69.421   4.567  11.796  1.00  0.70           N  
ATOM   1891  CA  ALA A 270     -68.620   3.743  12.668  1.00  0.70           C  
ATOM   1892  C   ALA A 270     -67.261   4.397  12.888  1.00  0.70           C  
ATOM   1893  O   ALA A 270     -66.761   4.504  14.006  1.00  0.70           O  
ATOM   1894  CB  ALA A 270     -68.469   2.376  11.969  1.00  0.70           C  
ATOM   1895  N   GLY A 271     -66.697   4.943  11.795  1.00  0.61           N  
ATOM   1896  CA  GLY A 271     -65.414   5.614  11.738  1.00  0.61           C  
ATOM   1897  C   GLY A 271     -65.332   6.977  12.337  1.00  0.61           C  
ATOM   1898  O   GLY A 271     -64.226   7.493  12.477  1.00  0.61           O  
ATOM   1899  N   ALA A 272     -66.466   7.563  12.740  1.00  0.61           N  
ATOM   1900  CA  ALA A 272     -66.525   8.763  13.548  1.00  0.61           C  
ATOM   1901  C   ALA A 272     -66.867   8.433  14.996  1.00  0.61           C  
ATOM   1902  O   ALA A 272     -66.262   8.946  15.934  1.00  0.61           O  
ATOM   1903  CB  ALA A 272     -67.610   9.680  12.973  1.00  0.61           C  
ATOM   1904  N   LEU A 273     -67.782   7.465  15.211  1.00  0.59           N  
ATOM   1905  CA  LEU A 273     -68.172   6.994  16.524  1.00  0.59           C  
ATOM   1906  C   LEU A 273     -67.064   6.302  17.306  1.00  0.59           C  
ATOM   1907  O   LEU A 273     -66.891   6.487  18.506  1.00  0.59           O  
ATOM   1908  CB  LEU A 273     -69.397   6.057  16.353  1.00  0.59           C  
ATOM   1909  CG  LEU A 273     -70.060   5.592  17.657  1.00  0.59           C  
ATOM   1910  CD1 LEU A 273     -70.491   6.792  18.477  1.00  0.59           C  
ATOM   1911  CD2 LEU A 273     -71.300   4.733  17.378  1.00  0.59           C  
ATOM   1912  N   GLY A 274     -66.254   5.467  16.635  1.00  0.57           N  
ATOM   1913  CA  GLY A 274     -65.107   4.832  17.270  1.00  0.57           C  
ATOM   1914  C   GLY A 274     -63.883   5.644  17.636  1.00  0.57           C  
ATOM   1915  O   GLY A 274     -63.165   5.198  18.526  1.00  0.57           O  
ATOM   1916  N   PRO A 275     -63.536   6.760  17.004  1.00  0.51           N  
ATOM   1917  CA  PRO A 275     -62.474   7.633  17.479  1.00  0.51           C  
ATOM   1918  C   PRO A 275     -62.848   8.399  18.724  1.00  0.51           C  
ATOM   1919  O   PRO A 275     -61.987   8.542  19.585  1.00  0.51           O  
ATOM   1920  CB  PRO A 275     -62.205   8.635  16.339  1.00  0.51           C  
ATOM   1921  CG  PRO A 275     -62.899   8.075  15.100  1.00  0.51           C  
ATOM   1922  CD  PRO A 275     -63.736   6.887  15.574  1.00  0.51           C  
ATOM   1923  N   ASP A 276     -64.078   8.946  18.787  1.00  0.52           N  
ATOM   1924  CA  ASP A 276     -64.460   9.891  19.815  1.00  0.52           C  
ATOM   1925  C   ASP A 276     -65.104   9.160  20.992  1.00  0.52           C  
ATOM   1926  O   ASP A 276     -64.435   8.607  21.867  1.00  0.52           O  
ATOM   1927  CB  ASP A 276     -65.404  10.949  19.165  1.00  0.52           C  
ATOM   1928  CG  ASP A 276     -65.699  12.125  20.085  1.00  0.52           C  
ATOM   1929  OD1 ASP A 276     -66.697  12.835  19.812  1.00  0.52           O  
ATOM   1930  OD2 ASP A 276     -64.955  12.308  21.080  1.00  0.52           O  
ATOM   1931  N   MET A 277     -66.447   9.112  21.033  1.00  0.36           N  
ATOM   1932  CA  MET A 277     -67.169   8.502  22.125  1.00  0.36           C  
ATOM   1933  C   MET A 277     -67.905   7.267  21.672  1.00  0.36           C  
ATOM   1934  O   MET A 277     -69.021   7.319  21.164  1.00  0.36           O  
ATOM   1935  CB  MET A 277     -68.206   9.492  22.694  1.00  0.36           C  
ATOM   1936  CG  MET A 277     -67.567  10.748  23.308  1.00  0.36           C  
ATOM   1937  SD  MET A 277     -68.789  11.966  23.884  1.00  0.36           S  
ATOM   1938  CE  MET A 277     -69.194  12.591  22.225  1.00  0.36           C  
ATOM   1939  N   LEU A 278     -67.317   6.088  21.906  1.00  0.37           N  
ATOM   1940  CA  LEU A 278     -67.908   4.838  21.491  1.00  0.37           C  
ATOM   1941  C   LEU A 278     -68.694   4.184  22.621  1.00  0.37           C  
ATOM   1942  O   LEU A 278     -68.294   4.268  23.782  1.00  0.37           O  
ATOM   1943  CB  LEU A 278     -66.830   3.829  21.058  1.00  0.37           C  
ATOM   1944  CG  LEU A 278     -67.371   2.495  20.500  1.00  0.37           C  
ATOM   1945  CD1 LEU A 278     -67.743   2.648  19.024  1.00  0.37           C  
ATOM   1946  CD2 LEU A 278     -66.401   1.363  20.801  1.00  0.37           C  
ATOM   1947  N   PRO A 279     -69.780   3.488  22.330  1.00  0.46           N  
ATOM   1948  CA  PRO A 279     -70.496   2.713  23.329  1.00  0.46           C  
ATOM   1949  C   PRO A 279     -70.284   1.192  23.227  1.00  0.46           C  
ATOM   1950  O   PRO A 279     -69.854   0.703  22.175  1.00  0.46           O  
ATOM   1951  CB  PRO A 279     -71.910   3.058  22.939  1.00  0.46           C  
ATOM   1952  CG  PRO A 279     -71.894   3.085  21.409  1.00  0.46           C  
ATOM   1953  CD  PRO A 279     -70.555   3.690  21.100  1.00  0.46           C  
ATOM   1954  N   PRO A 280     -70.539   0.411  24.278  1.00  0.43           N  
ATOM   1955  CA  PRO A 280     -70.240  -1.015  24.295  1.00  0.43           C  
ATOM   1956  C   PRO A 280     -71.266  -1.861  23.544  1.00  0.43           C  
ATOM   1957  O   PRO A 280     -72.362  -1.394  23.245  1.00  0.43           O  
ATOM   1958  CB  PRO A 280     -70.268  -1.305  25.802  1.00  0.43           C  
ATOM   1959  CG  PRO A 280     -71.403  -0.425  26.341  1.00  0.43           C  
ATOM   1960  CD  PRO A 280     -71.364   0.806  25.429  1.00  0.43           C  
ATOM   1961  N   SER A 281     -70.906  -3.112  23.194  1.00  0.72           N  
ATOM   1962  CA  SER A 281     -71.827  -4.110  22.666  1.00  0.72           C  
ATOM   1963  C   SER A 281     -71.121  -5.454  22.713  1.00  0.72           C  
ATOM   1964  O   SER A 281     -69.983  -5.504  23.159  1.00  0.72           O  
ATOM   1965  CB  SER A 281     -72.365  -3.821  21.238  1.00  0.72           C  
ATOM   1966  OG  SER A 281     -71.342  -3.756  20.240  1.00  0.72           O  
ATOM   1967  N   VAL A 282     -71.757  -6.575  22.301  1.00  0.67           N  
ATOM   1968  CA  VAL A 282     -71.112  -7.888  22.191  1.00  0.67           C  
ATOM   1969  C   VAL A 282     -70.740  -8.198  20.748  1.00  0.67           C  
ATOM   1970  O   VAL A 282     -69.675  -8.740  20.465  1.00  0.67           O  
ATOM   1971  CB  VAL A 282     -72.053  -8.991  22.679  1.00  0.67           C  
ATOM   1972  CG1 VAL A 282     -71.461 -10.401  22.456  1.00  0.67           C  
ATOM   1973  CG2 VAL A 282     -72.320  -8.785  24.181  1.00  0.67           C  
ATOM   1974  N   THR A 283     -71.619  -7.836  19.794  1.00  0.69           N  
ATOM   1975  CA  THR A 283     -71.357  -7.925  18.358  1.00  0.69           C  
ATOM   1976  C   THR A 283     -71.569  -6.534  17.787  1.00  0.69           C  
ATOM   1977  O   THR A 283     -72.481  -5.817  18.193  1.00  0.69           O  
ATOM   1978  CB  THR A 283     -72.298  -8.874  17.609  1.00  0.69           C  
ATOM   1979  OG1 THR A 283     -72.254 -10.203  18.136  1.00  0.69           O  
ATOM   1980  CG2 THR A 283     -71.931  -9.013  16.123  1.00  0.69           C  
ATOM   1981  N   LEU A 284     -70.743  -6.086  16.832  1.00  0.74           N  
ATOM   1982  CA  LEU A 284     -71.061  -4.938  16.007  1.00  0.74           C  
ATOM   1983  C   LEU A 284     -70.889  -5.311  14.542  1.00  0.74           C  
ATOM   1984  O   LEU A 284     -69.813  -5.678  14.114  1.00  0.74           O  
ATOM   1985  CB  LEU A 284     -70.145  -3.732  16.359  1.00  0.74           C  
ATOM   1986  CG  LEU A 284     -70.100  -2.619  15.293  1.00  0.74           C  
ATOM   1987  CD1 LEU A 284     -71.460  -1.982  15.012  1.00  0.74           C  
ATOM   1988  CD2 LEU A 284     -69.106  -1.514  15.637  1.00  0.74           C  
ATOM   1989  N   VAL A 285     -71.930  -5.187  13.705  1.00  0.83           N  
ATOM   1990  CA  VAL A 285     -71.843  -5.446  12.276  1.00  0.83           C  
ATOM   1991  C   VAL A 285     -71.586  -4.135  11.534  1.00  0.83           C  
ATOM   1992  O   VAL A 285     -72.397  -3.217  11.575  1.00  0.83           O  
ATOM   1993  CB  VAL A 285     -73.140  -6.089  11.795  1.00  0.83           C  
ATOM   1994  CG1 VAL A 285     -73.096  -6.367  10.288  1.00  0.83           C  
ATOM   1995  CG2 VAL A 285     -73.342  -7.423  12.539  1.00  0.83           C  
ATOM   1996  N   VAL A 286     -70.436  -3.990  10.842  1.00  0.81           N  
ATOM   1997  CA  VAL A 286     -70.048  -2.746  10.181  1.00  0.81           C  
ATOM   1998  C   VAL A 286     -69.869  -2.985   8.705  1.00  0.81           C  
ATOM   1999  O   VAL A 286     -69.131  -3.888   8.315  1.00  0.81           O  
ATOM   2000  CB  VAL A 286     -68.742  -2.158  10.733  1.00  0.81           C  
ATOM   2001  CG1 VAL A 286     -68.156  -1.027   9.868  1.00  0.81           C  
ATOM   2002  CG2 VAL A 286     -69.016  -1.563  12.111  1.00  0.81           C  
ATOM   2003  N   ALA A 287     -70.513  -2.156   7.851  1.00  0.77           N  
ATOM   2004  CA  ALA A 287     -70.393  -2.270   6.414  1.00  0.77           C  
ATOM   2005  C   ALA A 287     -71.318  -1.349   5.645  1.00  0.77           C  
ATOM   2006  O   ALA A 287     -72.212  -0.695   6.179  1.00  0.77           O  
ATOM   2007  CB  ALA A 287     -70.794  -3.645   5.904  1.00  0.77           C  
ATOM   2008  N   GLY A 288     -71.057  -1.272   4.330  1.00  0.81           N  
ATOM   2009  CA  GLY A 288     -71.757  -0.471   3.345  1.00  0.81           C  
ATOM   2010  C   GLY A 288     -70.743  -0.053   2.329  1.00  0.81           C  
ATOM   2011  O   GLY A 288     -70.899  -0.279   1.137  1.00  0.81           O  
ATOM   2012  N   GLU A 289     -69.644   0.522   2.820  1.00  0.74           N  
ATOM   2013  CA  GLU A 289     -68.480   0.952   2.076  1.00  0.74           C  
ATOM   2014  C   GLU A 289     -67.321   0.126   2.610  1.00  0.74           C  
ATOM   2015  O   GLU A 289     -67.521  -0.777   3.424  1.00  0.74           O  
ATOM   2016  CB  GLU A 289     -68.219   2.473   2.268  1.00  0.74           C  
ATOM   2017  CG  GLU A 289     -69.506   3.317   2.075  1.00  0.74           C  
ATOM   2018  CD  GLU A 289     -69.372   4.801   2.413  1.00  0.74           C  
ATOM   2019  OE1 GLU A 289     -70.436   5.479   2.423  1.00  0.74           O  
ATOM   2020  OE2 GLU A 289     -68.249   5.267   2.699  1.00  0.74           O  
ATOM   2021  N   ALA A 290     -66.076   0.377   2.163  1.00  0.74           N  
ATOM   2022  CA  ALA A 290     -64.906  -0.252   2.751  1.00  0.74           C  
ATOM   2023  C   ALA A 290     -64.695   0.109   4.231  1.00  0.74           C  
ATOM   2024  O   ALA A 290     -64.831   1.258   4.644  1.00  0.74           O  
ATOM   2025  CB  ALA A 290     -63.648   0.076   1.922  1.00  0.74           C  
ATOM   2026  N   CYS A 291     -64.364  -0.886   5.079  1.00  0.66           N  
ATOM   2027  CA  CYS A 291     -64.239  -0.686   6.515  1.00  0.66           C  
ATOM   2028  C   CYS A 291     -62.811  -0.291   6.905  1.00  0.66           C  
ATOM   2029  O   CYS A 291     -61.884  -1.022   6.560  1.00  0.66           O  
ATOM   2030  CB  CYS A 291     -64.655  -1.968   7.288  1.00  0.66           C  
ATOM   2031  SG  CYS A 291     -64.735  -1.740   9.105  1.00  0.66           S  
ATOM   2032  N   PRO A 292     -62.528   0.823   7.582  1.00  0.56           N  
ATOM   2033  CA  PRO A 292     -61.189   1.125   8.080  1.00  0.56           C  
ATOM   2034  C   PRO A 292     -60.610   0.110   9.063  1.00  0.56           C  
ATOM   2035  O   PRO A 292     -61.195  -0.111  10.118  1.00  0.56           O  
ATOM   2036  CB  PRO A 292     -61.309   2.518   8.731  1.00  0.56           C  
ATOM   2037  CG  PRO A 292     -62.655   3.087   8.260  1.00  0.56           C  
ATOM   2038  CD  PRO A 292     -63.500   1.858   7.931  1.00  0.56           C  
ATOM   2039  N   ALA A 293     -59.416  -0.458   8.814  1.00  0.67           N  
ATOM   2040  CA  ALA A 293     -58.767  -1.363   9.753  1.00  0.67           C  
ATOM   2041  C   ALA A 293     -58.415  -0.738  11.102  1.00  0.67           C  
ATOM   2042  O   ALA A 293     -58.659  -1.288  12.172  1.00  0.67           O  
ATOM   2043  CB  ALA A 293     -57.471  -1.872   9.106  1.00  0.67           C  
ATOM   2044  N   ALA A 294     -57.876   0.496  11.074  1.00  0.69           N  
ATOM   2045  CA  ALA A 294     -57.492   1.251  12.249  1.00  0.69           C  
ATOM   2046  C   ALA A 294     -58.654   1.578  13.181  1.00  0.69           C  
ATOM   2047  O   ALA A 294     -58.481   1.788  14.379  1.00  0.69           O  
ATOM   2048  CB  ALA A 294     -56.841   2.570  11.790  1.00  0.69           C  
ATOM   2049  N   LEU A 295     -59.877   1.655  12.628  1.00  0.61           N  
ATOM   2050  CA  LEU A 295     -61.100   1.802  13.380  1.00  0.61           C  
ATOM   2051  C   LEU A 295     -61.464   0.582  14.206  1.00  0.61           C  
ATOM   2052  O   LEU A 295     -61.772   0.691  15.392  1.00  0.61           O  
ATOM   2053  CB  LEU A 295     -62.226   2.075  12.371  1.00  0.61           C  
ATOM   2054  CG  LEU A 295     -63.639   2.072  12.945  1.00  0.61           C  
ATOM   2055  CD1 LEU A 295     -63.775   3.178  13.994  1.00  0.61           C  
ATOM   2056  CD2 LEU A 295     -64.640   2.161  11.789  1.00  0.61           C  
ATOM   2057  N   VAL A 296     -61.399  -0.616  13.594  1.00  0.69           N  
ATOM   2058  CA  VAL A 296     -61.697  -1.890  14.230  1.00  0.69           C  
ATOM   2059  C   VAL A 296     -60.715  -2.163  15.358  1.00  0.69           C  
ATOM   2060  O   VAL A 296     -61.081  -2.574  16.461  1.00  0.69           O  
ATOM   2061  CB  VAL A 296     -61.703  -3.024  13.216  1.00  0.69           C  
ATOM   2062  CG1 VAL A 296     -62.111  -4.345  13.888  1.00  0.69           C  
ATOM   2063  CG2 VAL A 296     -62.702  -2.727  12.080  1.00  0.69           C  
ATOM   2064  N   GLN A 297     -59.434  -1.808  15.125  1.00  0.63           N  
ATOM   2065  CA  GLN A 297     -58.352  -1.917  16.078  1.00  0.63           C  
ATOM   2066  C   GLN A 297     -58.547  -1.192  17.409  1.00  0.63           C  
ATOM   2067  O   GLN A 297     -57.980  -1.593  18.430  1.00  0.63           O  
ATOM   2068  CB  GLN A 297     -57.002  -1.502  15.455  1.00  0.63           C  
ATOM   2069  CG  GLN A 297     -56.480  -2.567  14.464  1.00  0.63           C  
ATOM   2070  CD  GLN A 297     -55.059  -2.276  13.991  1.00  0.63           C  
ATOM   2071  OE1 GLN A 297     -54.519  -1.182  14.154  1.00  0.63           O  
ATOM   2072  NE2 GLN A 297     -54.411  -3.308  13.401  1.00  0.63           N  
ATOM   2073  N   ARG A 298     -59.358  -0.121  17.441  1.00  0.56           N  
ATOM   2074  CA  ARG A 298     -59.733   0.598  18.648  1.00  0.56           C  
ATOM   2075  C   ARG A 298     -60.629  -0.217  19.563  1.00  0.56           C  
ATOM   2076  O   ARG A 298     -60.626  -0.038  20.776  1.00  0.56           O  
ATOM   2077  CB  ARG A 298     -60.453   1.920  18.277  1.00  0.56           C  
ATOM   2078  CG  ARG A 298     -59.550   2.864  17.461  1.00  0.56           C  
ATOM   2079  CD  ARG A 298     -60.317   3.968  16.731  1.00  0.56           C  
ATOM   2080  NE  ARG A 298     -59.373   4.491  15.680  1.00  0.56           N  
ATOM   2081  CZ  ARG A 298     -59.754   5.113  14.559  1.00  0.56           C  
ATOM   2082  NH1 ARG A 298     -61.026   5.413  14.343  1.00  0.56           N  
ATOM   2083  NH2 ARG A 298     -58.858   5.454  13.636  1.00  0.56           N  
ATOM   2084  N   TRP A 299     -61.439  -1.130  18.999  1.00  0.50           N  
ATOM   2085  CA  TRP A 299     -62.516  -1.753  19.737  1.00  0.50           C  
ATOM   2086  C   TRP A 299     -62.266  -3.209  20.101  1.00  0.50           C  
ATOM   2087  O   TRP A 299     -63.093  -3.842  20.759  1.00  0.50           O  
ATOM   2088  CB  TRP A 299     -63.766  -1.718  18.844  1.00  0.50           C  
ATOM   2089  CG  TRP A 299     -64.102  -0.377  18.261  1.00  0.50           C  
ATOM   2090  CD1 TRP A 299     -63.994   0.865  18.805  1.00  0.50           C  
ATOM   2091  CD2 TRP A 299     -64.766  -0.180  16.986  1.00  0.50           C  
ATOM   2092  NE1 TRP A 299     -64.677   1.791  18.047  1.00  0.50           N  
ATOM   2093  CE2 TRP A 299     -65.181   1.133  16.948  1.00  0.50           C  
ATOM   2094  CE3 TRP A 299     -65.041  -1.078  15.966  1.00  0.50           C  
ATOM   2095  CZ2 TRP A 299     -66.003   1.601  15.916  1.00  0.50           C  
ATOM   2096  CZ3 TRP A 299     -65.785  -0.597  14.869  1.00  0.50           C  
ATOM   2097  CH2 TRP A 299     -66.288   0.704  14.877  1.00  0.50           C  
ATOM   2098  N   ARG A 300     -61.110  -3.762  19.681  1.00  0.52           N  
ATOM   2099  CA  ARG A 300     -60.506  -5.016  20.105  1.00  0.52           C  
ATOM   2100  C   ARG A 300     -60.552  -5.242  21.642  1.00  0.52           C  
ATOM   2101  O   ARG A 300     -60.763  -4.321  22.428  1.00  0.52           O  
ATOM   2102  CB  ARG A 300     -59.062  -5.049  19.520  1.00  0.52           C  
ATOM   2103  CG  ARG A 300     -58.925  -5.106  17.987  1.00  0.52           C  
ATOM   2104  CD  ARG A 300     -57.457  -5.241  17.546  1.00  0.52           C  
ATOM   2105  NE  ARG A 300     -56.781  -4.040  18.125  1.00  0.52           N  
ATOM   2106  CZ  ARG A 300     -55.469  -3.812  18.185  1.00  0.52           C  
ATOM   2107  NH1 ARG A 300     -55.065  -2.634  18.656  1.00  0.52           N  
ATOM   2108  NH2 ARG A 300     -54.589  -4.719  17.785  1.00  0.52           N  
ATOM   2109  N   PRO A 301     -60.343  -6.482  22.067  1.00  0.32           N  
ATOM   2110  CA  PRO A 301     -60.980  -7.156  23.206  1.00  0.32           C  
ATOM   2111  C   PRO A 301     -62.346  -6.800  23.754  1.00  0.32           C  
ATOM   2112  O   PRO A 301     -62.768  -7.504  24.666  1.00  0.32           O  
ATOM   2113  CB  PRO A 301     -59.945  -6.923  24.312  1.00  0.32           C  
ATOM   2114  CG  PRO A 301     -58.601  -7.069  23.608  1.00  0.32           C  
ATOM   2115  CD  PRO A 301     -58.928  -6.827  22.143  1.00  0.32           C  
ATOM   2116  N   HIS A 302     -63.089  -5.797  23.257  1.00  0.40           N  
ATOM   2117  CA  HIS A 302     -64.328  -5.445  23.929  1.00  0.40           C  
ATOM   2118  C   HIS A 302     -65.513  -6.154  23.338  1.00  0.40           C  
ATOM   2119  O   HIS A 302     -66.512  -6.381  24.013  1.00  0.40           O  
ATOM   2120  CB  HIS A 302     -64.622  -3.935  23.866  1.00  0.40           C  
ATOM   2121  CG  HIS A 302     -63.589  -3.141  24.586  1.00  0.40           C  
ATOM   2122  ND1 HIS A 302     -63.594  -3.123  25.965  1.00  0.40           N  
ATOM   2123  CD2 HIS A 302     -62.549  -2.416  24.106  1.00  0.40           C  
ATOM   2124  CE1 HIS A 302     -62.556  -2.388  26.301  1.00  0.40           C  
ATOM   2125  NE2 HIS A 302     -61.887  -1.934  25.214  1.00  0.40           N  
ATOM   2126  N   ARG A 303     -65.449  -6.516  22.050  1.00  0.58           N  
ATOM   2127  CA  ARG A 303     -66.584  -7.108  21.399  1.00  0.58           C  
ATOM   2128  C   ARG A 303     -66.124  -7.721  20.117  1.00  0.58           C  
ATOM   2129  O   ARG A 303     -65.021  -7.441  19.650  1.00  0.58           O  
ATOM   2130  CB  ARG A 303     -67.654  -6.044  21.078  1.00  0.58           C  
ATOM   2131  CG  ARG A 303     -67.146  -4.835  20.279  1.00  0.58           C  
ATOM   2132  CD  ARG A 303     -68.249  -3.805  20.072  1.00  0.58           C  
ATOM   2133  NE  ARG A 303     -67.674  -2.681  19.289  1.00  0.58           N  
ATOM   2134  CZ  ARG A 303     -68.338  -1.558  19.007  1.00  0.58           C  
ATOM   2135  NH1 ARG A 303     -67.705  -0.632  18.295  1.00  0.58           N  
ATOM   2136  NH2 ARG A 303     -69.590  -1.341  19.399  1.00  0.58           N  
ATOM   2137  N   THR A 304     -66.973  -8.536  19.471  1.00  0.72           N  
ATOM   2138  CA  THR A 304     -66.712  -8.899  18.087  1.00  0.72           C  
ATOM   2139  C   THR A 304     -67.209  -7.785  17.182  1.00  0.72           C  
ATOM   2140  O   THR A 304     -68.246  -7.169  17.425  1.00  0.72           O  
ATOM   2141  CB  THR A 304     -67.323 -10.220  17.630  1.00  0.72           C  
ATOM   2142  OG1 THR A 304     -68.738 -10.260  17.769  1.00  0.72           O  
ATOM   2143  CG2 THR A 304     -66.781 -11.353  18.509  1.00  0.72           C  
ATOM   2144  N   MET A 305     -66.479  -7.460  16.104  1.00  0.75           N  
ATOM   2145  CA  MET A 305     -67.001  -6.644  15.021  1.00  0.75           C  
ATOM   2146  C   MET A 305     -67.399  -7.614  13.917  1.00  0.75           C  
ATOM   2147  O   MET A 305     -67.142  -8.798  14.046  1.00  0.75           O  
ATOM   2148  CB  MET A 305     -65.977  -5.603  14.526  1.00  0.75           C  
ATOM   2149  CG  MET A 305     -66.019  -4.296  15.330  1.00  0.75           C  
ATOM   2150  SD  MET A 305     -65.543  -4.419  17.083  1.00  0.75           S  
ATOM   2151  CE  MET A 305     -63.789  -4.861  16.930  1.00  0.75           C  
ATOM   2152  N   VAL A 306     -68.054  -7.234  12.812  1.00  0.80           N  
ATOM   2153  CA  VAL A 306     -68.189  -8.139  11.688  1.00  0.80           C  
ATOM   2154  C   VAL A 306     -68.136  -7.238  10.478  1.00  0.80           C  
ATOM   2155  O   VAL A 306     -68.860  -6.245  10.430  1.00  0.80           O  
ATOM   2156  CB  VAL A 306     -69.506  -8.937  11.683  1.00  0.80           C  
ATOM   2157  CG1 VAL A 306     -69.586  -9.840  10.439  1.00  0.80           C  
ATOM   2158  CG2 VAL A 306     -69.667  -9.821  12.941  1.00  0.80           C  
ATOM   2159  N   ASN A 307     -67.299  -7.516   9.464  1.00  0.80           N  
ATOM   2160  CA  ASN A 307     -67.339  -6.771   8.217  1.00  0.80           C  
ATOM   2161  C   ASN A 307     -68.354  -7.451   7.302  1.00  0.80           C  
ATOM   2162  O   ASN A 307     -68.146  -8.588   6.890  1.00  0.80           O  
ATOM   2163  CB  ASN A 307     -65.921  -6.744   7.595  1.00  0.80           C  
ATOM   2164  CG  ASN A 307     -65.795  -5.812   6.395  1.00  0.80           C  
ATOM   2165  OD1 ASN A 307     -66.445  -4.774   6.286  1.00  0.80           O  
ATOM   2166  ND2 ASN A 307     -64.885  -6.179   5.463  1.00  0.80           N  
ATOM   2167  N   ALA A 308     -69.494  -6.796   7.023  1.00  0.83           N  
ATOM   2168  CA  ALA A 308     -70.660  -7.413   6.407  1.00  0.83           C  
ATOM   2169  C   ALA A 308     -70.989  -6.927   4.995  1.00  0.83           C  
ATOM   2170  O   ALA A 308     -71.808  -6.039   4.789  1.00  0.83           O  
ATOM   2171  CB  ALA A 308     -71.864  -7.131   7.317  1.00  0.83           C  
ATOM   2172  N   TYR A 309     -70.396  -7.501   3.939  1.00  0.81           N  
ATOM   2173  CA  TYR A 309     -70.688  -7.048   2.588  1.00  0.81           C  
ATOM   2174  C   TYR A 309     -71.993  -7.631   2.045  1.00  0.81           C  
ATOM   2175  O   TYR A 309     -72.310  -8.801   2.248  1.00  0.81           O  
ATOM   2176  CB  TYR A 309     -69.463  -7.390   1.692  1.00  0.81           C  
ATOM   2177  CG  TYR A 309     -69.708  -7.414   0.197  1.00  0.81           C  
ATOM   2178  CD1 TYR A 309     -70.252  -8.570  -0.392  1.00  0.81           C  
ATOM   2179  CD2 TYR A 309     -69.452  -6.298  -0.616  1.00  0.81           C  
ATOM   2180  CE1 TYR A 309     -70.577  -8.598  -1.752  1.00  0.81           C  
ATOM   2181  CE2 TYR A 309     -69.769  -6.327  -1.986  1.00  0.81           C  
ATOM   2182  CZ  TYR A 309     -70.346  -7.474  -2.549  1.00  0.81           C  
ATOM   2183  OH  TYR A 309     -70.721  -7.518  -3.907  1.00  0.81           O  
ATOM   2184  N   GLY A 310     -72.747  -6.835   1.263  1.00  0.85           N  
ATOM   2185  CA  GLY A 310     -73.888  -7.320   0.507  1.00  0.85           C  
ATOM   2186  C   GLY A 310     -74.561  -6.190  -0.242  1.00  0.85           C  
ATOM   2187  O   GLY A 310     -74.639  -5.082   0.289  1.00  0.85           O  
ATOM   2188  N   PRO A 311     -75.040  -6.363  -1.469  1.00  0.87           N  
ATOM   2189  CA  PRO A 311     -75.965  -5.419  -2.085  1.00  0.87           C  
ATOM   2190  C   PRO A 311     -77.406  -5.728  -1.702  1.00  0.87           C  
ATOM   2191  O   PRO A 311     -77.718  -6.838  -1.279  1.00  0.87           O  
ATOM   2192  CB  PRO A 311     -75.757  -5.664  -3.593  1.00  0.87           C  
ATOM   2193  CG  PRO A 311     -75.372  -7.141  -3.677  1.00  0.87           C  
ATOM   2194  CD  PRO A 311     -74.499  -7.317  -2.437  1.00  0.87           C  
ATOM   2195  N   THR A 312     -78.323  -4.757  -1.910  1.00  0.86           N  
ATOM   2196  CA  THR A 312     -79.758  -4.839  -1.632  1.00  0.86           C  
ATOM   2197  C   THR A 312     -80.414  -6.020  -2.316  1.00  0.86           C  
ATOM   2198  O   THR A 312     -81.285  -6.707  -1.785  1.00  0.86           O  
ATOM   2199  CB  THR A 312     -80.492  -3.601  -2.148  1.00  0.86           C  
ATOM   2200  OG1 THR A 312     -79.767  -2.405  -1.870  1.00  0.86           O  
ATOM   2201  CG2 THR A 312     -81.887  -3.476  -1.513  1.00  0.86           C  
ATOM   2202  N   GLU A 313     -79.964  -6.304  -3.548  1.00  0.86           N  
ATOM   2203  CA  GLU A 313     -80.473  -7.341  -4.407  1.00  0.86           C  
ATOM   2204  C   GLU A 313     -80.159  -8.761  -3.941  1.00  0.86           C  
ATOM   2205  O   GLU A 313     -80.780  -9.720  -4.398  1.00  0.86           O  
ATOM   2206  CB  GLU A 313     -79.916  -7.113  -5.830  1.00  0.86           C  
ATOM   2207  CG  GLU A 313     -80.397  -5.790  -6.509  1.00  0.86           C  
ATOM   2208  CD  GLU A 313     -79.544  -4.538  -6.268  1.00  0.86           C  
ATOM   2209  OE1 GLU A 313     -78.668  -4.526  -5.367  1.00  0.86           O  
ATOM   2210  OE2 GLU A 313     -79.694  -3.537  -7.027  1.00  0.86           O  
ATOM   2211  N   SER A 314     -79.217  -8.937  -2.992  1.00  0.86           N  
ATOM   2212  CA  SER A 314     -78.989 -10.217  -2.336  1.00  0.86           C  
ATOM   2213  C   SER A 314     -79.313 -10.155  -0.859  1.00  0.86           C  
ATOM   2214  O   SER A 314     -78.879 -11.018  -0.097  1.00  0.86           O  
ATOM   2215  CB  SER A 314     -77.556 -10.774  -2.519  1.00  0.86           C  
ATOM   2216  OG  SER A 314     -76.560  -9.860  -2.068  1.00  0.86           O  
ATOM   2217  N   THR A 315     -80.117  -9.157  -0.435  1.00  0.81           N  
ATOM   2218  CA  THR A 315     -80.741  -9.117   0.883  1.00  0.81           C  
ATOM   2219  C   THR A 315     -79.754  -8.870   2.026  1.00  0.81           C  
ATOM   2220  O   THR A 315     -79.417  -9.772   2.795  1.00  0.81           O  
ATOM   2221  CB  THR A 315     -81.665 -10.306   1.177  1.00  0.81           C  
ATOM   2222  OG1 THR A 315     -82.589 -10.562   0.121  1.00  0.81           O  
ATOM   2223  CG2 THR A 315     -82.538 -10.015   2.387  1.00  0.81           C  
ATOM   2224  N   VAL A 316     -79.271  -7.613   2.169  1.00  0.80           N  
ATOM   2225  CA  VAL A 316     -78.420  -7.122   3.253  1.00  0.80           C  
ATOM   2226  C   VAL A 316     -77.000  -7.673   3.284  1.00  0.80           C  
ATOM   2227  O   VAL A 316     -76.045  -6.980   2.949  1.00  0.80           O  
ATOM   2228  CB  VAL A 316     -79.033  -7.207   4.651  1.00  0.80           C  
ATOM   2229  CG1 VAL A 316     -78.174  -6.424   5.666  1.00  0.80           C  
ATOM   2230  CG2 VAL A 316     -80.453  -6.625   4.655  1.00  0.80           C  
ATOM   2231  N   CYS A 317     -76.807  -8.930   3.740  1.00  0.77           N  
ATOM   2232  CA  CYS A 317     -75.487  -9.499   3.966  1.00  0.77           C  
ATOM   2233  C   CYS A 317     -75.271 -10.711   3.086  1.00  0.77           C  
ATOM   2234  O   CYS A 317     -75.939 -11.736   3.212  1.00  0.77           O  
ATOM   2235  CB  CYS A 317     -75.237  -9.975   5.427  1.00  0.77           C  
ATOM   2236  SG  CYS A 317     -75.395  -8.658   6.674  1.00  0.77           S  
ATOM   2237  N   ALA A 318     -74.277 -10.637   2.188  1.00  0.83           N  
ATOM   2238  CA  ALA A 318     -73.912 -11.715   1.308  1.00  0.83           C  
ATOM   2239  C   ALA A 318     -72.619 -12.398   1.716  1.00  0.83           C  
ATOM   2240  O   ALA A 318     -72.437 -13.592   1.476  1.00  0.83           O  
ATOM   2241  CB  ALA A 318     -73.742 -11.153  -0.106  1.00  0.83           C  
ATOM   2242  N   THR A 319     -71.706 -11.667   2.380  1.00  0.81           N  
ATOM   2243  CA  THR A 319     -70.475 -12.213   2.937  1.00  0.81           C  
ATOM   2244  C   THR A 319     -70.213 -11.590   4.286  1.00  0.81           C  
ATOM   2245  O   THR A 319     -70.807 -10.582   4.669  1.00  0.81           O  
ATOM   2246  CB  THR A 319     -69.207 -12.060   2.085  1.00  0.81           C  
ATOM   2247  OG1 THR A 319     -68.905 -10.715   1.771  1.00  0.81           O  
ATOM   2248  CG2 THR A 319     -69.390 -12.751   0.739  1.00  0.81           C  
ATOM   2249  N   MET A 320     -69.327 -12.220   5.072  1.00  0.80           N  
ATOM   2250  CA  MET A 320     -68.946 -11.724   6.367  1.00  0.80           C  
ATOM   2251  C   MET A 320     -67.512 -12.087   6.720  1.00  0.80           C  
ATOM   2252  O   MET A 320     -67.001 -13.158   6.388  1.00  0.80           O  
ATOM   2253  CB  MET A 320     -69.901 -12.236   7.473  1.00  0.80           C  
ATOM   2254  CG  MET A 320     -69.876 -13.764   7.679  1.00  0.80           C  
ATOM   2255  SD  MET A 320     -70.979 -14.364   8.985  1.00  0.80           S  
ATOM   2256  CE  MET A 320     -70.114 -13.672  10.417  1.00  0.80           C  
ATOM   2257  N   SER A 321     -66.826 -11.182   7.438  1.00  0.81           N  
ATOM   2258  CA  SER A 321     -65.505 -11.423   8.001  1.00  0.81           C  
ATOM   2259  C   SER A 321     -65.540 -11.024   9.461  1.00  0.81           C  
ATOM   2260  O   SER A 321     -65.925  -9.901   9.776  1.00  0.81           O  
ATOM   2261  CB  SER A 321     -64.416 -10.579   7.298  1.00  0.81           C  
ATOM   2262  OG  SER A 321     -63.103 -10.961   7.703  1.00  0.81           O  
ATOM   2263  N   ASP A 322     -65.167 -11.930  10.389  1.00  0.78           N  
ATOM   2264  CA  ASP A 322     -65.248 -11.724  11.826  1.00  0.78           C  
ATOM   2265  C   ASP A 322     -63.833 -11.325  12.331  1.00  0.78           C  
ATOM   2266  O   ASP A 322     -62.894 -12.099  12.109  1.00  0.78           O  
ATOM   2267  CB  ASP A 322     -65.754 -13.029  12.508  1.00  0.78           C  
ATOM   2268  CG  ASP A 322     -66.415 -12.759  13.855  1.00  0.78           C  
ATOM   2269  OD1 ASP A 322     -65.799 -12.044  14.677  1.00  0.78           O  
ATOM   2270  OD2 ASP A 322     -67.561 -13.248  14.073  1.00  0.78           O  
ATOM   2271  N   PRO A 323     -63.583 -10.154  12.941  1.00  0.67           N  
ATOM   2272  CA  PRO A 323     -62.265  -9.676  13.325  1.00  0.67           C  
ATOM   2273  C   PRO A 323     -61.753 -10.335  14.569  1.00  0.67           C  
ATOM   2274  O   PRO A 323     -61.695  -9.754  15.651  1.00  0.67           O  
ATOM   2275  CB  PRO A 323     -62.410  -8.158  13.515  1.00  0.67           C  
ATOM   2276  CG  PRO A 323     -63.590  -7.834  12.620  1.00  0.67           C  
ATOM   2277  CD  PRO A 323     -64.478  -9.035  12.859  1.00  0.67           C  
ATOM   2278  N   LEU A 324     -61.256 -11.551  14.364  1.00  0.38           N  
ATOM   2279  CA  LEU A 324     -60.169 -12.084  15.139  1.00  0.38           C  
ATOM   2280  C   LEU A 324     -58.866 -11.426  14.680  1.00  0.38           C  
ATOM   2281  O   LEU A 324     -57.858 -11.436  15.382  1.00  0.38           O  
ATOM   2282  CB  LEU A 324     -60.048 -13.606  14.895  1.00  0.38           C  
ATOM   2283  CG  LEU A 324     -61.260 -14.447  15.347  1.00  0.38           C  
ATOM   2284  CD1 LEU A 324     -61.106 -15.900  14.874  1.00  0.38           C  
ATOM   2285  CD2 LEU A 324     -61.444 -14.424  16.871  1.00  0.38           C  
ATOM   2286  N   ALA A 325     -58.882 -10.819  13.473  1.00  0.39           N  
ATOM   2287  CA  ALA A 325     -57.741 -10.206  12.845  1.00  0.39           C  
ATOM   2288  C   ALA A 325     -58.115  -8.915  12.131  1.00  0.39           C  
ATOM   2289  O   ALA A 325     -59.207  -8.797  11.578  1.00  0.39           O  
ATOM   2290  CB  ALA A 325     -57.170 -11.172  11.788  1.00  0.39           C  
ATOM   2291  N   ASP A 326     -57.176  -7.943  12.115  1.00  0.63           N  
ATOM   2292  CA  ASP A 326     -57.289  -6.709  11.363  1.00  0.63           C  
ATOM   2293  C   ASP A 326     -56.078  -6.538  10.448  1.00  0.63           C  
ATOM   2294  O   ASP A 326     -55.007  -6.116  10.889  1.00  0.63           O  
ATOM   2295  CB  ASP A 326     -57.275  -5.486  12.311  1.00  0.63           C  
ATOM   2296  CG  ASP A 326     -58.519  -5.449  13.163  1.00  0.63           C  
ATOM   2297  OD1 ASP A 326     -59.623  -5.457  12.572  1.00  0.63           O  
ATOM   2298  OD2 ASP A 326     -58.368  -5.360  14.411  1.00  0.63           O  
ATOM   2299  N   ASP A 327     -56.236  -6.816   9.140  1.00  0.56           N  
ATOM   2300  CA  ASP A 327     -55.204  -6.619   8.141  1.00  0.56           C  
ATOM   2301  C   ASP A 327     -55.305  -5.235   7.519  1.00  0.56           C  
ATOM   2302  O   ASP A 327     -56.191  -4.440   7.821  1.00  0.56           O  
ATOM   2303  CB  ASP A 327     -55.290  -7.674   7.010  1.00  0.56           C  
ATOM   2304  CG  ASP A 327     -54.958  -9.042   7.572  1.00  0.56           C  
ATOM   2305  OD1 ASP A 327     -53.917  -9.145   8.265  1.00  0.56           O  
ATOM   2306  OD2 ASP A 327     -55.724  -9.988   7.276  1.00  0.56           O  
ATOM   2307  N   VAL A 328     -54.392  -4.915   6.577  1.00  0.53           N  
ATOM   2308  CA  VAL A 328     -54.415  -3.652   5.842  1.00  0.53           C  
ATOM   2309  C   VAL A 328     -55.227  -3.752   4.560  1.00  0.53           C  
ATOM   2310  O   VAL A 328     -55.415  -2.769   3.849  1.00  0.53           O  
ATOM   2311  CB  VAL A 328     -53.030  -3.139   5.465  1.00  0.53           C  
ATOM   2312  CG1 VAL A 328     -52.271  -2.796   6.755  1.00  0.53           C  
ATOM   2313  CG2 VAL A 328     -52.238  -4.138   4.595  1.00  0.53           C  
ATOM   2314  N   ALA A 329     -55.782  -4.946   4.276  1.00  0.63           N  
ATOM   2315  CA  ALA A 329     -56.671  -5.204   3.151  1.00  0.63           C  
ATOM   2316  C   ALA A 329     -58.164  -5.442   3.460  1.00  0.63           C  
ATOM   2317  O   ALA A 329     -58.810  -6.053   2.606  1.00  0.63           O  
ATOM   2318  CB  ALA A 329     -56.147  -6.459   2.420  1.00  0.63           C  
ATOM   2319  N   PRO A 330     -58.758  -5.035   4.600  1.00  0.71           N  
ATOM   2320  CA  PRO A 330     -59.937  -5.612   5.238  1.00  0.71           C  
ATOM   2321  C   PRO A 330     -60.826  -6.550   4.442  1.00  0.71           C  
ATOM   2322  O   PRO A 330     -61.666  -6.046   3.701  1.00  0.71           O  
ATOM   2323  CB  PRO A 330     -60.710  -4.358   5.641  1.00  0.71           C  
ATOM   2324  CG  PRO A 330     -59.627  -3.404   6.129  1.00  0.71           C  
ATOM   2325  CD  PRO A 330     -58.429  -3.770   5.257  1.00  0.71           C  
ATOM   2326  N   PRO A 331     -60.723  -7.867   4.538  1.00  0.81           N  
ATOM   2327  CA  PRO A 331     -61.373  -8.726   3.570  1.00  0.81           C  
ATOM   2328  C   PRO A 331     -62.841  -8.809   3.899  1.00  0.81           C  
ATOM   2329  O   PRO A 331     -63.231  -8.711   5.063  1.00  0.81           O  
ATOM   2330  CB  PRO A 331     -60.647 -10.077   3.699  1.00  0.81           C  
ATOM   2331  CG  PRO A 331     -60.033 -10.047   5.099  1.00  0.81           C  
ATOM   2332  CD  PRO A 331     -59.690  -8.572   5.284  1.00  0.81           C  
ATOM   2333  N   VAL A 332     -63.693  -8.960   2.876  1.00  0.84           N  
ATOM   2334  CA  VAL A 332     -65.119  -9.112   3.078  1.00  0.84           C  
ATOM   2335  C   VAL A 332     -65.453 -10.535   3.487  1.00  0.84           C  
ATOM   2336  O   VAL A 332     -66.515 -10.801   4.037  1.00  0.84           O  
ATOM   2337  CB  VAL A 332     -65.942  -8.670   1.880  1.00  0.84           C  
ATOM   2338  CG1 VAL A 332     -65.754  -7.155   1.676  1.00  0.84           C  
ATOM   2339  CG2 VAL A 332     -65.578  -9.446   0.603  1.00  0.84           C  
ATOM   2340  N   GLY A 333     -64.501 -11.474   3.301  1.00  0.86           N  
ATOM   2341  CA  GLY A 333     -64.450 -12.703   4.079  1.00  0.86           C  
ATOM   2342  C   GLY A 333     -65.068 -13.885   3.408  1.00  0.86           C  
ATOM   2343  O   GLY A 333     -64.730 -14.233   2.283  1.00  0.86           O  
ATOM   2344  N   ARG A 334     -65.970 -14.576   4.113  1.00  0.77           N  
ATOM   2345  CA  ARG A 334     -66.564 -15.811   3.651  1.00  0.77           C  
ATOM   2346  C   ARG A 334     -68.058 -15.623   3.510  1.00  0.77           C  
ATOM   2347  O   ARG A 334     -68.641 -14.677   4.030  1.00  0.77           O  
ATOM   2348  CB  ARG A 334     -66.276 -16.971   4.633  1.00  0.77           C  
ATOM   2349  CG  ARG A 334     -64.769 -17.221   4.820  1.00  0.77           C  
ATOM   2350  CD  ARG A 334     -64.446 -18.409   5.725  1.00  0.77           C  
ATOM   2351  NE  ARG A 334     -62.982 -18.314   5.975  1.00  0.77           N  
ATOM   2352  CZ  ARG A 334     -62.289 -19.056   6.842  1.00  0.77           C  
ATOM   2353  NH1 ARG A 334     -61.037 -18.699   7.109  1.00  0.77           N  
ATOM   2354  NH2 ARG A 334     -62.830 -20.118   7.434  1.00  0.77           N  
ATOM   2355  N   ALA A 335     -68.726 -16.511   2.757  1.00  0.84           N  
ATOM   2356  CA  ALA A 335     -70.160 -16.493   2.556  1.00  0.84           C  
ATOM   2357  C   ALA A 335     -71.008 -16.615   3.827  1.00  0.84           C  
ATOM   2358  O   ALA A 335     -70.593 -17.181   4.837  1.00  0.84           O  
ATOM   2359  CB  ALA A 335     -70.530 -17.605   1.560  1.00  0.84           C  
ATOM   2360  N   VAL A 336     -72.243 -16.070   3.810  1.00  0.77           N  
ATOM   2361  CA  VAL A 336     -73.231 -16.388   4.834  1.00  0.77           C  
ATOM   2362  C   VAL A 336     -73.830 -17.758   4.531  1.00  0.77           C  
ATOM   2363  O   VAL A 336     -73.713 -18.250   3.414  1.00  0.77           O  
ATOM   2364  CB  VAL A 336     -74.346 -15.342   4.993  1.00  0.77           C  
ATOM   2365  CG1 VAL A 336     -73.744 -13.923   5.044  1.00  0.77           C  
ATOM   2366  CG2 VAL A 336     -75.352 -15.405   3.840  1.00  0.77           C  
ATOM   2367  N   ASP A 337     -74.512 -18.411   5.502  1.00  0.71           N  
ATOM   2368  CA  ASP A 337     -75.043 -19.761   5.350  1.00  0.71           C  
ATOM   2369  C   ASP A 337     -75.915 -19.982   4.103  1.00  0.71           C  
ATOM   2370  O   ASP A 337     -75.821 -21.000   3.421  1.00  0.71           O  
ATOM   2371  CB  ASP A 337     -75.895 -20.111   6.600  1.00  0.71           C  
ATOM   2372  CG  ASP A 337     -75.074 -20.166   7.877  1.00  0.71           C  
ATOM   2373  OD1 ASP A 337     -74.299 -21.143   8.074  1.00  0.71           O  
ATOM   2374  OD2 ASP A 337     -75.233 -19.232   8.714  1.00  0.71           O  
ATOM   2375  N   GLY A 338     -76.787 -19.006   3.776  1.00  0.69           N  
ATOM   2376  CA  GLY A 338     -77.653 -19.053   2.604  1.00  0.69           C  
ATOM   2377  C   GLY A 338     -77.117 -18.511   1.292  1.00  0.69           C  
ATOM   2378  O   GLY A 338     -77.822 -18.585   0.282  1.00  0.69           O  
ATOM   2379  N   THR A 339     -75.891 -17.940   1.234  1.00  0.76           N  
ATOM   2380  CA  THR A 339     -75.324 -17.396  -0.012  1.00  0.76           C  
ATOM   2381  C   THR A 339     -74.304 -18.313  -0.633  1.00  0.76           C  
ATOM   2382  O   THR A 339     -73.770 -19.244  -0.039  1.00  0.76           O  
ATOM   2383  CB  THR A 339     -74.641 -16.025   0.052  1.00  0.76           C  
ATOM   2384  OG1 THR A 339     -73.579 -15.988   0.994  1.00  0.76           O  
ATOM   2385  CG2 THR A 339     -75.680 -14.974   0.439  1.00  0.76           C  
ATOM   2386  N   ARG A 340     -74.013 -18.052  -1.914  1.00  0.76           N  
ATOM   2387  CA  ARG A 340     -72.963 -18.693  -2.656  1.00  0.76           C  
ATOM   2388  C   ARG A 340     -72.247 -17.602  -3.422  1.00  0.76           C  
ATOM   2389  O   ARG A 340     -72.875 -16.760  -4.062  1.00  0.76           O  
ATOM   2390  CB  ARG A 340     -73.555 -19.737  -3.626  1.00  0.76           C  
ATOM   2391  CG  ARG A 340     -74.216 -20.915  -2.887  1.00  0.76           C  
ATOM   2392  CD  ARG A 340     -75.084 -21.830  -3.761  1.00  0.76           C  
ATOM   2393  NE  ARG A 340     -74.251 -22.398  -4.874  1.00  0.76           N  
ATOM   2394  CZ  ARG A 340     -73.276 -23.304  -4.710  1.00  0.76           C  
ATOM   2395  NH1 ARG A 340     -72.997 -23.838  -3.524  1.00  0.76           N  
ATOM   2396  NH2 ARG A 340     -72.556 -23.693  -5.757  1.00  0.76           N  
ATOM   2397  N   ILE A 341     -70.907 -17.560  -3.343  1.00  0.84           N  
ATOM   2398  CA  ILE A 341     -70.132 -16.453  -3.873  1.00  0.84           C  
ATOM   2399  C   ILE A 341     -69.255 -16.955  -4.979  1.00  0.84           C  
ATOM   2400  O   ILE A 341     -68.415 -17.832  -4.779  1.00  0.84           O  
ATOM   2401  CB  ILE A 341     -69.232 -15.822  -2.822  1.00  0.84           C  
ATOM   2402  CG1 ILE A 341     -70.049 -15.297  -1.621  1.00  0.84           C  
ATOM   2403  CG2 ILE A 341     -68.359 -14.703  -3.436  1.00  0.84           C  
ATOM   2404  CD1 ILE A 341     -71.044 -14.175  -1.952  1.00  0.84           C  
ATOM   2405  N   HIS A 342     -69.414 -16.369  -6.173  1.00  0.83           N  
ATOM   2406  CA  HIS A 342     -68.671 -16.778  -7.335  1.00  0.83           C  
ATOM   2407  C   HIS A 342     -67.849 -15.604  -7.829  1.00  0.83           C  
ATOM   2408  O   HIS A 342     -68.381 -14.540  -8.134  1.00  0.83           O  
ATOM   2409  CB  HIS A 342     -69.624 -17.227  -8.462  1.00  0.83           C  
ATOM   2410  CG  HIS A 342     -70.697 -18.178  -8.027  1.00  0.83           C  
ATOM   2411  ND1 HIS A 342     -70.366 -19.404  -7.488  1.00  0.83           N  
ATOM   2412  CD2 HIS A 342     -72.042 -18.086  -8.193  1.00  0.83           C  
ATOM   2413  CE1 HIS A 342     -71.514 -20.033  -7.341  1.00  0.83           C  
ATOM   2414  NE2 HIS A 342     -72.564 -19.284  -7.757  1.00  0.83           N  
ATOM   2415  N   VAL A 343     -66.518 -15.766  -7.926  1.00  0.85           N  
ATOM   2416  CA  VAL A 343     -65.632 -14.771  -8.514  1.00  0.85           C  
ATOM   2417  C   VAL A 343     -65.377 -15.217  -9.938  1.00  0.85           C  
ATOM   2418  O   VAL A 343     -64.750 -16.252 -10.164  1.00  0.85           O  
ATOM   2419  CB  VAL A 343     -64.311 -14.655  -7.755  1.00  0.85           C  
ATOM   2420  CG1 VAL A 343     -63.360 -13.641  -8.419  1.00  0.85           C  
ATOM   2421  CG2 VAL A 343     -64.601 -14.200  -6.315  1.00  0.85           C  
ATOM   2422  N   LEU A 344     -65.909 -14.474 -10.929  1.00  0.84           N  
ATOM   2423  CA  LEU A 344     -65.955 -14.922 -12.311  1.00  0.84           C  
ATOM   2424  C   LEU A 344     -65.205 -13.982 -13.234  1.00  0.84           C  
ATOM   2425  O   LEU A 344     -64.999 -12.807 -12.927  1.00  0.84           O  
ATOM   2426  CB  LEU A 344     -67.407 -15.058 -12.841  1.00  0.84           C  
ATOM   2427  CG  LEU A 344     -68.336 -15.971 -12.014  1.00  0.84           C  
ATOM   2428  CD1 LEU A 344     -69.708 -16.089 -12.693  1.00  0.84           C  
ATOM   2429  CD2 LEU A 344     -67.748 -17.373 -11.823  1.00  0.84           C  
ATOM   2430  N   ASP A 345     -64.759 -14.493 -14.395  1.00  0.83           N  
ATOM   2431  CA  ASP A 345     -64.071 -13.723 -15.408  1.00  0.83           C  
ATOM   2432  C   ASP A 345     -65.068 -13.139 -16.412  1.00  0.83           C  
ATOM   2433  O   ASP A 345     -66.281 -13.122 -16.192  1.00  0.83           O  
ATOM   2434  CB  ASP A 345     -62.958 -14.585 -16.081  1.00  0.83           C  
ATOM   2435  CG  ASP A 345     -63.461 -15.849 -16.768  1.00  0.83           C  
ATOM   2436  OD1 ASP A 345     -64.700 -16.011 -16.917  1.00  0.83           O  
ATOM   2437  OD2 ASP A 345     -62.604 -16.671 -17.172  1.00  0.83           O  
ATOM   2438  N   ASP A 346     -64.580 -12.633 -17.562  1.00  0.77           N  
ATOM   2439  CA  ASP A 346     -65.403 -12.039 -18.594  1.00  0.77           C  
ATOM   2440  C   ASP A 346     -66.190 -13.083 -19.393  1.00  0.77           C  
ATOM   2441  O   ASP A 346     -67.126 -12.765 -20.128  1.00  0.77           O  
ATOM   2442  CB  ASP A 346     -64.511 -11.165 -19.521  1.00  0.77           C  
ATOM   2443  CG  ASP A 346     -63.471 -12.002 -20.252  1.00  0.77           C  
ATOM   2444  OD1 ASP A 346     -62.557 -12.512 -19.559  1.00  0.77           O  
ATOM   2445  OD2 ASP A 346     -63.602 -12.178 -21.494  1.00  0.77           O  
ATOM   2446  N   ARG A 347     -65.823 -14.372 -19.252  1.00  0.69           N  
ATOM   2447  CA  ARG A 347     -66.420 -15.467 -19.981  1.00  0.69           C  
ATOM   2448  C   ARG A 347     -67.285 -16.350 -19.099  1.00  0.69           C  
ATOM   2449  O   ARG A 347     -67.794 -17.375 -19.553  1.00  0.69           O  
ATOM   2450  CB  ARG A 347     -65.300 -16.302 -20.638  1.00  0.69           C  
ATOM   2451  CG  ARG A 347     -64.361 -15.405 -21.468  1.00  0.69           C  
ATOM   2452  CD  ARG A 347     -63.629 -16.102 -22.614  1.00  0.69           C  
ATOM   2453  NE  ARG A 347     -64.650 -16.490 -23.653  1.00  0.69           N  
ATOM   2454  CZ  ARG A 347     -65.202 -15.627 -24.518  1.00  0.69           C  
ATOM   2455  NH1 ARG A 347     -64.873 -14.339 -24.532  1.00  0.69           N  
ATOM   2456  NH2 ARG A 347     -66.108 -16.074 -25.389  1.00  0.69           N  
ATOM   2457  N   LEU A 348     -67.487 -15.935 -17.831  1.00  0.78           N  
ATOM   2458  CA  LEU A 348     -68.360 -16.541 -16.841  1.00  0.78           C  
ATOM   2459  C   LEU A 348     -67.825 -17.846 -16.267  1.00  0.78           C  
ATOM   2460  O   LEU A 348     -68.583 -18.723 -15.850  1.00  0.78           O  
ATOM   2461  CB  LEU A 348     -69.835 -16.704 -17.302  1.00  0.78           C  
ATOM   2462  CG  LEU A 348     -70.500 -15.421 -17.839  1.00  0.78           C  
ATOM   2463  CD1 LEU A 348     -71.918 -15.748 -18.326  1.00  0.78           C  
ATOM   2464  CD2 LEU A 348     -70.544 -14.296 -16.794  1.00  0.78           C  
ATOM   2465  N   ALA A 349     -66.492 -17.986 -16.175  1.00  0.83           N  
ATOM   2466  CA  ALA A 349     -65.844 -19.145 -15.608  1.00  0.83           C  
ATOM   2467  C   ALA A 349     -65.264 -18.801 -14.238  1.00  0.83           C  
ATOM   2468  O   ALA A 349     -64.979 -17.631 -13.972  1.00  0.83           O  
ATOM   2469  CB  ALA A 349     -64.729 -19.611 -16.560  1.00  0.83           C  
ATOM   2470  N   PRO A 350     -65.103 -19.735 -13.294  1.00  0.82           N  
ATOM   2471  CA  PRO A 350     -64.597 -19.396 -11.974  1.00  0.82           C  
ATOM   2472  C   PRO A 350     -63.114 -19.078 -12.005  1.00  0.82           C  
ATOM   2473  O   PRO A 350     -62.323 -19.798 -12.612  1.00  0.82           O  
ATOM   2474  CB  PRO A 350     -64.918 -20.632 -11.116  1.00  0.82           C  
ATOM   2475  CG  PRO A 350     -64.998 -21.801 -12.108  1.00  0.82           C  
ATOM   2476  CD  PRO A 350     -65.437 -21.154 -13.427  1.00  0.82           C  
ATOM   2477  N   VAL A 351     -62.720 -17.991 -11.324  1.00  0.82           N  
ATOM   2478  CA  VAL A 351     -61.368 -17.475 -11.354  1.00  0.82           C  
ATOM   2479  C   VAL A 351     -60.493 -18.206 -10.349  1.00  0.82           C  
ATOM   2480  O   VAL A 351     -60.894 -18.503  -9.224  1.00  0.82           O  
ATOM   2481  CB  VAL A 351     -61.370 -15.972 -11.090  1.00  0.82           C  
ATOM   2482  CG1 VAL A 351     -59.958 -15.375 -11.060  1.00  0.82           C  
ATOM   2483  CG2 VAL A 351     -62.156 -15.274 -12.209  1.00  0.82           C  
ATOM   2484  N   VAL A 352     -59.254 -18.546 -10.755  1.00  0.80           N  
ATOM   2485  CA  VAL A 352     -58.251 -19.193  -9.930  1.00  0.80           C  
ATOM   2486  C   VAL A 352     -57.824 -18.379  -8.694  1.00  0.80           C  
ATOM   2487  O   VAL A 352     -57.962 -17.152  -8.692  1.00  0.80           O  
ATOM   2488  CB  VAL A 352     -57.037 -19.611 -10.759  1.00  0.80           C  
ATOM   2489  CG1 VAL A 352     -57.475 -20.581 -11.874  1.00  0.80           C  
ATOM   2490  CG2 VAL A 352     -56.333 -18.382 -11.364  1.00  0.80           C  
ATOM   2491  N   PRO A 353     -57.343 -18.988  -7.596  1.00  0.80           N  
ATOM   2492  CA  PRO A 353     -56.843 -18.272  -6.424  1.00  0.80           C  
ATOM   2493  C   PRO A 353     -55.873 -17.141  -6.714  1.00  0.80           C  
ATOM   2494  O   PRO A 353     -54.976 -17.304  -7.537  1.00  0.80           O  
ATOM   2495  CB  PRO A 353     -56.178 -19.348  -5.551  1.00  0.80           C  
ATOM   2496  CG  PRO A 353     -56.856 -20.657  -5.964  1.00  0.80           C  
ATOM   2497  CD  PRO A 353     -57.200 -20.437  -7.439  1.00  0.80           C  
ATOM   2498  N   GLY A 354     -56.017 -15.981  -6.048  1.00  0.83           N  
ATOM   2499  CA  GLY A 354     -55.098 -14.866  -6.228  1.00  0.83           C  
ATOM   2500  C   GLY A 354     -55.323 -14.015  -7.453  1.00  0.83           C  
ATOM   2501  O   GLY A 354     -54.612 -13.033  -7.655  1.00  0.83           O  
ATOM   2502  N   ALA A 355     -56.339 -14.314  -8.279  1.00  0.87           N  
ATOM   2503  CA  ALA A 355     -56.634 -13.558  -9.478  1.00  0.87           C  
ATOM   2504  C   ALA A 355     -57.950 -12.793  -9.336  1.00  0.87           C  
ATOM   2505  O   ALA A 355     -58.854 -13.177  -8.598  1.00  0.87           O  
ATOM   2506  CB  ALA A 355     -56.638 -14.504 -10.693  1.00  0.87           C  
ATOM   2507  N   VAL A 356     -58.052 -11.625 -10.006  1.00  0.87           N  
ATOM   2508  CA  VAL A 356     -59.190 -10.719  -9.903  1.00  0.87           C  
ATOM   2509  C   VAL A 356     -60.333 -11.154 -10.809  1.00  0.87           C  
ATOM   2510  O   VAL A 356     -60.125 -11.508 -11.968  1.00  0.87           O  
ATOM   2511  CB  VAL A 356     -58.788  -9.282 -10.270  1.00  0.87           C  
ATOM   2512  CG1 VAL A 356     -59.984  -8.302 -10.248  1.00  0.87           C  
ATOM   2513  CG2 VAL A 356     -57.701  -8.777  -9.299  1.00  0.87           C  
ATOM   2514  N   GLY A 357     -61.582 -11.113 -10.302  1.00  0.90           N  
ATOM   2515  CA  GLY A 357     -62.772 -11.289 -11.125  1.00  0.90           C  
ATOM   2516  C   GLY A 357     -63.899 -10.416 -10.649  1.00  0.90           C  
ATOM   2517  O   GLY A 357     -63.773  -9.685  -9.668  1.00  0.90           O  
ATOM   2518  N   GLU A 358     -65.060 -10.499 -11.322  1.00  0.83           N  
ATOM   2519  CA  GLU A 358     -66.276  -9.811 -10.926  1.00  0.83           C  
ATOM   2520  C   GLU A 358     -67.084 -10.719 -10.010  1.00  0.83           C  
ATOM   2521  O   GLU A 358     -67.150 -11.935 -10.205  1.00  0.83           O  
ATOM   2522  CB  GLU A 358     -67.117  -9.355 -12.150  1.00  0.83           C  
ATOM   2523  CG  GLU A 358     -68.262  -8.365 -11.793  1.00  0.83           C  
ATOM   2524  CD  GLU A 358     -68.974  -7.766 -13.008  1.00  0.83           C  
ATOM   2525  OE1 GLU A 358     -68.284  -7.299 -13.946  1.00  0.83           O  
ATOM   2526  OE2 GLU A 358     -70.233  -7.709 -12.979  1.00  0.83           O  
ATOM   2527  N   ILE A 359     -67.678 -10.162  -8.937  1.00  0.87           N  
ATOM   2528  CA  ILE A 359     -68.441 -10.924  -7.962  1.00  0.87           C  
ATOM   2529  C   ILE A 359     -69.861 -11.176  -8.443  1.00  0.87           C  
ATOM   2530  O   ILE A 359     -70.617 -10.285  -8.830  1.00  0.87           O  
ATOM   2531  CB  ILE A 359     -68.450 -10.275  -6.573  1.00  0.87           C  
ATOM   2532  CG1 ILE A 359     -67.020 -10.252  -5.980  1.00  0.87           C  
ATOM   2533  CG2 ILE A 359     -69.439 -10.985  -5.609  1.00  0.87           C  
ATOM   2534  CD1 ILE A 359     -66.906  -9.400  -4.709  1.00  0.87           C  
ATOM   2535  N   TYR A 360     -70.267 -12.451  -8.401  1.00  0.86           N  
ATOM   2536  CA  TYR A 360     -71.624 -12.852  -8.653  1.00  0.86           C  
ATOM   2537  C   TYR A 360     -72.135 -13.585  -7.424  1.00  0.86           C  
ATOM   2538  O   TYR A 360     -71.433 -14.400  -6.824  1.00  0.86           O  
ATOM   2539  CB  TYR A 360     -71.721 -13.782  -9.876  1.00  0.86           C  
ATOM   2540  CG  TYR A 360     -71.477 -13.074 -11.179  1.00  0.86           C  
ATOM   2541  CD1 TYR A 360     -70.173 -12.753 -11.586  1.00  0.86           C  
ATOM   2542  CD2 TYR A 360     -72.545 -12.807 -12.055  1.00  0.86           C  
ATOM   2543  CE1 TYR A 360     -69.936 -12.182 -12.843  1.00  0.86           C  
ATOM   2544  CE2 TYR A 360     -72.307 -12.270 -13.327  1.00  0.86           C  
ATOM   2545  CZ  TYR A 360     -71.002 -11.954 -13.715  1.00  0.86           C  
ATOM   2546  OH  TYR A 360     -70.761 -11.427 -14.996  1.00  0.86           O  
ATOM   2547  N   ILE A 361     -73.377 -13.287  -6.998  1.00  0.86           N  
ATOM   2548  CA  ILE A 361     -73.938 -13.809  -5.759  1.00  0.86           C  
ATOM   2549  C   ILE A 361     -75.122 -14.686  -6.083  1.00  0.86           C  
ATOM   2550  O   ILE A 361     -76.124 -14.252  -6.648  1.00  0.86           O  
ATOM   2551  CB  ILE A 361     -74.391 -12.717  -4.787  1.00  0.86           C  
ATOM   2552  CG1 ILE A 361     -73.205 -11.789  -4.430  1.00  0.86           C  
ATOM   2553  CG2 ILE A 361     -75.000 -13.356  -3.511  1.00  0.86           C  
ATOM   2554  CD1 ILE A 361     -73.633 -10.504  -3.719  1.00  0.86           C  
ATOM   2555  N   ALA A 362     -75.031 -15.959  -5.693  1.00  0.87           N  
ATOM   2556  CA  ALA A 362     -76.063 -16.941  -5.859  1.00  0.87           C  
ATOM   2557  C   ALA A 362     -76.554 -17.381  -4.492  1.00  0.87           C  
ATOM   2558  O   ALA A 362     -76.061 -16.936  -3.456  1.00  0.87           O  
ATOM   2559  CB  ALA A 362     -75.469 -18.140  -6.594  1.00  0.87           C  
ATOM   2560  N   GLY A 363     -77.558 -18.276  -4.449  1.00  0.84           N  
ATOM   2561  CA  GLY A 363     -78.092 -18.797  -3.196  1.00  0.84           C  
ATOM   2562  C   GLY A 363     -79.494 -18.338  -2.939  1.00  0.84           C  
ATOM   2563  O   GLY A 363     -80.159 -17.770  -3.798  1.00  0.84           O  
ATOM   2564  N   HIS A 364     -79.988 -18.580  -1.713  1.00  0.74           N  
ATOM   2565  CA  HIS A 364     -81.394 -18.384  -1.382  1.00  0.74           C  
ATOM   2566  C   HIS A 364     -81.667 -17.000  -0.834  1.00  0.74           C  
ATOM   2567  O   HIS A 364     -82.786 -16.668  -0.461  1.00  0.74           O  
ATOM   2568  CB  HIS A 364     -81.867 -19.392  -0.311  1.00  0.74           C  
ATOM   2569  CG  HIS A 364     -81.947 -20.795  -0.812  1.00  0.74           C  
ATOM   2570  ND1 HIS A 364     -82.910 -21.115  -1.745  1.00  0.74           N  
ATOM   2571  CD2 HIS A 364     -81.274 -21.910  -0.428  1.00  0.74           C  
ATOM   2572  CE1 HIS A 364     -82.819 -22.416  -1.906  1.00  0.74           C  
ATOM   2573  NE2 HIS A 364     -81.840 -22.951  -1.134  1.00  0.74           N  
ATOM   2574  N   SER A 365     -80.651 -16.122  -0.780  1.00  0.78           N  
ATOM   2575  CA  SER A 365     -80.850 -14.740  -0.380  1.00  0.78           C  
ATOM   2576  C   SER A 365     -81.202 -13.847  -1.552  1.00  0.78           C  
ATOM   2577  O   SER A 365     -81.582 -12.691  -1.369  1.00  0.78           O  
ATOM   2578  CB  SER A 365     -79.561 -14.176   0.256  1.00  0.78           C  
ATOM   2579  OG  SER A 365     -78.477 -14.168  -0.675  1.00  0.78           O  
ATOM   2580  N   LEU A 366     -81.073 -14.373  -2.790  1.00  0.80           N  
ATOM   2581  CA  LEU A 366     -81.307 -13.637  -4.008  1.00  0.80           C  
ATOM   2582  C   LEU A 366     -82.742 -13.156  -4.166  1.00  0.80           C  
ATOM   2583  O   LEU A 366     -83.704 -13.915  -4.060  1.00  0.80           O  
ATOM   2584  CB  LEU A 366     -80.895 -14.473  -5.242  1.00  0.80           C  
ATOM   2585  CG  LEU A 366     -80.995 -13.706  -6.570  1.00  0.80           C  
ATOM   2586  CD1 LEU A 366     -80.088 -12.485  -6.564  1.00  0.80           C  
ATOM   2587  CD2 LEU A 366     -80.577 -14.584  -7.736  1.00  0.80           C  
ATOM   2588  N   ALA A 367     -82.911 -11.849  -4.438  1.00  0.84           N  
ATOM   2589  CA  ALA A 367     -84.200 -11.235  -4.629  1.00  0.84           C  
ATOM   2590  C   ALA A 367     -84.959 -11.692  -5.878  1.00  0.84           C  
ATOM   2591  O   ALA A 367     -84.425 -12.283  -6.819  1.00  0.84           O  
ATOM   2592  CB  ALA A 367     -84.045  -9.704  -4.608  1.00  0.84           C  
ATOM   2593  N   ARG A 368     -86.282 -11.429  -5.914  1.00  0.78           N  
ATOM   2594  CA  ARG A 368     -87.125 -11.761  -7.049  1.00  0.78           C  
ATOM   2595  C   ARG A 368     -86.754 -10.964  -8.300  1.00  0.78           C  
ATOM   2596  O   ARG A 368     -86.755 -11.482  -9.419  1.00  0.78           O  
ATOM   2597  CB  ARG A 368     -88.623 -11.556  -6.702  1.00  0.78           C  
ATOM   2598  CG  ARG A 368     -89.598 -12.127  -7.755  1.00  0.78           C  
ATOM   2599  CD  ARG A 368     -91.059 -11.667  -7.624  1.00  0.78           C  
ATOM   2600  NE  ARG A 368     -91.702 -12.344  -6.447  1.00  0.78           N  
ATOM   2601  CZ  ARG A 368     -93.023 -12.305  -6.211  1.00  0.78           C  
ATOM   2602  NH1 ARG A 368     -93.830 -11.502  -6.899  1.00  0.78           N  
ATOM   2603  NH2 ARG A 368     -93.566 -13.090  -5.285  1.00  0.78           N  
ATOM   2604  N   GLY A 369     -86.402  -9.681  -8.131  1.00  0.86           N  
ATOM   2605  CA  GLY A 369     -86.008  -8.831  -9.236  1.00  0.86           C  
ATOM   2606  C   GLY A 369     -86.378  -7.416  -8.955  1.00  0.86           C  
ATOM   2607  O   GLY A 369     -86.766  -7.069  -7.841  1.00  0.86           O  
ATOM   2608  N   TYR A 370     -86.270  -6.560  -9.979  1.00  0.79           N  
ATOM   2609  CA  TYR A 370     -86.699  -5.184  -9.906  1.00  0.79           C  
ATOM   2610  C   TYR A 370     -88.156  -5.074 -10.329  1.00  0.79           C  
ATOM   2611  O   TYR A 370     -88.578  -5.628 -11.347  1.00  0.79           O  
ATOM   2612  CB  TYR A 370     -85.892  -4.260 -10.852  1.00  0.79           C  
ATOM   2613  CG  TYR A 370     -84.412  -4.334 -10.603  1.00  0.79           C  
ATOM   2614  CD1 TYR A 370     -83.838  -3.846  -9.417  1.00  0.79           C  
ATOM   2615  CD2 TYR A 370     -83.569  -4.840 -11.603  1.00  0.79           C  
ATOM   2616  CE1 TYR A 370     -82.440  -3.843  -9.249  1.00  0.79           C  
ATOM   2617  CE2 TYR A 370     -82.177  -4.814 -11.447  1.00  0.79           C  
ATOM   2618  CZ  TYR A 370     -81.607  -4.289 -10.284  1.00  0.79           C  
ATOM   2619  OH  TYR A 370     -80.200  -4.131 -10.202  1.00  0.79           O  
ATOM   2620  N   LEU A 371     -88.959  -4.334  -9.545  1.00  0.78           N  
ATOM   2621  CA  LEU A 371     -90.336  -4.005  -9.838  1.00  0.78           C  
ATOM   2622  C   LEU A 371     -90.474  -3.219 -11.138  1.00  0.78           C  
ATOM   2623  O   LEU A 371     -89.665  -2.343 -11.438  1.00  0.78           O  
ATOM   2624  CB  LEU A 371     -90.947  -3.216  -8.654  1.00  0.78           C  
ATOM   2625  CG  LEU A 371     -92.474  -3.017  -8.705  1.00  0.78           C  
ATOM   2626  CD1 LEU A 371     -93.235  -4.349  -8.624  1.00  0.78           C  
ATOM   2627  CD2 LEU A 371     -92.930  -2.090  -7.572  1.00  0.78           C  
ATOM   2628  N   GLU A 372     -91.469  -3.597 -11.969  1.00  0.73           N  
ATOM   2629  CA  GLU A 372     -91.801  -3.001 -13.255  1.00  0.73           C  
ATOM   2630  C   GLU A 372     -90.677  -2.850 -14.284  1.00  0.73           C  
ATOM   2631  O   GLU A 372     -90.768  -2.107 -15.259  1.00  0.73           O  
ATOM   2632  CB  GLU A 372     -92.653  -1.726 -13.085  1.00  0.73           C  
ATOM   2633  CG  GLU A 372     -94.021  -2.044 -12.427  1.00  0.73           C  
ATOM   2634  CD  GLU A 372     -95.119  -1.021 -12.729  1.00  0.73           C  
ATOM   2635  OE1 GLU A 372     -94.860  -0.034 -13.462  1.00  0.73           O  
ATOM   2636  OE2 GLU A 372     -96.265  -1.306 -12.292  1.00  0.73           O  
ATOM   2637  N   ARG A 373     -89.586  -3.635 -14.159  1.00  0.68           N  
ATOM   2638  CA  ARG A 373     -88.461  -3.548 -15.075  1.00  0.68           C  
ATOM   2639  C   ARG A 373     -87.949  -4.923 -15.523  1.00  0.68           C  
ATOM   2640  O   ARG A 373     -86.789  -5.240 -15.248  1.00  0.68           O  
ATOM   2641  CB  ARG A 373     -87.304  -2.753 -14.408  1.00  0.68           C  
ATOM   2642  CG  ARG A 373     -87.591  -1.256 -14.141  1.00  0.68           C  
ATOM   2643  CD  ARG A 373     -87.797  -0.386 -15.391  1.00  0.68           C  
ATOM   2644  NE  ARG A 373     -86.529  -0.436 -16.210  1.00  0.68           N  
ATOM   2645  CZ  ARG A 373     -85.457   0.346 -16.013  1.00  0.68           C  
ATOM   2646  NH1 ARG A 373     -84.384   0.196 -16.791  1.00  0.68           N  
ATOM   2647  NH2 ARG A 373     -85.431   1.275 -15.065  1.00  0.68           N  
ATOM   2648  N   PRO A 374     -88.716  -5.776 -16.226  1.00  0.80           N  
ATOM   2649  CA  PRO A 374     -88.318  -7.142 -16.585  1.00  0.80           C  
ATOM   2650  C   PRO A 374     -86.986  -7.293 -17.293  1.00  0.80           C  
ATOM   2651  O   PRO A 374     -86.227  -8.195 -16.951  1.00  0.80           O  
ATOM   2652  CB  PRO A 374     -89.461  -7.679 -17.465  1.00  0.80           C  
ATOM   2653  CG  PRO A 374     -90.663  -6.796 -17.124  1.00  0.80           C  
ATOM   2654  CD  PRO A 374     -90.034  -5.446 -16.779  1.00  0.80           C  
ATOM   2655  N   GLY A 375     -86.671  -6.433 -18.286  1.00  0.83           N  
ATOM   2656  CA  GLY A 375     -85.405  -6.512 -19.016  1.00  0.83           C  
ATOM   2657  C   GLY A 375     -84.194  -6.170 -18.187  1.00  0.83           C  
ATOM   2658  O   GLY A 375     -83.127  -6.746 -18.355  1.00  0.83           O  
ATOM   2659  N   LEU A 376     -84.336  -5.239 -17.224  1.00  0.81           N  
ATOM   2660  CA  LEU A 376     -83.284  -4.913 -16.276  1.00  0.81           C  
ATOM   2661  C   LEU A 376     -83.071  -6.037 -15.272  1.00  0.81           C  
ATOM   2662  O   LEU A 376     -81.948  -6.348 -14.875  1.00  0.81           O  
ATOM   2663  CB  LEU A 376     -83.605  -3.590 -15.543  1.00  0.81           C  
ATOM   2664  CG  LEU A 376     -82.487  -3.055 -14.623  1.00  0.81           C  
ATOM   2665  CD1 LEU A 376     -81.195  -2.713 -15.380  1.00  0.81           C  
ATOM   2666  CD2 LEU A 376     -82.988  -1.837 -13.837  1.00  0.81           C  
ATOM   2667  N   THR A 377     -84.170  -6.697 -14.852  1.00  0.83           N  
ATOM   2668  CA  THR A 377     -84.120  -7.904 -14.032  1.00  0.83           C  
ATOM   2669  C   THR A 377     -83.433  -9.042 -14.744  1.00  0.83           C  
ATOM   2670  O   THR A 377     -82.532  -9.656 -14.188  1.00  0.83           O  
ATOM   2671  CB  THR A 377     -85.495  -8.376 -13.586  1.00  0.83           C  
ATOM   2672  OG1 THR A 377     -86.081  -7.373 -12.771  1.00  0.83           O  
ATOM   2673  CG2 THR A 377     -85.411  -9.633 -12.707  1.00  0.83           C  
ATOM   2674  N   ALA A 378     -83.773  -9.315 -16.018  1.00  0.84           N  
ATOM   2675  CA  ALA A 378     -83.100 -10.316 -16.827  1.00  0.84           C  
ATOM   2676  C   ALA A 378     -81.616 -10.021 -17.048  1.00  0.84           C  
ATOM   2677  O   ALA A 378     -80.768 -10.908 -16.994  1.00  0.84           O  
ATOM   2678  CB  ALA A 378     -83.830 -10.449 -18.177  1.00  0.84           C  
ATOM   2679  N   GLN A 379     -81.266  -8.739 -17.263  1.00  0.78           N  
ATOM   2680  CA  GLN A 379     -79.901  -8.266 -17.361  1.00  0.78           C  
ATOM   2681  C   GLN A 379     -79.051  -8.446 -16.101  1.00  0.78           C  
ATOM   2682  O   GLN A 379     -77.845  -8.677 -16.201  1.00  0.78           O  
ATOM   2683  CB  GLN A 379     -79.906  -6.762 -17.737  1.00  0.78           C  
ATOM   2684  CG  GLN A 379     -78.521  -6.116 -17.994  1.00  0.78           C  
ATOM   2685  CD  GLN A 379     -77.866  -6.644 -19.271  1.00  0.78           C  
ATOM   2686  OE1 GLN A 379     -78.388  -6.494 -20.372  1.00  0.78           O  
ATOM   2687  NE2 GLN A 379     -76.664  -7.252 -19.143  1.00  0.78           N  
ATOM   2688  N   ARG A 380     -79.609  -8.269 -14.883  1.00  0.76           N  
ATOM   2689  CA  ARG A 380     -78.826  -8.293 -13.649  1.00  0.76           C  
ATOM   2690  C   ARG A 380     -79.008  -9.543 -12.796  1.00  0.76           C  
ATOM   2691  O   ARG A 380     -78.079  -9.943 -12.096  1.00  0.76           O  
ATOM   2692  CB  ARG A 380     -79.188  -7.088 -12.743  1.00  0.76           C  
ATOM   2693  CG  ARG A 380     -78.893  -5.690 -13.333  1.00  0.76           C  
ATOM   2694  CD  ARG A 380     -77.411  -5.308 -13.473  1.00  0.76           C  
ATOM   2695  NE  ARG A 380     -76.826  -5.132 -12.102  1.00  0.76           N  
ATOM   2696  CZ  ARG A 380     -75.595  -4.662 -11.838  1.00  0.76           C  
ATOM   2697  NH1 ARG A 380     -74.737  -4.325 -12.796  1.00  0.76           N  
ATOM   2698  NH2 ARG A 380     -75.222  -4.496 -10.573  1.00  0.76           N  
ATOM   2699  N   PHE A 381     -80.185 -10.189 -12.846  1.00  0.80           N  
ATOM   2700  CA  PHE A 381     -80.508 -11.405 -12.120  1.00  0.80           C  
ATOM   2701  C   PHE A 381     -80.485 -12.552 -13.114  1.00  0.80           C  
ATOM   2702  O   PHE A 381     -81.515 -12.972 -13.642  1.00  0.80           O  
ATOM   2703  CB  PHE A 381     -81.921 -11.366 -11.471  1.00  0.80           C  
ATOM   2704  CG  PHE A 381     -82.020 -10.371 -10.351  1.00  0.80           C  
ATOM   2705  CD1 PHE A 381     -82.190  -8.997 -10.596  1.00  0.80           C  
ATOM   2706  CD2 PHE A 381     -82.013 -10.823  -9.025  1.00  0.80           C  
ATOM   2707  CE1 PHE A 381     -82.342  -8.095  -9.535  1.00  0.80           C  
ATOM   2708  CE2 PHE A 381     -82.151  -9.926  -7.961  1.00  0.80           C  
ATOM   2709  CZ  PHE A 381     -82.327  -8.562  -8.216  1.00  0.80           C  
ATOM   2710  N   VAL A 382     -79.282 -13.067 -13.402  1.00  0.79           N  
ATOM   2711  CA  VAL A 382     -79.015 -13.989 -14.490  1.00  0.79           C  
ATOM   2712  C   VAL A 382     -79.055 -15.431 -14.011  1.00  0.79           C  
ATOM   2713  O   VAL A 382     -79.136 -15.704 -12.821  1.00  0.79           O  
ATOM   2714  CB  VAL A 382     -77.690 -13.671 -15.183  1.00  0.79           C  
ATOM   2715  CG1 VAL A 382     -77.757 -12.228 -15.722  1.00  0.79           C  
ATOM   2716  CG2 VAL A 382     -76.493 -13.825 -14.224  1.00  0.79           C  
ATOM   2717  N   ALA A 383     -79.052 -16.420 -14.926  1.00  0.77           N  
ATOM   2718  CA  ALA A 383     -79.005 -17.832 -14.575  1.00  0.77           C  
ATOM   2719  C   ALA A 383     -77.732 -18.263 -13.829  1.00  0.77           C  
ATOM   2720  O   ALA A 383     -76.637 -17.819 -14.166  1.00  0.77           O  
ATOM   2721  CB  ALA A 383     -79.154 -18.661 -15.866  1.00  0.77           C  
ATOM   2722  N   ASP A 384     -77.840 -19.147 -12.808  1.00  0.74           N  
ATOM   2723  CA  ASP A 384     -76.685 -19.649 -12.078  1.00  0.74           C  
ATOM   2724  C   ASP A 384     -76.189 -20.948 -12.730  1.00  0.74           C  
ATOM   2725  O   ASP A 384     -76.968 -21.896 -12.831  1.00  0.74           O  
ATOM   2726  CB  ASP A 384     -77.069 -19.896 -10.586  1.00  0.74           C  
ATOM   2727  CG  ASP A 384     -75.887 -20.173  -9.664  1.00  0.74           C  
ATOM   2728  OD1 ASP A 384     -74.729 -20.265 -10.143  1.00  0.74           O  
ATOM   2729  OD2 ASP A 384     -76.120 -20.353  -8.441  1.00  0.74           O  
ATOM   2730  N   PRO A 385     -74.948 -21.086 -13.190  1.00  0.76           N  
ATOM   2731  CA  PRO A 385     -74.444 -22.364 -13.667  1.00  0.76           C  
ATOM   2732  C   PRO A 385     -73.867 -23.191 -12.532  1.00  0.76           C  
ATOM   2733  O   PRO A 385     -73.461 -24.322 -12.794  1.00  0.76           O  
ATOM   2734  CB  PRO A 385     -73.357 -21.962 -14.678  1.00  0.76           C  
ATOM   2735  CG  PRO A 385     -72.824 -20.625 -14.156  1.00  0.76           C  
ATOM   2736  CD  PRO A 385     -74.047 -19.975 -13.505  1.00  0.76           C  
ATOM   2737  N   PHE A 386     -73.770 -22.674 -11.289  1.00  0.76           N  
ATOM   2738  CA  PHE A 386     -73.100 -23.397 -10.221  1.00  0.76           C  
ATOM   2739  C   PHE A 386     -74.046 -23.813  -9.099  1.00  0.76           C  
ATOM   2740  O   PHE A 386     -73.633 -24.485  -8.151  1.00  0.76           O  
ATOM   2741  CB  PHE A 386     -72.002 -22.511  -9.570  1.00  0.76           C  
ATOM   2742  CG  PHE A 386     -71.102 -21.851 -10.585  1.00  0.76           C  
ATOM   2743  CD1 PHE A 386     -70.157 -22.590 -11.316  1.00  0.76           C  
ATOM   2744  CD2 PHE A 386     -71.192 -20.466 -10.805  1.00  0.76           C  
ATOM   2745  CE1 PHE A 386     -69.315 -21.956 -12.241  1.00  0.76           C  
ATOM   2746  CE2 PHE A 386     -70.351 -19.830 -11.722  1.00  0.76           C  
ATOM   2747  CZ  PHE A 386     -69.410 -20.573 -12.443  1.00  0.76           C  
ATOM   2748  N   GLY A 387     -75.324 -23.398  -9.128  1.00  0.77           N  
ATOM   2749  CA  GLY A 387     -76.291 -23.668  -8.070  1.00  0.77           C  
ATOM   2750  C   GLY A 387     -77.258 -24.781  -8.391  1.00  0.77           C  
ATOM   2751  O   GLY A 387     -76.981 -25.657  -9.208  1.00  0.77           O  
ATOM   2752  N   PRO A 388     -78.413 -24.811  -7.735  1.00  0.72           N  
ATOM   2753  CA  PRO A 388     -79.584 -25.544  -8.207  1.00  0.72           C  
ATOM   2754  C   PRO A 388     -80.033 -25.191  -9.624  1.00  0.72           C  
ATOM   2755  O   PRO A 388     -79.771 -24.100 -10.109  1.00  0.72           O  
ATOM   2756  CB  PRO A 388     -80.681 -25.218  -7.176  1.00  0.72           C  
ATOM   2757  CG  PRO A 388     -79.939 -24.744  -5.918  1.00  0.72           C  
ATOM   2758  CD  PRO A 388     -78.643 -24.138  -6.457  1.00  0.72           C  
ATOM   2759  N   ALA A 389     -80.755 -26.099 -10.304  1.00  0.76           N  
ATOM   2760  CA  ALA A 389     -81.110 -25.960 -11.707  1.00  0.76           C  
ATOM   2761  C   ALA A 389     -81.939 -24.734 -12.096  1.00  0.76           C  
ATOM   2762  O   ALA A 389     -81.715 -24.122 -13.136  1.00  0.76           O  
ATOM   2763  CB  ALA A 389     -81.871 -27.233 -12.129  1.00  0.76           C  
ATOM   2764  N   GLY A 390     -82.941 -24.359 -11.277  1.00  0.70           N  
ATOM   2765  CA  GLY A 390     -83.821 -23.231 -11.576  1.00  0.70           C  
ATOM   2766  C   GLY A 390     -83.446 -21.962 -10.874  1.00  0.70           C  
ATOM   2767  O   GLY A 390     -84.189 -20.984 -10.919  1.00  0.70           O  
ATOM   2768  N   SER A 391     -82.309 -21.929 -10.157  1.00  0.71           N  
ATOM   2769  CA  SER A 391     -81.937 -20.753  -9.394  1.00  0.71           C  
ATOM   2770  C   SER A 391     -81.239 -19.709 -10.249  1.00  0.71           C  
ATOM   2771  O   SER A 391     -80.915 -19.896 -11.421  1.00  0.71           O  
ATOM   2772  CB  SER A 391     -81.103 -21.061  -8.122  1.00  0.71           C  
ATOM   2773  OG  SER A 391     -79.858 -21.669  -8.449  1.00  0.71           O  
ATOM   2774  N   ARG A 392     -81.030 -18.519  -9.670  1.00  0.72           N  
ATOM   2775  CA  ARG A 392     -80.443 -17.408 -10.371  1.00  0.72           C  
ATOM   2776  C   ARG A 392     -79.294 -16.857  -9.559  1.00  0.72           C  
ATOM   2777  O   ARG A 392     -79.045 -17.249  -8.419  1.00  0.72           O  
ATOM   2778  CB  ARG A 392     -81.485 -16.298 -10.664  1.00  0.72           C  
ATOM   2779  CG  ARG A 392     -82.453 -16.647 -11.813  1.00  0.72           C  
ATOM   2780  CD  ARG A 392     -83.362 -15.483 -12.213  1.00  0.72           C  
ATOM   2781  NE  ARG A 392     -84.204 -15.183 -11.017  1.00  0.72           N  
ATOM   2782  CZ  ARG A 392     -84.918 -14.066 -10.852  1.00  0.72           C  
ATOM   2783  NH1 ARG A 392     -84.996 -13.124 -11.785  1.00  0.72           N  
ATOM   2784  NH2 ARG A 392     -85.564 -13.878  -9.708  1.00  0.72           N  
ATOM   2785  N   MET A 393     -78.554 -15.938 -10.185  1.00  0.80           N  
ATOM   2786  CA  MET A 393     -77.317 -15.380  -9.723  1.00  0.80           C  
ATOM   2787  C   MET A 393     -77.326 -13.871  -9.975  1.00  0.80           C  
ATOM   2788  O   MET A 393     -77.565 -13.405 -11.087  1.00  0.80           O  
ATOM   2789  CB  MET A 393     -76.221 -16.110 -10.535  1.00  0.80           C  
ATOM   2790  CG  MET A 393     -74.785 -15.634 -10.333  1.00  0.80           C  
ATOM   2791  SD  MET A 393     -73.545 -16.662 -11.196  1.00  0.80           S  
ATOM   2792  CE  MET A 393     -73.913 -16.147 -12.896  1.00  0.80           C  
ATOM   2793  N   TYR A 394     -77.081 -13.037  -8.941  1.00  0.85           N  
ATOM   2794  CA  TYR A 394     -77.005 -11.591  -9.102  1.00  0.85           C  
ATOM   2795  C   TYR A 394     -75.620 -11.180  -9.542  1.00  0.85           C  
ATOM   2796  O   TYR A 394     -74.615 -11.575  -8.956  1.00  0.85           O  
ATOM   2797  CB  TYR A 394     -77.324 -10.795  -7.798  1.00  0.85           C  
ATOM   2798  CG  TYR A 394     -77.324  -9.299  -7.977  1.00  0.85           C  
ATOM   2799  CD1 TYR A 394     -78.210  -8.694  -8.884  1.00  0.85           C  
ATOM   2800  CD2 TYR A 394     -76.454  -8.492  -7.226  1.00  0.85           C  
ATOM   2801  CE1 TYR A 394     -78.209  -7.304  -9.052  1.00  0.85           C  
ATOM   2802  CE2 TYR A 394     -76.468  -7.098  -7.382  1.00  0.85           C  
ATOM   2803  CZ  TYR A 394     -77.324  -6.512  -8.321  1.00  0.85           C  
ATOM   2804  OH  TYR A 394     -77.330  -5.116  -8.504  1.00  0.85           O  
ATOM   2805  N   ARG A 395     -75.552 -10.314 -10.563  1.00  0.81           N  
ATOM   2806  CA  ARG A 395     -74.318  -9.672 -10.947  1.00  0.81           C  
ATOM   2807  C   ARG A 395     -74.112  -8.392 -10.153  1.00  0.81           C  
ATOM   2808  O   ARG A 395     -74.834  -7.414 -10.342  1.00  0.81           O  
ATOM   2809  CB  ARG A 395     -74.365  -9.333 -12.451  1.00  0.81           C  
ATOM   2810  CG  ARG A 395     -73.013  -8.815 -12.960  1.00  0.81           C  
ATOM   2811  CD  ARG A 395     -72.817  -8.803 -14.479  1.00  0.81           C  
ATOM   2812  NE  ARG A 395     -73.184  -7.450 -15.019  1.00  0.81           N  
ATOM   2813  CZ  ARG A 395     -74.382  -7.121 -15.517  1.00  0.81           C  
ATOM   2814  NH1 ARG A 395     -75.405  -7.957 -15.388  1.00  0.81           N  
ATOM   2815  NH2 ARG A 395     -74.545  -5.961 -16.149  1.00  0.81           N  
ATOM   2816  N   SER A 396     -73.137  -8.357  -9.218  1.00  0.88           N  
ATOM   2817  CA  SER A 396     -72.943  -7.185  -8.371  1.00  0.88           C  
ATOM   2818  C   SER A 396     -72.314  -5.995  -9.064  1.00  0.88           C  
ATOM   2819  O   SER A 396     -72.758  -4.860  -8.875  1.00  0.88           O  
ATOM   2820  CB  SER A 396     -72.174  -7.477  -7.057  1.00  0.88           C  
ATOM   2821  OG  SER A 396     -70.806  -7.804  -7.282  1.00  0.88           O  
ATOM   2822  N   GLY A 397     -71.282  -6.232  -9.901  1.00  0.89           N  
ATOM   2823  CA  GLY A 397     -70.424  -5.193 -10.464  1.00  0.89           C  
ATOM   2824  C   GLY A 397     -69.243  -4.853  -9.584  1.00  0.89           C  
ATOM   2825  O   GLY A 397     -68.483  -3.927  -9.863  1.00  0.89           O  
ATOM   2826  N   ASP A 398     -69.050  -5.598  -8.482  1.00  0.86           N  
ATOM   2827  CA  ASP A 398     -67.930  -5.405  -7.585  1.00  0.86           C  
ATOM   2828  C   ASP A 398     -66.763  -6.305  -7.974  1.00  0.86           C  
ATOM   2829  O   ASP A 398     -66.935  -7.462  -8.359  1.00  0.86           O  
ATOM   2830  CB  ASP A 398     -68.330  -5.694  -6.121  1.00  0.86           C  
ATOM   2831  CG  ASP A 398     -69.441  -4.761  -5.678  1.00  0.86           C  
ATOM   2832  OD1 ASP A 398     -69.321  -3.519  -5.828  1.00  0.86           O  
ATOM   2833  OD2 ASP A 398     -70.468  -5.288  -5.177  1.00  0.86           O  
ATOM   2834  N   LEU A 399     -65.525  -5.789  -7.870  1.00  0.85           N  
ATOM   2835  CA  LEU A 399     -64.332  -6.554  -8.177  1.00  0.85           C  
ATOM   2836  C   LEU A 399     -63.835  -7.269  -6.932  1.00  0.85           C  
ATOM   2837  O   LEU A 399     -63.699  -6.681  -5.857  1.00  0.85           O  
ATOM   2838  CB  LEU A 399     -63.208  -5.650  -8.732  1.00  0.85           C  
ATOM   2839  CG  LEU A 399     -63.501  -5.057 -10.125  1.00  0.85           C  
ATOM   2840  CD1 LEU A 399     -62.560  -3.877 -10.405  1.00  0.85           C  
ATOM   2841  CD2 LEU A 399     -63.367  -6.113 -11.234  1.00  0.85           C  
ATOM   2842  N   GLY A 400     -63.566  -8.583  -7.042  1.00  0.88           N  
ATOM   2843  CA  GLY A 400     -63.144  -9.392  -5.909  1.00  0.88           C  
ATOM   2844  C   GLY A 400     -62.042 -10.348  -6.246  1.00  0.88           C  
ATOM   2845  O   GLY A 400     -61.735 -10.613  -7.407  1.00  0.88           O  
ATOM   2846  N   ARG A 401     -61.410 -10.900  -5.200  1.00  0.78           N  
ATOM   2847  CA  ARG A 401     -60.309 -11.827  -5.342  1.00  0.78           C  
ATOM   2848  C   ARG A 401     -60.263 -12.747  -4.140  1.00  0.78           C  
ATOM   2849  O   ARG A 401     -60.497 -12.315  -3.015  1.00  0.78           O  
ATOM   2850  CB  ARG A 401     -58.984 -11.030  -5.419  1.00  0.78           C  
ATOM   2851  CG  ARG A 401     -57.695 -11.872  -5.477  1.00  0.78           C  
ATOM   2852  CD  ARG A 401     -56.442 -11.045  -5.782  1.00  0.78           C  
ATOM   2853  NE  ARG A 401     -56.252 -10.063  -4.676  1.00  0.78           N  
ATOM   2854  CZ  ARG A 401     -55.490  -8.966  -4.722  1.00  0.78           C  
ATOM   2855  NH1 ARG A 401     -54.788  -8.634  -5.797  1.00  0.78           N  
ATOM   2856  NH2 ARG A 401     -55.456  -8.200  -3.638  1.00  0.78           N  
ATOM   2857  N   TRP A 402     -59.937 -14.040  -4.329  1.00  0.78           N  
ATOM   2858  CA  TRP A 402     -59.683 -14.945  -3.219  1.00  0.78           C  
ATOM   2859  C   TRP A 402     -58.212 -14.885  -2.844  1.00  0.78           C  
ATOM   2860  O   TRP A 402     -57.340 -15.096  -3.686  1.00  0.78           O  
ATOM   2861  CB  TRP A 402     -60.041 -16.412  -3.566  1.00  0.78           C  
ATOM   2862  CG  TRP A 402     -61.498 -16.638  -3.924  1.00  0.78           C  
ATOM   2863  CD1 TRP A 402     -62.060 -16.827  -5.157  1.00  0.78           C  
ATOM   2864  CD2 TRP A 402     -62.571 -16.732  -2.969  1.00  0.78           C  
ATOM   2865  NE1 TRP A 402     -63.419 -17.021  -5.034  1.00  0.78           N  
ATOM   2866  CE2 TRP A 402     -63.756 -16.959  -3.702  1.00  0.78           C  
ATOM   2867  CE3 TRP A 402     -62.591 -16.653  -1.579  1.00  0.78           C  
ATOM   2868  CZ2 TRP A 402     -64.981 -17.093  -3.059  1.00  0.78           C  
ATOM   2869  CZ3 TRP A 402     -63.824 -16.807  -0.928  1.00  0.78           C  
ATOM   2870  CH2 TRP A 402     -65.006 -17.013  -1.657  1.00  0.78           C  
ATOM   2871  N   THR A 403     -57.899 -14.569  -1.573  1.00  0.77           N  
ATOM   2872  CA  THR A 403     -56.522 -14.413  -1.104  1.00  0.77           C  
ATOM   2873  C   THR A 403     -55.906 -15.736  -0.676  1.00  0.77           C  
ATOM   2874  O   THR A 403     -56.543 -16.786  -0.703  1.00  0.77           O  
ATOM   2875  CB  THR A 403     -56.384 -13.346  -0.019  1.00  0.77           C  
ATOM   2876  OG1 THR A 403     -55.039 -12.927   0.191  1.00  0.77           O  
ATOM   2877  CG2 THR A 403     -56.963 -13.783   1.330  1.00  0.77           C  
ATOM   2878  N   ARG A 404     -54.620 -15.730  -0.262  1.00  0.68           N  
ATOM   2879  CA  ARG A 404     -53.866 -16.908   0.155  1.00  0.68           C  
ATOM   2880  C   ARG A 404     -54.489 -17.683   1.318  1.00  0.68           C  
ATOM   2881  O   ARG A 404     -54.363 -18.900   1.396  1.00  0.68           O  
ATOM   2882  CB  ARG A 404     -52.412 -16.550   0.568  1.00  0.68           C  
ATOM   2883  CG  ARG A 404     -51.496 -16.097  -0.588  1.00  0.68           C  
ATOM   2884  CD  ARG A 404     -50.018 -15.965  -0.184  1.00  0.68           C  
ATOM   2885  NE  ARG A 404     -49.911 -14.863   0.835  1.00  0.68           N  
ATOM   2886  CZ  ARG A 404     -49.730 -13.566   0.547  1.00  0.68           C  
ATOM   2887  NH1 ARG A 404     -49.676 -12.677   1.537  1.00  0.68           N  
ATOM   2888  NH2 ARG A 404     -49.598 -13.140  -0.705  1.00  0.68           N  
ATOM   2889  N   SER A 405     -55.172 -16.996   2.256  1.00  0.76           N  
ATOM   2890  CA  SER A 405     -55.857 -17.620   3.383  1.00  0.76           C  
ATOM   2891  C   SER A 405     -57.216 -18.205   3.028  1.00  0.76           C  
ATOM   2892  O   SER A 405     -57.816 -18.921   3.826  1.00  0.76           O  
ATOM   2893  CB  SER A 405     -56.086 -16.616   4.545  1.00  0.76           C  
ATOM   2894  OG  SER A 405     -56.803 -15.460   4.105  1.00  0.76           O  
ATOM   2895  N   GLY A 406     -57.733 -17.924   1.812  1.00  0.78           N  
ATOM   2896  CA  GLY A 406     -59.011 -18.444   1.339  1.00  0.78           C  
ATOM   2897  C   GLY A 406     -60.180 -17.528   1.567  1.00  0.78           C  
ATOM   2898  O   GLY A 406     -61.304 -17.841   1.186  1.00  0.78           O  
ATOM   2899  N   ASP A 407     -59.951 -16.355   2.174  1.00  0.80           N  
ATOM   2900  CA  ASP A 407     -60.971 -15.346   2.376  1.00  0.80           C  
ATOM   2901  C   ASP A 407     -61.108 -14.419   1.153  1.00  0.80           C  
ATOM   2902  O   ASP A 407     -60.192 -14.249   0.345  1.00  0.80           O  
ATOM   2903  CB  ASP A 407     -60.675 -14.562   3.679  1.00  0.80           C  
ATOM   2904  CG  ASP A 407     -60.602 -15.545   4.838  1.00  0.80           C  
ATOM   2905  OD1 ASP A 407     -61.646 -16.170   5.167  1.00  0.80           O  
ATOM   2906  OD2 ASP A 407     -59.497 -15.718   5.410  1.00  0.80           O  
ATOM   2907  N   LEU A 408     -62.295 -13.813   0.950  1.00  0.84           N  
ATOM   2908  CA  LEU A 408     -62.570 -12.954  -0.190  1.00  0.84           C  
ATOM   2909  C   LEU A 408     -62.203 -11.502   0.085  1.00  0.84           C  
ATOM   2910  O   LEU A 408     -62.608 -10.915   1.089  1.00  0.84           O  
ATOM   2911  CB  LEU A 408     -64.076 -13.023  -0.555  1.00  0.84           C  
ATOM   2912  CG  LEU A 408     -64.501 -12.327  -1.865  1.00  0.84           C  
ATOM   2913  CD1 LEU A 408     -63.999 -13.089  -3.095  1.00  0.84           C  
ATOM   2914  CD2 LEU A 408     -66.029 -12.211  -1.922  1.00  0.84           C  
ATOM   2915  N   GLU A 409     -61.437 -10.868  -0.820  1.00  0.79           N  
ATOM   2916  CA  GLU A 409     -61.089  -9.462  -0.755  1.00  0.79           C  
ATOM   2917  C   GLU A 409     -62.004  -8.634  -1.649  1.00  0.79           C  
ATOM   2918  O   GLU A 409     -62.554  -9.124  -2.636  1.00  0.79           O  
ATOM   2919  CB  GLU A 409     -59.628  -9.225  -1.199  1.00  0.79           C  
ATOM   2920  CG  GLU A 409     -58.601 -10.022  -0.356  1.00  0.79           C  
ATOM   2921  CD  GLU A 409     -57.192  -9.931  -0.927  1.00  0.79           C  
ATOM   2922  OE1 GLU A 409     -57.067  -9.755  -2.168  1.00  0.79           O  
ATOM   2923  OE2 GLU A 409     -56.209 -10.090  -0.160  1.00  0.79           O  
ATOM   2924  N   PHE A 410     -62.171  -7.337  -1.320  1.00  0.80           N  
ATOM   2925  CA  PHE A 410     -62.917  -6.373  -2.112  1.00  0.80           C  
ATOM   2926  C   PHE A 410     -61.909  -5.442  -2.774  1.00  0.80           C  
ATOM   2927  O   PHE A 410     -61.049  -4.871  -2.109  1.00  0.80           O  
ATOM   2928  CB  PHE A 410     -63.879  -5.565  -1.192  1.00  0.80           C  
ATOM   2929  CG  PHE A 410     -64.649  -4.486  -1.914  1.00  0.80           C  
ATOM   2930  CD1 PHE A 410     -65.782  -4.799  -2.683  1.00  0.80           C  
ATOM   2931  CD2 PHE A 410     -64.240  -3.144  -1.818  1.00  0.80           C  
ATOM   2932  CE1 PHE A 410     -66.494  -3.786  -3.338  1.00  0.80           C  
ATOM   2933  CE2 PHE A 410     -64.945  -2.131  -2.483  1.00  0.80           C  
ATOM   2934  CZ  PHE A 410     -66.072  -2.455  -3.246  1.00  0.80           C  
ATOM   2935  N   VAL A 411     -61.985  -5.275  -4.109  1.00  0.80           N  
ATOM   2936  CA  VAL A 411     -60.952  -4.602  -4.886  1.00  0.80           C  
ATOM   2937  C   VAL A 411     -61.609  -3.536  -5.753  1.00  0.80           C  
ATOM   2938  O   VAL A 411     -61.302  -3.325  -6.924  1.00  0.80           O  
ATOM   2939  CB  VAL A 411     -60.118  -5.582  -5.723  1.00  0.80           C  
ATOM   2940  CG1 VAL A 411     -58.832  -4.901  -6.243  1.00  0.80           C  
ATOM   2941  CG2 VAL A 411     -59.707  -6.797  -4.863  1.00  0.80           C  
ATOM   2942  N   GLY A 412     -62.571  -2.796  -5.174  1.00  0.81           N  
ATOM   2943  CA  GLY A 412     -63.236  -1.708  -5.876  1.00  0.81           C  
ATOM   2944  C   GLY A 412     -64.379  -2.134  -6.759  1.00  0.81           C  
ATOM   2945  O   GLY A 412     -65.098  -3.094  -6.492  1.00  0.81           O  
ATOM   2946  N   ARG A 413     -64.607  -1.366  -7.835  1.00  0.75           N  
ATOM   2947  CA  ARG A 413     -65.871  -1.349  -8.535  1.00  0.75           C  
ATOM   2948  C   ARG A 413     -65.642  -1.302 -10.037  1.00  0.75           C  
ATOM   2949  O   ARG A 413     -64.711  -0.650 -10.504  1.00  0.75           O  
ATOM   2950  CB  ARG A 413     -66.655  -0.085  -8.092  1.00  0.75           C  
ATOM   2951  CG  ARG A 413     -68.134  -0.074  -8.504  1.00  0.75           C  
ATOM   2952  CD  ARG A 413     -69.006  -1.071  -7.732  1.00  0.75           C  
ATOM   2953  NE  ARG A 413     -70.266  -1.121  -8.502  1.00  0.75           N  
ATOM   2954  CZ  ARG A 413     -71.356  -1.831  -8.223  1.00  0.75           C  
ATOM   2955  NH1 ARG A 413     -71.487  -2.573  -7.132  1.00  0.75           N  
ATOM   2956  NH2 ARG A 413     -72.354  -1.775  -9.105  1.00  0.75           N  
ATOM   2957  N   ALA A 414     -66.460  -2.034 -10.826  1.00  0.84           N  
ATOM   2958  CA  ALA A 414     -66.368  -2.047 -12.275  1.00  0.84           C  
ATOM   2959  C   ALA A 414     -66.973  -0.827 -12.975  1.00  0.84           C  
ATOM   2960  O   ALA A 414     -66.402  -0.293 -13.925  1.00  0.84           O  
ATOM   2961  CB  ALA A 414     -67.057  -3.319 -12.811  1.00  0.84           C  
ATOM   2962  N   ASP A 415     -68.161  -0.379 -12.528  1.00  0.78           N  
ATOM   2963  CA  ASP A 415     -68.925   0.713 -13.096  1.00  0.78           C  
ATOM   2964  C   ASP A 415     -68.692   2.001 -12.290  1.00  0.78           C  
ATOM   2965  O   ASP A 415     -67.764   2.092 -11.486  1.00  0.78           O  
ATOM   2966  CB  ASP A 415     -70.427   0.288 -13.256  1.00  0.78           C  
ATOM   2967  CG  ASP A 415     -71.030  -0.410 -12.044  1.00  0.78           C  
ATOM   2968  OD1 ASP A 415     -70.502  -0.235 -10.921  1.00  0.78           O  
ATOM   2969  OD2 ASP A 415     -72.020  -1.175 -12.192  1.00  0.78           O  
ATOM   2970  N   ASP A 416     -69.495   3.064 -12.504  1.00  0.71           N  
ATOM   2971  CA  ASP A 416     -69.303   4.363 -11.890  1.00  0.71           C  
ATOM   2972  C   ASP A 416     -70.103   4.537 -10.598  1.00  0.71           C  
ATOM   2973  O   ASP A 416     -70.054   5.589  -9.955  1.00  0.71           O  
ATOM   2974  CB  ASP A 416     -69.608   5.487 -12.925  1.00  0.71           C  
ATOM   2975  CG  ASP A 416     -71.007   5.453 -13.534  1.00  0.71           C  
ATOM   2976  OD1 ASP A 416     -71.437   6.533 -14.010  1.00  0.71           O  
ATOM   2977  OD2 ASP A 416     -71.642   4.370 -13.565  1.00  0.71           O  
ATOM   2978  N   GLN A 417     -70.805   3.475 -10.145  1.00  0.75           N  
ATOM   2979  CA  GLN A 417     -71.505   3.426  -8.874  1.00  0.75           C  
ATOM   2980  C   GLN A 417     -70.608   3.720  -7.682  1.00  0.75           C  
ATOM   2981  O   GLN A 417     -69.504   3.194  -7.537  1.00  0.75           O  
ATOM   2982  CB  GLN A 417     -72.146   2.035  -8.621  1.00  0.75           C  
ATOM   2983  CG  GLN A 417     -73.187   2.039  -7.466  1.00  0.75           C  
ATOM   2984  CD  GLN A 417     -73.717   0.658  -7.079  1.00  0.75           C  
ATOM   2985  OE1 GLN A 417     -74.599   0.029  -7.666  1.00  0.75           O  
ATOM   2986  NE2 GLN A 417     -73.191   0.137  -5.943  1.00  0.75           N  
ATOM   2987  N   VAL A 418     -71.082   4.567  -6.759  1.00  0.77           N  
ATOM   2988  CA  VAL A 418     -70.267   5.006  -5.655  1.00  0.77           C  
ATOM   2989  C   VAL A 418     -71.146   5.118  -4.428  1.00  0.77           C  
ATOM   2990  O   VAL A 418     -72.374   5.049  -4.501  1.00  0.77           O  
ATOM   2991  CB  VAL A 418     -69.530   6.287  -6.035  1.00  0.77           C  
ATOM   2992  CG1 VAL A 418     -70.483   7.488  -6.195  1.00  0.77           C  
ATOM   2993  CG2 VAL A 418     -68.374   6.586  -5.069  1.00  0.77           C  
ATOM   2994  N   LYS A 419     -70.548   5.234  -3.233  1.00  0.71           N  
ATOM   2995  CA  LYS A 419     -71.292   5.449  -2.017  1.00  0.71           C  
ATOM   2996  C   LYS A 419     -70.862   6.743  -1.375  1.00  0.71           C  
ATOM   2997  O   LYS A 419     -69.689   7.107  -1.369  1.00  0.71           O  
ATOM   2998  CB  LYS A 419     -71.173   4.272  -1.030  1.00  0.71           C  
ATOM   2999  CG  LYS A 419     -72.224   3.184  -1.292  1.00  0.71           C  
ATOM   3000  CD  LYS A 419     -72.128   2.028  -0.297  1.00  0.71           C  
ATOM   3001  CE  LYS A 419     -73.373   1.138  -0.208  1.00  0.71           C  
ATOM   3002  NZ  LYS A 419     -74.470   1.849   0.474  1.00  0.71           N  
ATOM   3003  N   VAL A 420     -71.860   7.500  -0.890  1.00  0.74           N  
ATOM   3004  CA  VAL A 420     -71.673   8.820  -0.331  1.00  0.74           C  
ATOM   3005  C   VAL A 420     -72.453   8.851   0.966  1.00  0.74           C  
ATOM   3006  O   VAL A 420     -73.681   8.746   0.963  1.00  0.74           O  
ATOM   3007  CB  VAL A 420     -72.192   9.902  -1.282  1.00  0.74           C  
ATOM   3008  CG1 VAL A 420     -72.022  11.308  -0.677  1.00  0.74           C  
ATOM   3009  CG2 VAL A 420     -71.428   9.824  -2.618  1.00  0.74           C  
ATOM   3010  N   ARG A 421     -71.758   8.967   2.120  1.00  0.59           N  
ATOM   3011  CA  ARG A 421     -72.355   8.997   3.454  1.00  0.59           C  
ATOM   3012  C   ARG A 421     -73.236   7.786   3.771  1.00  0.59           C  
ATOM   3013  O   ARG A 421     -74.295   7.896   4.387  1.00  0.59           O  
ATOM   3014  CB  ARG A 421     -73.129  10.324   3.693  1.00  0.59           C  
ATOM   3015  CG  ARG A 421     -72.211  11.552   3.857  1.00  0.59           C  
ATOM   3016  CD  ARG A 421     -72.615  12.807   3.072  1.00  0.59           C  
ATOM   3017  NE  ARG A 421     -74.042  13.121   3.419  1.00  0.59           N  
ATOM   3018  CZ  ARG A 421     -74.803  13.996   2.750  1.00  0.59           C  
ATOM   3019  NH1 ARG A 421     -74.305  14.720   1.754  1.00  0.59           N  
ATOM   3020  NH2 ARG A 421     -76.082  14.160   3.080  1.00  0.59           N  
ATOM   3021  N   GLY A 422     -72.808   6.580   3.348  1.00  0.76           N  
ATOM   3022  CA  GLY A 422     -73.536   5.333   3.518  1.00  0.76           C  
ATOM   3023  C   GLY A 422     -74.507   5.008   2.410  1.00  0.76           C  
ATOM   3024  O   GLY A 422     -74.858   3.844   2.216  1.00  0.76           O  
ATOM   3025  N   PHE A 423     -74.954   5.997   1.616  1.00  0.76           N  
ATOM   3026  CA  PHE A 423     -75.995   5.818   0.616  1.00  0.76           C  
ATOM   3027  C   PHE A 423     -75.419   5.361  -0.710  1.00  0.76           C  
ATOM   3028  O   PHE A 423     -74.351   5.785  -1.130  1.00  0.76           O  
ATOM   3029  CB  PHE A 423     -76.794   7.121   0.362  1.00  0.76           C  
ATOM   3030  CG  PHE A 423     -77.654   7.457   1.547  1.00  0.76           C  
ATOM   3031  CD1 PHE A 423     -77.151   8.240   2.599  1.00  0.76           C  
ATOM   3032  CD2 PHE A 423     -78.985   7.008   1.611  1.00  0.76           C  
ATOM   3033  CE1 PHE A 423     -77.957   8.562   3.699  1.00  0.76           C  
ATOM   3034  CE2 PHE A 423     -79.797   7.332   2.706  1.00  0.76           C  
ATOM   3035  CZ  PHE A 423     -79.281   8.107   3.752  1.00  0.76           C  
ATOM   3036  N   ARG A 424     -76.117   4.445  -1.415  1.00  0.75           N  
ATOM   3037  CA  ARG A 424     -75.715   3.972  -2.732  1.00  0.75           C  
ATOM   3038  C   ARG A 424     -76.167   4.946  -3.803  1.00  0.75           C  
ATOM   3039  O   ARG A 424     -77.364   5.163  -3.973  1.00  0.75           O  
ATOM   3040  CB  ARG A 424     -76.318   2.566  -2.972  1.00  0.75           C  
ATOM   3041  CG  ARG A 424     -76.232   1.997  -4.404  1.00  0.75           C  
ATOM   3042  CD  ARG A 424     -76.634   0.520  -4.405  1.00  0.75           C  
ATOM   3043  NE  ARG A 424     -76.980   0.094  -5.788  1.00  0.75           N  
ATOM   3044  CZ  ARG A 424     -77.590  -1.075  -6.031  1.00  0.75           C  
ATOM   3045  NH1 ARG A 424     -78.034  -1.346  -7.247  1.00  0.75           N  
ATOM   3046  NH2 ARG A 424     -77.806  -1.964  -5.066  1.00  0.75           N  
ATOM   3047  N   ILE A 425     -75.205   5.547  -4.530  1.00  0.81           N  
ATOM   3048  CA  ILE A 425     -75.459   6.606  -5.490  1.00  0.81           C  
ATOM   3049  C   ILE A 425     -74.983   6.160  -6.852  1.00  0.81           C  
ATOM   3050  O   ILE A 425     -73.831   5.771  -7.046  1.00  0.81           O  
ATOM   3051  CB  ILE A 425     -74.731   7.907  -5.134  1.00  0.81           C  
ATOM   3052  CG1 ILE A 425     -75.142   8.446  -3.740  1.00  0.81           C  
ATOM   3053  CG2 ILE A 425     -74.941   8.984  -6.228  1.00  0.81           C  
ATOM   3054  CD1 ILE A 425     -76.628   8.803  -3.592  1.00  0.81           C  
ATOM   3055  N   GLU A 426     -75.887   6.245  -7.839  1.00  0.78           N  
ATOM   3056  CA  GLU A 426     -75.591   6.009  -9.230  1.00  0.78           C  
ATOM   3057  C   GLU A 426     -75.423   7.373  -9.921  1.00  0.78           C  
ATOM   3058  O   GLU A 426     -76.393   8.137  -9.930  1.00  0.78           O  
ATOM   3059  CB  GLU A 426     -76.783   5.240  -9.854  1.00  0.78           C  
ATOM   3060  CG  GLU A 426     -76.381   4.211 -10.931  1.00  0.78           C  
ATOM   3061  CD  GLU A 426     -75.982   2.852 -10.360  1.00  0.78           C  
ATOM   3062  OE1 GLU A 426     -76.894   2.042 -10.027  1.00  0.78           O  
ATOM   3063  OE2 GLU A 426     -74.762   2.595 -10.302  1.00  0.78           O  
ATOM   3064  N   PRO A 427     -74.287   7.792 -10.499  1.00  0.81           N  
ATOM   3065  CA  PRO A 427     -74.123   9.133 -11.075  1.00  0.81           C  
ATOM   3066  C   PRO A 427     -75.123   9.508 -12.155  1.00  0.81           C  
ATOM   3067  O   PRO A 427     -75.484  10.682 -12.248  1.00  0.81           O  
ATOM   3068  CB  PRO A 427     -72.679   9.139 -11.587  1.00  0.81           C  
ATOM   3069  CG  PRO A 427     -71.955   8.245 -10.580  1.00  0.81           C  
ATOM   3070  CD  PRO A 427     -72.985   7.148 -10.290  1.00  0.81           C  
ATOM   3071  N   GLY A 428     -75.611   8.533 -12.950  1.00  0.79           N  
ATOM   3072  CA  GLY A 428     -76.647   8.739 -13.964  1.00  0.79           C  
ATOM   3073  C   GLY A 428     -77.980   9.235 -13.447  1.00  0.79           C  
ATOM   3074  O   GLY A 428     -78.693   9.963 -14.135  1.00  0.79           O  
ATOM   3075  N   GLU A 429     -78.350   8.917 -12.186  1.00  0.74           N  
ATOM   3076  CA  GLU A 429     -79.528   9.498 -11.552  1.00  0.74           C  
ATOM   3077  C   GLU A 429     -79.386  11.000 -11.356  1.00  0.74           C  
ATOM   3078  O   GLU A 429     -80.322  11.774 -11.529  1.00  0.74           O  
ATOM   3079  CB  GLU A 429     -79.868   8.801 -10.211  1.00  0.74           C  
ATOM   3080  CG  GLU A 429     -81.211   9.254  -9.568  1.00  0.74           C  
ATOM   3081  CD  GLU A 429     -81.640   8.368  -8.401  1.00  0.74           C  
ATOM   3082  OE1 GLU A 429     -81.507   7.123  -8.527  1.00  0.74           O  
ATOM   3083  OE2 GLU A 429     -82.132   8.906  -7.365  1.00  0.74           O  
ATOM   3084  N   ILE A 430     -78.170  11.465 -11.015  1.00  0.79           N  
ATOM   3085  CA  ILE A 430     -77.877  12.885 -10.898  1.00  0.79           C  
ATOM   3086  C   ILE A 430     -77.824  13.574 -12.260  1.00  0.79           C  
ATOM   3087  O   ILE A 430     -78.400  14.644 -12.459  1.00  0.79           O  
ATOM   3088  CB  ILE A 430     -76.575  13.139 -10.140  1.00  0.79           C  
ATOM   3089  CG1 ILE A 430     -76.407  12.227  -8.896  1.00  0.79           C  
ATOM   3090  CG2 ILE A 430     -76.495  14.631  -9.743  1.00  0.79           C  
ATOM   3091  CD1 ILE A 430     -77.576  12.254  -7.903  1.00  0.79           C  
ATOM   3092  N   GLU A 431     -77.153  12.950 -13.256  1.00  0.77           N  
ATOM   3093  CA  GLU A 431     -77.024  13.471 -14.611  1.00  0.77           C  
ATOM   3094  C   GLU A 431     -78.359  13.665 -15.314  1.00  0.77           C  
ATOM   3095  O   GLU A 431     -78.609  14.707 -15.915  1.00  0.77           O  
ATOM   3096  CB  GLU A 431     -76.139  12.537 -15.474  1.00  0.77           C  
ATOM   3097  CG  GLU A 431     -75.907  13.019 -16.932  1.00  0.77           C  
ATOM   3098  CD  GLU A 431     -75.084  12.040 -17.770  1.00  0.77           C  
ATOM   3099  OE1 GLU A 431     -75.012  12.276 -19.003  1.00  0.77           O  
ATOM   3100  OE2 GLU A 431     -74.544  11.065 -17.192  1.00  0.77           O  
ATOM   3101  N   SER A 432     -79.284  12.690 -15.209  1.00  0.77           N  
ATOM   3102  CA  SER A 432     -80.606  12.778 -15.820  1.00  0.77           C  
ATOM   3103  C   SER A 432     -81.468  13.920 -15.288  1.00  0.77           C  
ATOM   3104  O   SER A 432     -82.108  14.639 -16.054  1.00  0.77           O  
ATOM   3105  CB  SER A 432     -81.378  11.439 -15.702  1.00  0.77           C  
ATOM   3106  OG  SER A 432     -81.713  11.141 -14.347  1.00  0.77           O  
ATOM   3107  N   VAL A 433     -81.461  14.144 -13.955  1.00  0.78           N  
ATOM   3108  CA  VAL A 433     -82.123  15.262 -13.294  1.00  0.78           C  
ATOM   3109  C   VAL A 433     -81.551  16.605 -13.726  1.00  0.78           C  
ATOM   3110  O   VAL A 433     -82.283  17.549 -14.009  1.00  0.78           O  
ATOM   3111  CB  VAL A 433     -82.039  15.115 -11.775  1.00  0.78           C  
ATOM   3112  CG1 VAL A 433     -82.615  16.346 -11.043  1.00  0.78           C  
ATOM   3113  CG2 VAL A 433     -82.827  13.860 -11.348  1.00  0.78           C  
ATOM   3114  N   ILE A 434     -80.210  16.720 -13.831  1.00  0.78           N  
ATOM   3115  CA  ILE A 434     -79.557  17.913 -14.357  1.00  0.78           C  
ATOM   3116  C   ILE A 434     -79.900  18.162 -15.821  1.00  0.78           C  
ATOM   3117  O   ILE A 434     -80.259  19.272 -16.202  1.00  0.78           O  
ATOM   3118  CB  ILE A 434     -78.040  17.814 -14.179  1.00  0.78           C  
ATOM   3119  CG1 ILE A 434     -77.665  17.891 -12.679  1.00  0.78           C  
ATOM   3120  CG2 ILE A 434     -77.299  18.906 -14.985  1.00  0.78           C  
ATOM   3121  CD1 ILE A 434     -76.197  17.538 -12.400  1.00  0.78           C  
ATOM   3122  N   ALA A 435     -79.839  17.124 -16.677  1.00  0.78           N  
ATOM   3123  CA  ALA A 435     -79.978  17.250 -18.115  1.00  0.78           C  
ATOM   3124  C   ALA A 435     -81.377  17.631 -18.587  1.00  0.78           C  
ATOM   3125  O   ALA A 435     -81.555  18.138 -19.688  1.00  0.78           O  
ATOM   3126  CB  ALA A 435     -79.571  15.915 -18.771  1.00  0.78           C  
ATOM   3127  N   GLY A 436     -82.414  17.405 -17.755  1.00  0.75           N  
ATOM   3128  CA  GLY A 436     -83.779  17.834 -18.051  1.00  0.75           C  
ATOM   3129  C   GLY A 436     -84.100  19.277 -17.727  1.00  0.75           C  
ATOM   3130  O   GLY A 436     -85.216  19.733 -17.966  1.00  0.75           O  
ATOM   3131  N   CYS A 437     -83.155  20.041 -17.148  1.00  0.72           N  
ATOM   3132  CA  CYS A 437     -83.344  21.453 -16.844  1.00  0.72           C  
ATOM   3133  C   CYS A 437     -83.029  22.364 -18.027  1.00  0.72           C  
ATOM   3134  O   CYS A 437     -82.310  22.013 -18.949  1.00  0.72           O  
ATOM   3135  CB  CYS A 437     -82.490  21.898 -15.631  1.00  0.72           C  
ATOM   3136  SG  CYS A 437     -83.037  21.097 -14.089  1.00  0.72           S  
ATOM   3137  N   ARG A 438     -83.578  23.600 -18.026  1.00  0.62           N  
ATOM   3138  CA  ARG A 438     -83.563  24.484 -19.189  1.00  0.62           C  
ATOM   3139  C   ARG A 438     -82.205  24.927 -19.733  1.00  0.62           C  
ATOM   3140  O   ARG A 438     -81.998  24.973 -20.936  1.00  0.62           O  
ATOM   3141  CB  ARG A 438     -84.368  25.780 -18.867  1.00  0.62           C  
ATOM   3142  CG  ARG A 438     -84.486  26.775 -20.051  1.00  0.62           C  
ATOM   3143  CD  ARG A 438     -85.123  28.131 -19.717  1.00  0.62           C  
ATOM   3144  NE  ARG A 438     -84.247  28.826 -18.706  1.00  0.62           N  
ATOM   3145  CZ  ARG A 438     -83.124  29.503 -18.994  1.00  0.62           C  
ATOM   3146  NH1 ARG A 438     -82.443  30.078 -18.003  1.00  0.62           N  
ATOM   3147  NH2 ARG A 438     -82.665  29.618 -20.235  1.00  0.62           N  
ATOM   3148  N   GLY A 439     -81.247  25.344 -18.885  1.00  0.73           N  
ATOM   3149  CA  GLY A 439     -80.032  25.994 -19.382  1.00  0.73           C  
ATOM   3150  C   GLY A 439     -78.835  25.102 -19.378  1.00  0.73           C  
ATOM   3151  O   GLY A 439     -77.750  25.553 -19.025  1.00  0.73           O  
ATOM   3152  N   VAL A 440     -78.991  23.818 -19.728  1.00  0.75           N  
ATOM   3153  CA  VAL A 440     -77.933  22.836 -19.581  1.00  0.75           C  
ATOM   3154  C   VAL A 440     -78.047  21.750 -20.638  1.00  0.75           C  
ATOM   3155  O   VAL A 440     -79.098  21.160 -20.840  1.00  0.75           O  
ATOM   3156  CB  VAL A 440     -77.919  22.270 -18.163  1.00  0.75           C  
ATOM   3157  CG1 VAL A 440     -79.322  21.801 -17.741  1.00  0.75           C  
ATOM   3158  CG2 VAL A 440     -76.884  21.141 -18.010  1.00  0.75           C  
ATOM   3159  N   ARG A 441     -76.944  21.452 -21.357  1.00  0.64           N  
ATOM   3160  CA  ARG A 441     -76.983  20.489 -22.448  1.00  0.64           C  
ATOM   3161  C   ARG A 441     -76.322  19.168 -22.093  1.00  0.64           C  
ATOM   3162  O   ARG A 441     -76.700  18.105 -22.581  1.00  0.64           O  
ATOM   3163  CB  ARG A 441     -76.203  21.077 -23.651  1.00  0.64           C  
ATOM   3164  CG  ARG A 441     -76.209  20.184 -24.910  1.00  0.64           C  
ATOM   3165  CD  ARG A 441     -75.401  20.772 -26.061  1.00  0.64           C  
ATOM   3166  NE  ARG A 441     -75.377  19.727 -27.138  1.00  0.64           N  
ATOM   3167  CZ  ARG A 441     -74.720  19.870 -28.296  1.00  0.64           C  
ATOM   3168  NH1 ARG A 441     -74.738  18.888 -29.194  1.00  0.64           N  
ATOM   3169  NH2 ARG A 441     -74.046  20.983 -28.568  1.00  0.64           N  
ATOM   3170  N   GLN A 442     -75.282  19.196 -21.244  1.00  0.71           N  
ATOM   3171  CA  GLN A 442     -74.531  18.005 -20.903  1.00  0.71           C  
ATOM   3172  C   GLN A 442     -74.091  18.133 -19.467  1.00  0.71           C  
ATOM   3173  O   GLN A 442     -73.975  19.240 -18.934  1.00  0.71           O  
ATOM   3174  CB  GLN A 442     -73.246  17.798 -21.759  1.00  0.71           C  
ATOM   3175  CG  GLN A 442     -73.474  17.755 -23.289  1.00  0.71           C  
ATOM   3176  CD  GLN A 442     -72.150  17.655 -24.044  1.00  0.71           C  
ATOM   3177  OE1 GLN A 442     -71.125  18.199 -23.640  1.00  0.71           O  
ATOM   3178  NE2 GLN A 442     -72.163  16.970 -25.210  1.00  0.71           N  
ATOM   3179  N   ALA A 443     -73.822  16.993 -18.813  1.00  0.82           N  
ATOM   3180  CA  ALA A 443     -73.391  16.974 -17.443  1.00  0.82           C  
ATOM   3181  C   ALA A 443     -72.498  15.773 -17.213  1.00  0.82           C  
ATOM   3182  O   ALA A 443     -72.568  14.785 -17.932  1.00  0.82           O  
ATOM   3183  CB  ALA A 443     -74.609  16.916 -16.497  1.00  0.82           C  
ATOM   3184  N   ALA A 444     -71.616  15.847 -16.206  1.00  0.81           N  
ATOM   3185  CA  ALA A 444     -70.867  14.707 -15.738  1.00  0.81           C  
ATOM   3186  C   ALA A 444     -70.709  14.849 -14.238  1.00  0.81           C  
ATOM   3187  O   ALA A 444     -70.417  15.929 -13.723  1.00  0.81           O  
ATOM   3188  CB  ALA A 444     -69.488  14.609 -16.422  1.00  0.81           C  
ATOM   3189  N   VAL A 445     -70.938  13.761 -13.484  1.00  0.79           N  
ATOM   3190  CA  VAL A 445     -70.980  13.799 -12.033  1.00  0.79           C  
ATOM   3191  C   VAL A 445     -69.964  12.816 -11.507  1.00  0.79           C  
ATOM   3192  O   VAL A 445     -69.978  11.642 -11.864  1.00  0.79           O  
ATOM   3193  CB  VAL A 445     -72.368  13.457 -11.498  1.00  0.79           C  
ATOM   3194  CG1 VAL A 445     -72.394  13.526  -9.957  1.00  0.79           C  
ATOM   3195  CG2 VAL A 445     -73.384  14.451 -12.094  1.00  0.79           C  
ATOM   3196  N   VAL A 446     -69.034  13.277 -10.651  1.00  0.76           N  
ATOM   3197  CA  VAL A 446     -67.958  12.439 -10.153  1.00  0.76           C  
ATOM   3198  C   VAL A 446     -67.800  12.642  -8.667  1.00  0.76           C  
ATOM   3199  O   VAL A 446     -68.248  13.628  -8.082  1.00  0.76           O  
ATOM   3200  CB  VAL A 446     -66.605  12.688 -10.828  1.00  0.76           C  
ATOM   3201  CG1 VAL A 446     -66.682  12.235 -12.298  1.00  0.76           C  
ATOM   3202  CG2 VAL A 446     -66.193  14.170 -10.735  1.00  0.76           C  
ATOM   3203  N   LEU A 447     -67.145  11.673  -8.005  1.00  0.72           N  
ATOM   3204  CA  LEU A 447     -66.791  11.772  -6.610  1.00  0.72           C  
ATOM   3205  C   LEU A 447     -65.484  12.526  -6.436  1.00  0.72           C  
ATOM   3206  O   LEU A 447     -64.568  12.422  -7.249  1.00  0.72           O  
ATOM   3207  CB  LEU A 447     -66.617  10.357  -6.011  1.00  0.72           C  
ATOM   3208  CG  LEU A 447     -66.625  10.300  -4.471  1.00  0.72           C  
ATOM   3209  CD1 LEU A 447     -68.067  10.297  -3.946  1.00  0.72           C  
ATOM   3210  CD2 LEU A 447     -65.840   9.080  -3.970  1.00  0.72           C  
ATOM   3211  N   ARG A 448     -65.348  13.283  -5.338  1.00  0.63           N  
ATOM   3212  CA  ARG A 448     -64.067  13.780  -4.911  1.00  0.63           C  
ATOM   3213  C   ARG A 448     -63.927  13.589  -3.412  1.00  0.63           C  
ATOM   3214  O   ARG A 448     -64.871  13.761  -2.641  1.00  0.63           O  
ATOM   3215  CB  ARG A 448     -63.850  15.259  -5.320  1.00  0.63           C  
ATOM   3216  CG  ARG A 448     -64.770  16.278  -4.620  1.00  0.63           C  
ATOM   3217  CD  ARG A 448     -64.447  17.722  -5.022  1.00  0.63           C  
ATOM   3218  NE  ARG A 448     -65.150  18.649  -4.073  1.00  0.63           N  
ATOM   3219  CZ  ARG A 448     -64.734  18.900  -2.824  1.00  0.63           C  
ATOM   3220  NH1 ARG A 448     -63.638  18.342  -2.319  1.00  0.63           N  
ATOM   3221  NH2 ARG A 448     -65.445  19.723  -2.055  1.00  0.63           N  
ATOM   3222  N   GLU A 449     -62.715  13.217  -2.969  1.00  0.65           N  
ATOM   3223  CA  GLU A 449     -62.323  13.223  -1.577  1.00  0.65           C  
ATOM   3224  C   GLU A 449     -61.926  14.647  -1.228  1.00  0.65           C  
ATOM   3225  O   GLU A 449     -61.347  15.364  -2.051  1.00  0.65           O  
ATOM   3226  CB  GLU A 449     -61.153  12.231  -1.383  1.00  0.65           C  
ATOM   3227  CG  GLU A 449     -60.682  11.994   0.074  1.00  0.65           C  
ATOM   3228  CD  GLU A 449     -59.629  10.884   0.157  1.00  0.65           C  
ATOM   3229  OE1 GLU A 449     -59.307  10.282  -0.902  1.00  0.65           O  
ATOM   3230  OE2 GLU A 449     -59.147  10.626   1.288  1.00  0.65           O  
ATOM   3231  N   ASP A 450     -62.309  15.150  -0.043  1.00  0.70           N  
ATOM   3232  CA  ASP A 450     -61.916  16.469   0.382  1.00  0.70           C  
ATOM   3233  C   ASP A 450     -60.723  16.455   1.328  1.00  0.70           C  
ATOM   3234  O   ASP A 450     -60.124  15.430   1.629  1.00  0.70           O  
ATOM   3235  CB  ASP A 450     -63.133  17.306   0.848  1.00  0.70           C  
ATOM   3236  CG  ASP A 450     -63.637  17.009   2.250  1.00  0.70           C  
ATOM   3237  OD1 ASP A 450     -63.254  15.992   2.871  1.00  0.70           O  
ATOM   3238  OD2 ASP A 450     -64.314  17.953   2.736  1.00  0.70           O  
ATOM   3239  N   ARG A 451     -60.309  17.655   1.773  1.00  0.42           N  
ATOM   3240  CA  ARG A 451     -59.225  17.819   2.720  1.00  0.42           C  
ATOM   3241  C   ARG A 451     -59.474  17.227   4.130  1.00  0.42           C  
ATOM   3242  O   ARG A 451     -58.492  16.743   4.690  1.00  0.42           O  
ATOM   3243  CB  ARG A 451     -58.650  19.273   2.684  1.00  0.42           C  
ATOM   3244  CG  ARG A 451     -59.671  20.404   2.928  1.00  0.42           C  
ATOM   3245  CD  ARG A 451     -60.067  21.253   1.710  1.00  0.42           C  
ATOM   3246  NE  ARG A 451     -61.535  21.538   1.898  1.00  0.42           N  
ATOM   3247  CZ  ARG A 451     -62.375  22.076   1.007  1.00  0.42           C  
ATOM   3248  NH1 ARG A 451     -61.960  22.589  -0.144  1.00  0.42           N  
ATOM   3249  NH2 ARG A 451     -63.676  22.093   1.300  1.00  0.42           N  
ATOM   3250  N   PRO A 452     -60.659  17.185   4.779  1.00  0.57           N  
ATOM   3251  CA  PRO A 452     -60.913  16.287   5.895  1.00  0.57           C  
ATOM   3252  C   PRO A 452     -60.786  14.821   5.550  1.00  0.57           C  
ATOM   3253  O   PRO A 452     -60.230  14.081   6.357  1.00  0.57           O  
ATOM   3254  CB  PRO A 452     -62.365  16.580   6.338  1.00  0.57           C  
ATOM   3255  CG  PRO A 452     -62.694  17.982   5.825  1.00  0.57           C  
ATOM   3256  CD  PRO A 452     -61.643  18.256   4.753  1.00  0.57           C  
ATOM   3257  N   GLY A 453     -61.346  14.374   4.404  1.00  0.58           N  
ATOM   3258  CA  GLY A 453     -61.340  12.952   4.078  1.00  0.58           C  
ATOM   3259  C   GLY A 453     -62.697  12.383   3.765  1.00  0.58           C  
ATOM   3260  O   GLY A 453     -62.833  11.178   3.566  1.00  0.58           O  
ATOM   3261  N   GLU A 454     -63.775  13.191   3.767  1.00  0.58           N  
ATOM   3262  CA  GLU A 454     -65.105  12.667   3.501  1.00  0.58           C  
ATOM   3263  C   GLU A 454     -65.393  12.662   1.995  1.00  0.58           C  
ATOM   3264  O   GLU A 454     -65.024  13.610   1.293  1.00  0.58           O  
ATOM   3265  CB  GLU A 454     -66.206  13.451   4.258  1.00  0.58           C  
ATOM   3266  CG  GLU A 454     -67.591  12.746   4.242  1.00  0.58           C  
ATOM   3267  CD  GLU A 454     -68.690  13.493   4.992  1.00  0.58           C  
ATOM   3268  OE1 GLU A 454     -69.847  13.471   4.490  1.00  0.58           O  
ATOM   3269  OE2 GLU A 454     -68.410  14.042   6.085  1.00  0.58           O  
ATOM   3270  N   PRO A 455     -66.017  11.642   1.406  1.00  0.63           N  
ATOM   3271  CA  PRO A 455     -66.239  11.634  -0.028  1.00  0.63           C  
ATOM   3272  C   PRO A 455     -67.537  12.342  -0.379  1.00  0.63           C  
ATOM   3273  O   PRO A 455     -68.580  12.087   0.223  1.00  0.63           O  
ATOM   3274  CB  PRO A 455     -66.294  10.136  -0.362  1.00  0.63           C  
ATOM   3275  CG  PRO A 455     -66.836   9.463   0.899  1.00  0.63           C  
ATOM   3276  CD  PRO A 455     -66.266  10.330   2.019  1.00  0.63           C  
ATOM   3277  N   TYR A 456     -67.514  13.235  -1.384  1.00  0.67           N  
ATOM   3278  CA  TYR A 456     -68.715  13.927  -1.803  1.00  0.67           C  
ATOM   3279  C   TYR A 456     -68.702  14.137  -3.309  1.00  0.67           C  
ATOM   3280  O   TYR A 456     -67.693  13.969  -3.989  1.00  0.67           O  
ATOM   3281  CB  TYR A 456     -68.896  15.269  -1.026  1.00  0.67           C  
ATOM   3282  CG  TYR A 456     -70.268  15.882  -1.212  1.00  0.67           C  
ATOM   3283  CD1 TYR A 456     -70.414  17.124  -1.853  1.00  0.67           C  
ATOM   3284  CD2 TYR A 456     -71.423  15.176  -0.831  1.00  0.67           C  
ATOM   3285  CE1 TYR A 456     -71.689  17.653  -2.108  1.00  0.67           C  
ATOM   3286  CE2 TYR A 456     -72.699  15.693  -1.109  1.00  0.67           C  
ATOM   3287  CZ  TYR A 456     -72.828  16.940  -1.728  1.00  0.67           C  
ATOM   3288  OH  TYR A 456     -74.105  17.477  -1.982  1.00  0.67           O  
ATOM   3289  N   LEU A 457     -69.872  14.470  -3.877  1.00  0.75           N  
ATOM   3290  CA  LEU A 457     -70.084  14.624  -5.297  1.00  0.75           C  
ATOM   3291  C   LEU A 457     -69.757  16.022  -5.800  1.00  0.75           C  
ATOM   3292  O   LEU A 457     -69.910  17.026  -5.106  1.00  0.75           O  
ATOM   3293  CB  LEU A 457     -71.561  14.318  -5.656  1.00  0.75           C  
ATOM   3294  CG  LEU A 457     -72.000  12.869  -5.368  1.00  0.75           C  
ATOM   3295  CD1 LEU A 457     -73.532  12.767  -5.372  1.00  0.75           C  
ATOM   3296  CD2 LEU A 457     -71.399  11.879  -6.379  1.00  0.75           C  
ATOM   3297  N   ALA A 458     -69.323  16.111  -7.067  1.00  0.80           N  
ATOM   3298  CA  ALA A 458     -69.266  17.353  -7.798  1.00  0.80           C  
ATOM   3299  C   ALA A 458     -69.818  17.118  -9.192  1.00  0.80           C  
ATOM   3300  O   ALA A 458     -69.534  16.107  -9.836  1.00  0.80           O  
ATOM   3301  CB  ALA A 458     -67.832  17.914  -7.874  1.00  0.80           C  
ATOM   3302  N   ALA A 459     -70.659  18.050  -9.676  1.00  0.81           N  
ATOM   3303  CA  ALA A 459     -71.305  17.947 -10.962  1.00  0.81           C  
ATOM   3304  C   ALA A 459     -70.788  19.037 -11.878  1.00  0.81           C  
ATOM   3305  O   ALA A 459     -70.904  20.227 -11.595  1.00  0.81           O  
ATOM   3306  CB  ALA A 459     -72.834  18.079 -10.810  1.00  0.81           C  
ATOM   3307  N   TYR A 460     -70.200  18.638 -13.015  1.00  0.72           N  
ATOM   3308  CA  TYR A 460     -69.693  19.546 -14.020  1.00  0.72           C  
ATOM   3309  C   TYR A 460     -70.718  19.608 -15.129  1.00  0.72           C  
ATOM   3310  O   TYR A 460     -71.157  18.578 -15.635  1.00  0.72           O  
ATOM   3311  CB  TYR A 460     -68.352  19.056 -14.620  1.00  0.72           C  
ATOM   3312  CG  TYR A 460     -67.290  18.993 -13.558  1.00  0.72           C  
ATOM   3313  CD1 TYR A 460     -66.545  20.137 -13.225  1.00  0.72           C  
ATOM   3314  CD2 TYR A 460     -67.017  17.784 -12.894  1.00  0.72           C  
ATOM   3315  CE1 TYR A 460     -65.540  20.073 -12.248  1.00  0.72           C  
ATOM   3316  CE2 TYR A 460     -66.010  17.720 -11.921  1.00  0.72           C  
ATOM   3317  CZ  TYR A 460     -65.273  18.864 -11.599  1.00  0.72           C  
ATOM   3318  OH  TYR A 460     -64.257  18.791 -10.628  1.00  0.72           O  
ATOM   3319  N   VAL A 461     -71.159  20.817 -15.516  1.00  0.77           N  
ATOM   3320  CA  VAL A 461     -72.252  20.989 -16.457  1.00  0.77           C  
ATOM   3321  C   VAL A 461     -71.865  21.992 -17.522  1.00  0.77           C  
ATOM   3322  O   VAL A 461     -71.090  22.916 -17.279  1.00  0.77           O  
ATOM   3323  CB  VAL A 461     -73.560  21.415 -15.783  1.00  0.77           C  
ATOM   3324  CG1 VAL A 461     -73.997  20.317 -14.797  1.00  0.77           C  
ATOM   3325  CG2 VAL A 461     -73.427  22.753 -15.031  1.00  0.77           C  
ATOM   3326  N   ILE A 462     -72.395  21.824 -18.750  1.00  0.75           N  
ATOM   3327  CA  ILE A 462     -72.154  22.734 -19.863  1.00  0.75           C  
ATOM   3328  C   ILE A 462     -73.502  23.342 -20.237  1.00  0.75           C  
ATOM   3329  O   ILE A 462     -74.466  22.585 -20.402  1.00  0.75           O  
ATOM   3330  CB  ILE A 462     -71.502  22.028 -21.059  1.00  0.75           C  
ATOM   3331  CG1 ILE A 462     -70.063  21.604 -20.670  1.00  0.75           C  
ATOM   3332  CG2 ILE A 462     -71.489  22.914 -22.332  1.00  0.75           C  
ATOM   3333  CD1 ILE A 462     -69.327  20.811 -21.756  1.00  0.75           C  
ATOM   3334  N   PRO A 463     -73.658  24.671 -20.337  1.00  0.75           N  
ATOM   3335  CA  PRO A 463     -74.938  25.302 -20.631  1.00  0.75           C  
ATOM   3336  C   PRO A 463     -75.456  25.001 -22.024  1.00  0.75           C  
ATOM   3337  O   PRO A 463     -74.705  24.562 -22.895  1.00  0.75           O  
ATOM   3338  CB  PRO A 463     -74.671  26.803 -20.434  1.00  0.75           C  
ATOM   3339  CG  PRO A 463     -73.193  26.962 -20.786  1.00  0.75           C  
ATOM   3340  CD  PRO A 463     -72.578  25.663 -20.264  1.00  0.75           C  
ATOM   3341  N   GLU A 464     -76.763  25.215 -22.243  1.00  0.68           N  
ATOM   3342  CA  GLU A 464     -77.362  25.087 -23.555  1.00  0.68           C  
ATOM   3343  C   GLU A 464     -77.174  26.382 -24.340  1.00  0.68           C  
ATOM   3344  O   GLU A 464     -77.183  27.470 -23.763  1.00  0.68           O  
ATOM   3345  CB  GLU A 464     -78.838  24.637 -23.456  1.00  0.68           C  
ATOM   3346  CG  GLU A 464     -79.323  23.887 -24.719  1.00  0.68           C  
ATOM   3347  CD  GLU A 464     -80.685  23.223 -24.526  1.00  0.68           C  
ATOM   3348  OE1 GLU A 464     -81.677  23.955 -24.284  1.00  0.68           O  
ATOM   3349  OE2 GLU A 464     -80.728  21.972 -24.666  1.00  0.68           O  
ATOM   3350  N   ASN A 465     -76.934  26.276 -25.660  1.00  0.70           N  
ATOM   3351  CA  ASN A 465     -76.596  27.382 -26.529  1.00  0.70           C  
ATOM   3352  C   ASN A 465     -77.455  27.250 -27.810  1.00  0.70           C  
ATOM   3353  O   ASN A 465     -77.950  26.121 -28.080  1.00  0.70           O  
ATOM   3354  CB  ASN A 465     -75.125  27.335 -27.032  1.00  0.70           C  
ATOM   3355  CG  ASN A 465     -74.090  27.410 -25.918  1.00  0.70           C  
ATOM   3356  OD1 ASN A 465     -74.030  28.310 -25.083  1.00  0.70           O  
ATOM   3357  ND2 ASN A 465     -73.138  26.442 -25.943  1.00  0.70           N  
ATOM   3358  OXT ASN A 465     -77.554  28.257 -28.560  1.00  0.70           O  
TER    3359      ASN A 465                                                      
END   
