# Supplementary material for: Functional Cross-Talk of MbtH-Like Proteins During Thaxtomin Biosynthesis in the Potato Common Scab Pathogen Streptomyces scabiei
Source: Front Microbiol. 2020 Oct 15;11:585456. doi: 10.3389/fmicb.2020.585456 (PMC7593251; doi:10.3389/fmicb.2020.585456)
Supplement: Supplementary file 6 [file Data_Sheet_2.ZIP › Supplementary Data 3_TxtB-A model.pdb]

TITLE     SWISS-MODEL SERVER (https://swissmodel.expasy.org)
TITLE    2 Untitled Project
EXPDTA    THEORETICAL MODEL (SWISS-MODEL SERVER)
AUTHOR    SWISS-MODEL SERVER (SEE REFERENCE IN JRNL Records)
REVDAT   1   25-AUG-20 1MOD    1       20:55
JRNL        AUTH   A.WATERHOUSE,M.BERTONI,S.BIENERT,G.STUDER,G.TAURIELLO,
JRNL        AUTH 2 R.GUMIENNY,F.T.HEER,T.A.P.DE BEER,C.REMPFER,L.BORDOLI,
JRNL        AUTH 3 R.LEPORE,T.SCHWEDE
JRNL        TITL   SWISS-MODEL: HOMOLOGY MODELLING OF PROTEIN STRUCTURES AND
JRNL        TITL 2 COMPLEXES
JRNL        REF    NUCLEIC.ACIDS.RES..           V.  46 W296  2018
JRNL        PMID   29788355
JRNL        DOI    10.1093/nar/gky427
REMARK   1
REMARK   1 REFERENCE 1
REMARK   1  AUTH   S.BIENERT,A.WATERHOUSE,T.A.P.DE BEER,G.TAURIELLO,G.STUDER,
REMARK   1  AUTH 2 L.BORDOLI,T.SCHWEDE
REMARK   1  TITL   THE SWISS-MODEL REPOSITORY - NEW FEATURES AND FUNCTIONALITY
REMARK   1  REF    NUCLEIC.ACIDS.RES..           V.  22       2017
REMARK   1  REFN                   ISSN 0305-1048
REMARK   1  PMID   27899672
REMARK   1  DOI    10.1093/nar/gkw1132
REMARK   1
REMARK   1 REFERENCE 2
REMARK   1  AUTH   N.GUEX,M.C.PEITSCH,T.SCHWEDE
REMARK   1  TITL   AUTOMATED COMPARATIVE PROTEIN STRUCTURE MODELING WITH
REMARK   1  TITL 2 SWISS-MODEL AND SWISS-PDBVIEWER: A HISTORICAL PERSPECTIVE
REMARK   1  REF    ELECTROPHORESIS               V.  30       2009
REMARK   1  REFN                   ISSN 0173-0835
REMARK   1  PMID   19517507
REMARK   1  DOI    10.1002/elps.200900140
REMARK   1
REMARK   1 REFERENCE 3
REMARK   1  AUTH   P.BENKERT,M.BIASINI,T.SCHWEDE
REMARK   1  TITL   TOWARD THE ESTIMATION OF THE ABSOLUTE QUALITY OF INDIVIDUAL
REMARK   1  TITL 2 PROTEIN STRUCTURE MODELS
REMARK   1  REF    BIOINFORMATICS                V.  27       2011
REMARK   1  REFN                   ISSN 1367-4803
REMARK   1  PMID   21134891
REMARK   1  DOI    10.1093/bioinformatics/btq662
REMARK   1
REMARK   1 REFERENCE 4
REMARK   1  AUTH   M.BERTONI,F.KIEFER,M.BIASINI,L.BORDOLI,T.SCHWEDE
REMARK   1  TITL   MODELING PROTEIN QUATERNARY STRUCTURE OF HOMO- AND
REMARK   1  TITL 2 HETERO-OLIGOMERS BEYOND BINARY INTERACTIONS BY HOMOLOGY
REMARK   1  REF    SCI.REP.                      V.   7       2017
REMARK   1  REFN                   ISSN
REMARK   1  PMID   28874689
REMARK   1  DOI    10.1038/s41598-017-09654-8
REMARK   1
REMARK   1 DISCLAIMER
REMARK   1 The SWISS-MODEL SERVER produces theoretical models for proteins.
REMARK   1 The results of any theoretical modelling procedure is
REMARK   1 NON-EXPERIMENTAL and MUST be considered with care. These models may
REMARK   1 contain significant errors. This is especially true for automated
REMARK   1 modeling since there is no human intervention during model
REMARK   1 building. Please read the header section and the logfile carefully
REMARK   1 to know what templates and alignments were used during the model
REMARK   1 building process. All information by the SWISS-MODEL SERVER is
REMARK   1 provided "AS-IS", without any warranty, expressed or implied.
REMARK   2
REMARK   2 COPYRIGHT NOTICE
REMARK   2 This SWISS-MODEL protein model is copyright. It is produced by the
REMARK   2 SWISS-MODEL server, developed by the Computational Structural
REMARK   2 Biology Group at the SIB Swiss Institute of Bioinformatics at the
REMARK   2 Biozentrum, University of Basel (https://swissmodel.expasy.org). This
REMARK   2 model is licensed under the CC BY-SA 4.0 Creative Commons
REMARK   2 Attribution-ShareAlike 4.0 International License
REMARK   2 (https://creativecommons.org/licenses/by-sa/4.0/legalcode), i.e. you
REMARK   2 can copy and redistribute the model in any medium or format,
REMARK   2 transform and build upon the model for any purpose, even
REMARK   2 commercially, under the following terms:
REMARK   2 Attribution - You must give appropriate credit, provide a link to
REMARK   2 the license, and indicate if changes were made. You may do so in any
REMARK   2 reasonable manner, but not in any way that suggests the licensor
REMARK   2 endorses you or your use. When you publish, patent or distribute
REMARK   2 results that were fully or partially based on the model, please cite
REMARK   2 the corresponding papers mentioned under JRNL.
REMARK   2 ShareAlike - If you remix, transform, or build upon the material,
REMARK   2 you must distribute your contributions under the same license as the
REMARK   2 original.
REMARK   2 No additional restrictions - you may not apply legal terms or
REMARK   2 technological measures that legally restrict others from doing
REMARK   2 anything the license permits.
REMARK   2 Find a human-readable summary of (and not a substitute for) the
REMARK   2 CC BY-SA 4.0 license at this link:
REMARK   2 https://creativecommons.org/licenses/by-sa/4.0/
REMARK   3 
REMARK   3 MODEL INFORMATION
REMARK   3  ENGIN   PROMOD3
REMARK   3  VERSN   3.1.1
REMARK   3  OSTAT   monomer
REMARK   3  OSRSN   MONOMER (USER)
REMARK   3  QSPRD   0.000
REMARK   3  GMQE    0.70
REMARK   3  QMNV    4.1.0
REMARK   3  QMN4    -3.05
REMARK   3  MODT    FALSE
REMARK   3 
REMARK   3 TEMPLATE 1
REMARK   3  PDBID   5wmm
REMARK   3  CHAIN   A
REMARK   3  MMCIF   A
REMARK   3  PDBV    2020-08-24
REMARK   3  SMTLE   5wmm.1.A
REMARK   3  SMTLV   2020-08-24
REMARK   3  MTHD    X-RAY DIFFRACTION 2.90 A
REMARK   3  FOUND   BLAST
REMARK   3  GMQE    0.70
REMARK   3  SIM     0.42
REMARK   3  SID     48.66
REMARK   3  OSTAT   monomer
REMARK   3  LIGND   B6G
REMARK   3  LIGND 2 SAH
REMARK   3  LIGND 3 CA
REMARK   3  LIGND 4 CA
REMARK   3  ALN A TRG MSMLPPGRSRTTASPAGAQAGPEFTPGLWGRLFEARVDAAPESTAINSA--SERLSYA
REMARK   3  ALN A TRG ELNRRANRLARLLIARGAGPESLVGLALPRSTDFVVAVAAVLKSGAGYFPMDPDYPPQ
REMARK   3  ALN A TRG RLAFMLADAAPMLVLTRSDIEPELPAEAASRTVVLDDPAVVRTLADCSAADVADDERG
REMARK   3  ALN A TRG APLRTRHPAYVIYTSGSTGTPKGVVLTHHGIASLV-------GSHARDLGIGPSSRLL
REMARK   3  ALN A TRG LFSSPSFDGAFWDVSMALLTGATLVVAPRERLLPGPEFSALAAEEGITHFTLPASTLA
REMARK   3  ALN A TRG ALPDGALPAGATVVNV---GEACNSELVRRW--SPGRL-LVNAYGPTESTVSAT---M
REMARK   3  ALN A TRG SGPLAGAGIPPIGRPLSDTRIHVLDERLRPVPPGAVGEIHIAGAGLARGYLGRPALTA
REMARK   3  ALN A TRG ERFVADPFGTPGERMYRTGDRVRVRDDGQLEFVGRVDDQAKIRGFRVEPGEVEAVLRD
REMARK   3  ALN A TRG HPEVAQAAVVVREDTPGDQRLVAYVVPDHPAV
REMARK   3  ALN A TPL --------------------------------FAAVVAEQPEAVALVAADGEESWTYG
REMARK   3  ALN A TPL ELDRWANRIAHHLHARGVGRQHRVALVMERSPLLVAAVLGTLKAGACYVPVEPTWPRA
REMARK   3  ALN A TPL RIDLVLADLDPALVIDERLAEEDL---TGYPTRPLD------------TADVGGE---
REMARK   3  ALN A TPL ------HLAYLMYTSGSTGTPKGVEVSHRNVLSLALDPCWADADHQRVL---------
REMARK   3  ALN A TPL VHAPPTFDASTYEMWVPLLHGGAAVVAPPGKL-DAARLATLIAERGVTALWLPAGLFD
REMARK   3  ALN A TPL LITQHHPKSFVQVREVWAGGDVLSPAAVRRLVRDDGTLTVVNGYGPTETTTFAARYRM
REMARK   3  ALN A TPL SAPARCKDPLPIGEPMAGSRLYALDDRLRQVPQGVIGELYVGGDGVARGYANHPPLTS
REMARK   3  ALN A TPL ERFVADPFGRPGERMYRTGDLVRWNHDGQLEFLGRVDEQVKIRGFRVEPGEIRAALRK
REMARK   3  ALN A TPL RDGVAQAVVVPRTDRLGERRLVAYVVPEVPA-
REMARK   3  ALN A OFF 59
ATOM      1  N   PHE A  33     -92.094 -15.709  13.554  1.00  0.70           N  
ATOM      2  CA  PHE A  33     -92.558 -14.840  14.693  1.00  0.70           C  
ATOM      3  C   PHE A  33     -93.497 -15.539  15.668  1.00  0.70           C  
ATOM      4  O   PHE A  33     -93.193 -15.567  16.853  1.00  0.70           O  
ATOM      5  CB  PHE A  33     -93.120 -13.510  14.123  1.00  0.70           C  
ATOM      6  CG  PHE A  33     -93.429 -12.525  15.221  1.00  0.70           C  
ATOM      7  CD1 PHE A  33     -92.396 -11.906  15.947  1.00  0.70           C  
ATOM      8  CD2 PHE A  33     -94.763 -12.209  15.530  1.00  0.70           C  
ATOM      9  CE1 PHE A  33     -92.691 -10.987  16.962  1.00  0.70           C  
ATOM     10  CE2 PHE A  33     -95.059 -11.288  16.543  1.00  0.70           C  
ATOM     11  CZ  PHE A  33     -94.024 -10.683  17.264  1.00  0.70           C  
ATOM     12  N   GLU A  34     -94.597 -16.186  15.207  1.00  0.63           N  
ATOM     13  CA  GLU A  34     -95.536 -16.899  16.073  1.00  0.63           C  
ATOM     14  C   GLU A  34     -94.887 -17.930  17.023  1.00  0.63           C  
ATOM     15  O   GLU A  34     -95.109 -17.920  18.223  1.00  0.63           O  
ATOM     16  CB  GLU A  34     -96.667 -17.530  15.232  1.00  0.63           C  
ATOM     17  CG  GLU A  34     -97.460 -16.517  14.345  1.00  0.63           C  
ATOM     18  CD  GLU A  34     -98.139 -15.327  15.036  1.00  0.63           C  
ATOM     19  OE1 GLU A  34     -99.069 -15.494  15.848  1.00  0.63           O  
ATOM     20  OE2 GLU A  34     -97.773 -14.165  14.689  1.00  0.63           O  
ATOM     21  N   ALA A  35     -93.925 -18.739  16.529  1.00  0.76           N  
ATOM     22  CA  ALA A  35     -93.086 -19.593  17.366  1.00  0.76           C  
ATOM     23  C   ALA A  35     -92.295 -18.910  18.505  1.00  0.76           C  
ATOM     24  O   ALA A  35     -91.971 -19.522  19.521  1.00  0.76           O  
ATOM     25  CB  ALA A  35     -92.084 -20.331  16.453  1.00  0.76           C  
ATOM     26  N   ARG A  36     -91.916 -17.620  18.363  1.00  0.69           N  
ATOM     27  CA  ARG A  36     -91.288 -16.868  19.442  1.00  0.69           C  
ATOM     28  C   ARG A  36     -92.270 -16.392  20.498  1.00  0.69           C  
ATOM     29  O   ARG A  36     -91.982 -16.482  21.689  1.00  0.69           O  
ATOM     30  CB  ARG A  36     -90.462 -15.657  18.928  1.00  0.69           C  
ATOM     31  CG  ARG A  36     -89.273 -16.034  18.018  1.00  0.69           C  
ATOM     32  CD  ARG A  36     -88.376 -17.176  18.525  1.00  0.69           C  
ATOM     33  NE  ARG A  36     -87.839 -16.784  19.863  1.00  0.69           N  
ATOM     34  CZ  ARG A  36     -87.287 -17.644  20.730  1.00  0.69           C  
ATOM     35  NH1 ARG A  36     -86.803 -17.199  21.884  1.00  0.69           N  
ATOM     36  NH2 ARG A  36     -87.184 -18.940  20.460  1.00  0.69           N  
ATOM     37  N   VAL A  37     -93.457 -15.892  20.093  1.00  0.73           N  
ATOM     38  CA  VAL A  37     -94.502 -15.468  21.023  1.00  0.73           C  
ATOM     39  C   VAL A  37     -95.094 -16.631  21.814  1.00  0.73           C  
ATOM     40  O   VAL A  37     -95.365 -16.490  23.003  1.00  0.73           O  
ATOM     41  CB  VAL A  37     -95.557 -14.562  20.384  1.00  0.73           C  
ATOM     42  CG1 VAL A  37     -96.394 -15.301  19.339  1.00  0.73           C  
ATOM     43  CG2 VAL A  37     -96.468 -13.939  21.453  1.00  0.73           C  
ATOM     44  N   ASP A  38     -95.230 -17.827  21.198  1.00  0.70           N  
ATOM     45  CA  ASP A  38     -95.607 -19.061  21.872  1.00  0.70           C  
ATOM     46  C   ASP A  38     -94.673 -19.437  23.028  1.00  0.70           C  
ATOM     47  O   ASP A  38     -95.106 -19.802  24.120  1.00  0.70           O  
ATOM     48  CB  ASP A  38     -95.545 -20.225  20.844  1.00  0.70           C  
ATOM     49  CG  ASP A  38     -96.747 -20.259  19.915  1.00  0.70           C  
ATOM     50  OD1 ASP A  38     -97.798 -19.666  20.262  1.00  0.70           O  
ATOM     51  OD2 ASP A  38     -96.617 -20.931  18.858  1.00  0.70           O  
ATOM     52  N   ALA A  39     -93.344 -19.350  22.815  1.00  0.78           N  
ATOM     53  CA  ALA A  39     -92.363 -19.639  23.844  1.00  0.78           C  
ATOM     54  C   ALA A  39     -92.195 -18.555  24.901  1.00  0.78           C  
ATOM     55  O   ALA A  39     -92.044 -18.838  26.089  1.00  0.78           O  
ATOM     56  CB  ALA A  39     -90.992 -19.912  23.195  1.00  0.78           C  
ATOM     57  N   ALA A  40     -92.183 -17.277  24.491  1.00  0.77           N  
ATOM     58  CA  ALA A  40     -91.836 -16.186  25.373  1.00  0.77           C  
ATOM     59  C   ALA A  40     -92.815 -15.025  25.270  1.00  0.77           C  
ATOM     60  O   ALA A  40     -92.437 -13.946  24.815  1.00  0.77           O  
ATOM     61  CB  ALA A  40     -90.403 -15.722  25.044  1.00  0.77           C  
ATOM     62  N   PRO A  41     -94.075 -15.153  25.680  1.00  0.81           N  
ATOM     63  CA  PRO A  41     -95.055 -14.087  25.517  1.00  0.81           C  
ATOM     64  C   PRO A  41     -94.729 -12.874  26.364  1.00  0.81           C  
ATOM     65  O   PRO A  41     -94.962 -11.754  25.916  1.00  0.81           O  
ATOM     66  CB  PRO A  41     -96.389 -14.750  25.906  1.00  0.81           C  
ATOM     67  CG  PRO A  41     -96.012 -15.936  26.797  1.00  0.81           C  
ATOM     68  CD  PRO A  41     -94.667 -16.377  26.234  1.00  0.81           C  
ATOM     69  N   GLU A  42     -94.164 -13.085  27.563  1.00  0.78           N  
ATOM     70  CA  GLU A  42     -93.929 -12.038  28.536  1.00  0.78           C  
ATOM     71  C   GLU A  42     -92.535 -11.447  28.449  1.00  0.78           C  
ATOM     72  O   GLU A  42     -92.169 -10.554  29.212  1.00  0.78           O  
ATOM     73  CB  GLU A  42     -94.107 -12.600  29.967  1.00  0.78           C  
ATOM     74  CG  GLU A  42     -95.437 -13.362  30.190  1.00  0.78           C  
ATOM     75  CD  GLU A  42     -96.656 -12.594  29.682  1.00  0.78           C  
ATOM     76  OE1 GLU A  42     -96.838 -11.424  30.099  1.00  0.78           O  
ATOM     77  OE2 GLU A  42     -97.409 -13.169  28.852  1.00  0.78           O  
ATOM     78  N   SER A  43     -91.693 -11.910  27.502  1.00  0.83           N  
ATOM     79  CA  SER A  43     -90.400 -11.283  27.282  1.00  0.83           C  
ATOM     80  C   SER A  43     -90.533  -9.998  26.490  1.00  0.83           C  
ATOM     81  O   SER A  43     -91.428  -9.822  25.662  1.00  0.83           O  
ATOM     82  CB  SER A  43     -89.311 -12.196  26.651  1.00  0.83           C  
ATOM     83  OG  SER A  43     -89.619 -12.600  25.323  1.00  0.83           O  
ATOM     84  N   THR A  44     -89.641  -9.027  26.760  1.00  0.82           N  
ATOM     85  CA  THR A  44     -89.607  -7.752  26.053  1.00  0.82           C  
ATOM     86  C   THR A  44     -89.244  -7.948  24.590  1.00  0.82           C  
ATOM     87  O   THR A  44     -88.244  -8.583  24.279  1.00  0.82           O  
ATOM     88  CB  THR A  44     -88.602  -6.773  26.663  1.00  0.82           C  
ATOM     89  OG1 THR A  44     -88.890  -6.517  28.035  1.00  0.82           O  
ATOM     90  CG2 THR A  44     -88.624  -5.407  25.963  1.00  0.82           C  
ATOM     91  N   ALA A  45     -90.047  -7.398  23.659  1.00  0.84           N  
ATOM     92  CA  ALA A  45     -89.777  -7.508  22.237  1.00  0.84           C  
ATOM     93  C   ALA A  45     -89.368  -6.176  21.647  1.00  0.84           C  
ATOM     94  O   ALA A  45     -88.569  -6.090  20.715  1.00  0.84           O  
ATOM     95  CB  ALA A  45     -91.068  -7.940  21.514  1.00  0.84           C  
ATOM     96  N   ILE A  46     -89.926  -5.083  22.192  1.00  0.80           N  
ATOM     97  CA  ILE A  46     -89.843  -3.764  21.595  1.00  0.80           C  
ATOM     98  C   ILE A  46     -89.634  -2.769  22.701  1.00  0.80           C  
ATOM     99  O   ILE A  46     -90.265  -2.837  23.754  1.00  0.80           O  
ATOM    100  CB  ILE A  46     -91.113  -3.412  20.815  1.00  0.80           C  
ATOM    101  CG1 ILE A  46     -91.276  -4.319  19.580  1.00  0.80           C  
ATOM    102  CG2 ILE A  46     -91.162  -1.927  20.402  1.00  0.80           C  
ATOM    103  CD1 ILE A  46     -90.237  -4.067  18.495  1.00  0.80           C  
ATOM    104  N   ASN A  47     -88.708  -1.818  22.507  1.00  0.76           N  
ATOM    105  CA  ASN A  47     -88.429  -0.782  23.476  1.00  0.76           C  
ATOM    106  C   ASN A  47     -88.467   0.596  22.823  1.00  0.76           C  
ATOM    107  O   ASN A  47     -88.037   0.761  21.685  1.00  0.76           O  
ATOM    108  CB  ASN A  47     -87.059  -1.065  24.132  1.00  0.76           C  
ATOM    109  CG  ASN A  47     -86.772  -0.084  25.255  1.00  0.76           C  
ATOM    110  OD1 ASN A  47     -86.210   0.975  25.037  1.00  0.76           O  
ATOM    111  ND2 ASN A  47     -87.210  -0.417  26.488  1.00  0.76           N  
ATOM    112  N   SER A  48     -89.002   1.600  23.553  1.00  0.68           N  
ATOM    113  CA  SER A  48     -88.959   2.997  23.152  1.00  0.68           C  
ATOM    114  C   SER A  48     -87.983   3.775  24.016  1.00  0.68           C  
ATOM    115  O   SER A  48     -87.024   4.346  23.509  1.00  0.68           O  
ATOM    116  CB  SER A  48     -90.354   3.647  23.356  1.00  0.68           C  
ATOM    117  OG  SER A  48     -90.411   5.045  23.059  1.00  0.68           O  
ATOM    118  N   ALA A  49     -88.243   3.857  25.344  1.00  0.50           N  
ATOM    119  CA  ALA A  49     -87.470   4.753  26.186  1.00  0.50           C  
ATOM    120  C   ALA A  49     -87.891   4.598  27.632  1.00  0.50           C  
ATOM    121  O   ALA A  49     -87.109   4.296  28.523  1.00  0.50           O  
ATOM    122  CB  ALA A  49     -87.649   6.251  25.775  1.00  0.50           C  
ATOM    123  N   SER A  50     -89.194   4.741  27.900  1.00  0.49           N  
ATOM    124  CA  SER A  50     -89.777   4.482  29.202  1.00  0.49           C  
ATOM    125  C   SER A  50     -90.776   3.363  29.020  1.00  0.49           C  
ATOM    126  O   SER A  50     -90.923   2.457  29.837  1.00  0.49           O  
ATOM    127  CB  SER A  50     -90.492   5.760  29.699  1.00  0.49           C  
ATOM    128  OG  SER A  50     -91.384   6.261  28.696  1.00  0.49           O  
ATOM    129  N   GLU A  51     -91.454   3.386  27.865  1.00  0.62           N  
ATOM    130  CA  GLU A  51     -92.314   2.346  27.386  1.00  0.62           C  
ATOM    131  C   GLU A  51     -91.572   1.174  26.750  1.00  0.62           C  
ATOM    132  O   GLU A  51     -90.520   1.315  26.118  1.00  0.62           O  
ATOM    133  CB  GLU A  51     -93.234   2.959  26.323  1.00  0.62           C  
ATOM    134  CG  GLU A  51     -94.239   3.979  26.898  1.00  0.62           C  
ATOM    135  CD  GLU A  51     -94.868   4.753  25.750  1.00  0.62           C  
ATOM    136  OE1 GLU A  51     -95.374   4.087  24.812  1.00  0.62           O  
ATOM    137  OE2 GLU A  51     -94.794   6.006  25.785  1.00  0.62           O  
ATOM    138  N   ARG A  52     -92.143  -0.036  26.880  1.00  0.67           N  
ATOM    139  CA  ARG A  52     -91.645  -1.225  26.234  1.00  0.67           C  
ATOM    140  C   ARG A  52     -92.823  -2.148  26.035  1.00  0.67           C  
ATOM    141  O   ARG A  52     -93.782  -2.085  26.796  1.00  0.67           O  
ATOM    142  CB  ARG A  52     -90.524  -1.919  27.055  1.00  0.67           C  
ATOM    143  CG  ARG A  52     -90.932  -2.363  28.477  1.00  0.67           C  
ATOM    144  CD  ARG A  52     -89.770  -2.950  29.284  1.00  0.67           C  
ATOM    145  NE  ARG A  52     -90.309  -3.332  30.627  1.00  0.67           N  
ATOM    146  CZ  ARG A  52     -89.578  -3.883  31.606  1.00  0.67           C  
ATOM    147  NH1 ARG A  52     -90.170  -4.247  32.740  1.00  0.67           N  
ATOM    148  NH2 ARG A  52     -88.267  -4.064  31.483  1.00  0.67           N  
ATOM    149  N   LEU A  53     -92.782  -2.996  24.995  1.00  0.81           N  
ATOM    150  CA  LEU A  53     -93.862  -3.905  24.675  1.00  0.81           C  
ATOM    151  C   LEU A  53     -93.328  -5.316  24.699  1.00  0.81           C  
ATOM    152  O   LEU A  53     -92.223  -5.598  24.220  1.00  0.81           O  
ATOM    153  CB  LEU A  53     -94.446  -3.661  23.260  1.00  0.81           C  
ATOM    154  CG  LEU A  53     -95.064  -2.270  23.033  1.00  0.81           C  
ATOM    155  CD1 LEU A  53     -95.412  -2.087  21.549  1.00  0.81           C  
ATOM    156  CD2 LEU A  53     -96.294  -2.056  23.925  1.00  0.81           C  
ATOM    157  N   SER A  54     -94.108  -6.253  25.257  1.00  0.84           N  
ATOM    158  CA  SER A  54     -93.786  -7.666  25.197  1.00  0.84           C  
ATOM    159  C   SER A  54     -94.056  -8.273  23.828  1.00  0.84           C  
ATOM    160  O   SER A  54     -94.690  -7.668  22.961  1.00  0.84           O  
ATOM    161  CB  SER A  54     -94.508  -8.488  26.298  1.00  0.84           C  
ATOM    162  OG  SER A  54     -95.909  -8.655  26.048  1.00  0.84           O  
ATOM    163  N   TYR A  55     -93.591  -9.517  23.585  1.00  0.83           N  
ATOM    164  CA  TYR A  55     -93.937 -10.271  22.384  1.00  0.83           C  
ATOM    165  C   TYR A  55     -95.435 -10.496  22.260  1.00  0.83           C  
ATOM    166  O   TYR A  55     -96.019 -10.359  21.185  1.00  0.83           O  
ATOM    167  CB  TYR A  55     -93.260 -11.667  22.377  1.00  0.83           C  
ATOM    168  CG  TYR A  55     -91.893 -11.599  21.772  1.00  0.83           C  
ATOM    169  CD1 TYR A  55     -91.740 -11.745  20.384  1.00  0.83           C  
ATOM    170  CD2 TYR A  55     -90.758 -11.378  22.566  1.00  0.83           C  
ATOM    171  CE1 TYR A  55     -90.472 -11.650  19.798  1.00  0.83           C  
ATOM    172  CE2 TYR A  55     -89.492 -11.242  21.979  1.00  0.83           C  
ATOM    173  CZ  TYR A  55     -89.361 -11.373  20.596  1.00  0.83           C  
ATOM    174  OH  TYR A  55     -88.109 -11.214  19.996  1.00  0.83           O  
ATOM    175  N   ALA A  56     -96.103 -10.822  23.380  1.00  0.86           N  
ATOM    176  CA  ALA A  56     -97.535 -10.996  23.438  1.00  0.86           C  
ATOM    177  C   ALA A  56     -98.324  -9.739  23.117  1.00  0.86           C  
ATOM    178  O   ALA A  56     -99.291  -9.762  22.355  1.00  0.86           O  
ATOM    179  CB  ALA A  56     -97.895 -11.476  24.849  1.00  0.86           C  
ATOM    180  N   GLU A  57     -97.912  -8.591  23.681  1.00  0.80           N  
ATOM    181  CA  GLU A  57     -98.501  -7.306  23.369  1.00  0.80           C  
ATOM    182  C   GLU A  57     -98.268  -6.858  21.943  1.00  0.80           C  
ATOM    183  O   GLU A  57     -99.187  -6.386  21.277  1.00  0.80           O  
ATOM    184  CB  GLU A  57     -97.919  -6.222  24.277  1.00  0.80           C  
ATOM    185  CG  GLU A  57     -98.367  -6.336  25.743  1.00  0.80           C  
ATOM    186  CD  GLU A  57     -97.663  -5.238  26.522  1.00  0.80           C  
ATOM    187  OE1 GLU A  57     -96.405  -5.269  26.555  1.00  0.80           O  
ATOM    188  OE2 GLU A  57     -98.380  -4.327  27.004  1.00  0.80           O  
ATOM    189  N   LEU A  58     -97.038  -7.025  21.424  1.00  0.83           N  
ATOM    190  CA  LEU A  58     -96.693  -6.742  20.042  1.00  0.83           C  
ATOM    191  C   LEU A  58     -97.485  -7.575  19.047  1.00  0.83           C  
ATOM    192  O   LEU A  58     -98.002  -7.057  18.061  1.00  0.83           O  
ATOM    193  CB  LEU A  58     -95.183  -6.993  19.826  1.00  0.83           C  
ATOM    194  CG  LEU A  58     -94.652  -6.767  18.395  1.00  0.83           C  
ATOM    195  CD1 LEU A  58     -94.933  -5.344  17.898  1.00  0.83           C  
ATOM    196  CD2 LEU A  58     -93.155  -7.090  18.340  1.00  0.83           C  
ATOM    197  N   ASN A  59     -97.654  -8.888  19.316  1.00  0.78           N  
ATOM    198  CA  ASN A  59     -98.476  -9.773  18.510  1.00  0.78           C  
ATOM    199  C   ASN A  59     -99.932  -9.318  18.429  1.00  0.78           C  
ATOM    200  O   ASN A  59    -100.491  -9.201  17.340  1.00  0.78           O  
ATOM    201  CB  ASN A  59     -98.391 -11.203  19.107  1.00  0.78           C  
ATOM    202  CG  ASN A  59     -99.087 -12.247  18.237  1.00  0.78           C  
ATOM    203  OD1 ASN A  59    -100.251 -12.574  18.456  1.00  0.78           O  
ATOM    204  ND2 ASN A  59     -98.368 -12.766  17.217  1.00  0.78           N  
ATOM    205  N   ARG A  60    -100.553  -8.983  19.577  1.00  0.72           N  
ATOM    206  CA  ARG A  60    -101.911  -8.470  19.623  1.00  0.72           C  
ATOM    207  C   ARG A  60    -102.096  -7.120  18.942  1.00  0.72           C  
ATOM    208  O   ARG A  60    -103.074  -6.904  18.230  1.00  0.72           O  
ATOM    209  CB  ARG A  60    -102.411  -8.375  21.082  1.00  0.72           C  
ATOM    210  CG  ARG A  60    -102.646  -9.760  21.713  1.00  0.72           C  
ATOM    211  CD  ARG A  60    -103.324  -9.703  23.085  1.00  0.72           C  
ATOM    212  NE  ARG A  60    -102.334  -9.160  24.076  1.00  0.72           N  
ATOM    213  CZ  ARG A  60    -101.488  -9.928  24.779  1.00  0.72           C  
ATOM    214  NH1 ARG A  60    -101.411 -11.239  24.575  1.00  0.72           N  
ATOM    215  NH2 ARG A  60    -100.705  -9.375  25.703  1.00  0.72           N  
ATOM    216  N   ARG A  61    -101.149  -6.179  19.127  1.00  0.68           N  
ATOM    217  CA  ARG A  61    -101.139  -4.898  18.435  1.00  0.68           C  
ATOM    218  C   ARG A  61    -100.997  -5.047  16.919  1.00  0.68           C  
ATOM    219  O   ARG A  61    -101.714  -4.424  16.138  1.00  0.68           O  
ATOM    220  CB  ARG A  61    -100.001  -4.010  19.005  1.00  0.68           C  
ATOM    221  CG  ARG A  61    -100.263  -3.512  20.444  1.00  0.68           C  
ATOM    222  CD  ARG A  61     -99.083  -2.737  21.046  1.00  0.68           C  
ATOM    223  NE  ARG A  61     -99.418  -2.403  22.472  1.00  0.68           N  
ATOM    224  CZ  ARG A  61    -100.087  -1.310  22.870  1.00  0.68           C  
ATOM    225  NH1 ARG A  61    -100.204  -1.089  24.181  1.00  0.68           N  
ATOM    226  NH2 ARG A  61    -100.646  -0.453  22.020  1.00  0.68           N  
ATOM    227  N   ALA A  62    -100.094  -5.933  16.456  1.00  0.82           N  
ATOM    228  CA  ALA A  62     -99.933  -6.255  15.053  1.00  0.82           C  
ATOM    229  C   ALA A  62    -101.154  -6.933  14.429  1.00  0.82           C  
ATOM    230  O   ALA A  62    -101.555  -6.622  13.310  1.00  0.82           O  
ATOM    231  CB  ALA A  62     -98.674  -7.119  14.887  1.00  0.82           C  
ATOM    232  N   ASN A  63    -101.808  -7.858  15.162  1.00  0.70           N  
ATOM    233  CA  ASN A  63    -103.075  -8.460  14.766  1.00  0.70           C  
ATOM    234  C   ASN A  63    -104.213  -7.441  14.612  1.00  0.70           C  
ATOM    235  O   ASN A  63    -104.987  -7.499  13.656  1.00  0.70           O  
ATOM    236  CB  ASN A  63    -103.530  -9.541  15.783  1.00  0.70           C  
ATOM    237  CG  ASN A  63    -102.659 -10.794  15.760  1.00  0.70           C  
ATOM    238  OD1 ASN A  63    -101.961 -11.112  14.795  1.00  0.70           O  
ATOM    239  ND2 ASN A  63    -102.706 -11.566  16.868  1.00  0.70           N  
ATOM    240  N   ARG A  64    -104.321  -6.451  15.527  1.00  0.65           N  
ATOM    241  CA  ARG A  64    -105.296  -5.372  15.429  1.00  0.65           C  
ATOM    242  C   ARG A  64    -105.145  -4.518  14.183  1.00  0.65           C  
ATOM    243  O   ARG A  64    -106.119  -4.260  13.474  1.00  0.65           O  
ATOM    244  CB  ARG A  64    -105.171  -4.416  16.632  1.00  0.65           C  
ATOM    245  CG  ARG A  64    -105.868  -4.951  17.887  1.00  0.65           C  
ATOM    246  CD  ARG A  64    -105.636  -4.031  19.076  1.00  0.65           C  
ATOM    247  NE  ARG A  64    -106.668  -4.365  20.097  1.00  0.65           N  
ATOM    248  CZ  ARG A  64    -106.662  -3.849  21.329  1.00  0.65           C  
ATOM    249  NH1 ARG A  64    -105.693  -3.032  21.739  1.00  0.65           N  
ATOM    250  NH2 ARG A  64    -107.643  -4.175  22.167  1.00  0.65           N  
ATOM    251  N   LEU A  65    -103.901  -4.104  13.867  1.00  0.76           N  
ATOM    252  CA  LEU A  65    -103.558  -3.434  12.622  1.00  0.76           C  
ATOM    253  C   LEU A  65    -103.824  -4.296  11.387  1.00  0.76           C  
ATOM    254  O   LEU A  65    -104.332  -3.805  10.383  1.00  0.76           O  
ATOM    255  CB  LEU A  65    -102.085  -2.978  12.588  1.00  0.76           C  
ATOM    256  CG  LEU A  65    -101.650  -1.818  13.500  1.00  0.76           C  
ATOM    257  CD1 LEU A  65    -100.183  -1.501  13.190  1.00  0.76           C  
ATOM    258  CD2 LEU A  65    -102.468  -0.534  13.339  1.00  0.76           C  
ATOM    259  N   ALA A  66    -103.531  -5.615  11.423  1.00  0.77           N  
ATOM    260  CA  ALA A  66    -103.844  -6.529  10.333  1.00  0.77           C  
ATOM    261  C   ALA A  66    -105.339  -6.599  10.018  1.00  0.77           C  
ATOM    262  O   ALA A  66    -105.758  -6.547   8.863  1.00  0.77           O  
ATOM    263  CB  ALA A  66    -103.318  -7.941  10.652  1.00  0.77           C  
ATOM    264  N   ARG A  67    -106.196  -6.648  11.056  1.00  0.63           N  
ATOM    265  CA  ARG A  67    -107.636  -6.515  10.912  1.00  0.63           C  
ATOM    266  C   ARG A  67    -108.093  -5.170  10.339  1.00  0.63           C  
ATOM    267  O   ARG A  67    -109.002  -5.123   9.508  1.00  0.63           O  
ATOM    268  CB  ARG A  67    -108.337  -6.787  12.266  1.00  0.63           C  
ATOM    269  CG  ARG A  67    -109.885  -6.775  12.233  1.00  0.63           C  
ATOM    270  CD  ARG A  67    -110.515  -7.830  11.317  1.00  0.63           C  
ATOM    271  NE  ARG A  67    -112.002  -7.691  11.473  1.00  0.63           N  
ATOM    272  CZ  ARG A  67    -112.902  -8.324  10.706  1.00  0.63           C  
ATOM    273  NH1 ARG A  67    -114.198  -8.074  10.886  1.00  0.63           N  
ATOM    274  NH2 ARG A  67    -112.537  -9.226   9.799  1.00  0.63           N  
ATOM    275  N   LEU A  68    -107.468  -4.047  10.752  1.00  0.73           N  
ATOM    276  CA  LEU A  68    -107.707  -2.724  10.185  1.00  0.73           C  
ATOM    277  C   LEU A  68    -107.342  -2.618   8.702  1.00  0.73           C  
ATOM    278  O   LEU A  68    -108.063  -2.013   7.910  1.00  0.73           O  
ATOM    279  CB  LEU A  68    -106.940  -1.633  10.976  1.00  0.73           C  
ATOM    280  CG  LEU A  68    -107.440  -1.403  12.418  1.00  0.73           C  
ATOM    281  CD1 LEU A  68    -106.448  -0.524  13.189  1.00  0.73           C  
ATOM    282  CD2 LEU A  68    -108.834  -0.769  12.468  1.00  0.73           C  
ATOM    283  N   LEU A  69    -106.220  -3.231   8.279  1.00  0.78           N  
ATOM    284  CA  LEU A  69    -105.819  -3.338   6.884  1.00  0.78           C  
ATOM    285  C   LEU A  69    -106.800  -4.125   6.018  1.00  0.78           C  
ATOM    286  O   LEU A  69    -107.146  -3.701   4.916  1.00  0.78           O  
ATOM    287  CB  LEU A  69    -104.415  -3.984   6.792  1.00  0.78           C  
ATOM    288  CG  LEU A  69    -103.269  -3.063   7.252  1.00  0.78           C  
ATOM    289  CD1 LEU A  69    -101.967  -3.851   7.449  1.00  0.78           C  
ATOM    290  CD2 LEU A  69    -103.054  -1.922   6.250  1.00  0.78           C  
ATOM    291  N   ILE A  70    -107.316  -5.263   6.524  1.00  0.72           N  
ATOM    292  CA  ILE A  70    -108.361  -6.058   5.880  1.00  0.72           C  
ATOM    293  C   ILE A  70    -109.654  -5.293   5.670  1.00  0.72           C  
ATOM    294  O   ILE A  70    -110.267  -5.348   4.607  1.00  0.72           O  
ATOM    295  CB  ILE A  70    -108.644  -7.304   6.711  1.00  0.72           C  
ATOM    296  CG1 ILE A  70    -107.457  -8.268   6.606  1.00  0.72           C  
ATOM    297  CG2 ILE A  70    -109.972  -8.010   6.340  1.00  0.72           C  
ATOM    298  CD1 ILE A  70    -107.269  -8.934   5.245  1.00  0.72           C  
ATOM    299  N   ALA A  71    -110.081  -4.512   6.680  1.00  0.73           N  
ATOM    300  CA  ALA A  71    -111.253  -3.659   6.615  1.00  0.73           C  
ATOM    301  C   ALA A  71    -111.184  -2.591   5.524  1.00  0.73           C  
ATOM    302  O   ALA A  71    -112.195  -2.180   4.962  1.00  0.73           O  
ATOM    303  CB  ALA A  71    -111.456  -2.996   7.989  1.00  0.73           C  
ATOM    304  N   ARG A  72    -109.962  -2.135   5.192  1.00  0.69           N  
ATOM    305  CA  ARG A  72    -109.712  -1.179   4.132  1.00  0.69           C  
ATOM    306  C   ARG A  72    -109.307  -1.830   2.807  1.00  0.69           C  
ATOM    307  O   ARG A  72    -108.923  -1.129   1.873  1.00  0.69           O  
ATOM    308  CB  ARG A  72    -108.610  -0.179   4.568  1.00  0.69           C  
ATOM    309  CG  ARG A  72    -109.016   0.667   5.793  1.00  0.69           C  
ATOM    310  CD  ARG A  72    -107.946   1.653   6.280  1.00  0.69           C  
ATOM    311  NE  ARG A  72    -107.786   2.708   5.228  1.00  0.69           N  
ATOM    312  CZ  ARG A  72    -106.915   3.726   5.302  1.00  0.69           C  
ATOM    313  NH1 ARG A  72    -106.088   3.882   6.330  1.00  0.69           N  
ATOM    314  NH2 ARG A  72    -106.875   4.611   4.307  1.00  0.69           N  
ATOM    315  N   GLY A  73    -109.414  -3.172   2.668  1.00  0.81           N  
ATOM    316  CA  GLY A  73    -109.268  -3.856   1.378  1.00  0.81           C  
ATOM    317  C   GLY A  73    -107.910  -4.415   1.029  1.00  0.81           C  
ATOM    318  O   GLY A  73    -107.694  -4.881  -0.087  1.00  0.81           O  
ATOM    319  N   ALA A  74    -106.944  -4.416   1.961  1.00  0.82           N  
ATOM    320  CA  ALA A  74    -105.654  -5.047   1.738  1.00  0.82           C  
ATOM    321  C   ALA A  74    -105.728  -6.562   1.858  1.00  0.82           C  
ATOM    322  O   ALA A  74    -106.040  -7.073   2.920  1.00  0.82           O  
ATOM    323  CB  ALA A  74    -104.642  -4.536   2.778  1.00  0.82           C  
ATOM    324  N   GLY A  75    -105.444  -7.323   0.783  1.00  0.77           N  
ATOM    325  CA  GLY A  75    -105.459  -8.789   0.820  1.00  0.77           C  
ATOM    326  C   GLY A  75    -104.136  -9.388   0.413  1.00  0.77           C  
ATOM    327  O   GLY A  75    -103.131  -8.664   0.396  1.00  0.77           O  
ATOM    328  N   PRO A  76    -104.091 -10.688   0.058  1.00  0.75           N  
ATOM    329  CA  PRO A  76    -102.852 -11.393  -0.238  1.00  0.75           C  
ATOM    330  C   PRO A  76    -102.213 -10.836  -1.492  1.00  0.75           C  
ATOM    331  O   PRO A  76    -102.923 -10.440  -2.416  1.00  0.75           O  
ATOM    332  CB  PRO A  76    -103.270 -12.865  -0.420  1.00  0.75           C  
ATOM    333  CG  PRO A  76    -104.723 -12.803  -0.900  1.00  0.75           C  
ATOM    334  CD  PRO A  76    -105.265 -11.520  -0.251  1.00  0.75           C  
ATOM    335  N   GLU A  77    -100.871 -10.723  -1.491  1.00  0.69           N  
ATOM    336  CA  GLU A  77    -100.074 -10.228  -2.606  1.00  0.69           C  
ATOM    337  C   GLU A  77    -100.233  -8.728  -2.848  1.00  0.69           C  
ATOM    338  O   GLU A  77     -99.798  -8.183  -3.861  1.00  0.69           O  
ATOM    339  CB  GLU A  77    -100.243 -11.059  -3.913  1.00  0.69           C  
ATOM    340  CG  GLU A  77     -99.818 -12.543  -3.745  1.00  0.69           C  
ATOM    341  CD  GLU A  77     -99.832 -13.371  -5.033  1.00  0.69           C  
ATOM    342  OE1 GLU A  77    -100.228 -12.849  -6.101  1.00  0.69           O  
ATOM    343  OE2 GLU A  77     -99.395 -14.551  -4.944  1.00  0.69           O  
ATOM    344  N   SER A  78    -100.815  -7.992  -1.873  1.00  0.78           N  
ATOM    345  CA  SER A  78    -100.999  -6.552  -1.967  1.00  0.78           C  
ATOM    346  C   SER A  78     -99.767  -5.788  -1.532  1.00  0.78           C  
ATOM    347  O   SER A  78     -98.926  -6.284  -0.787  1.00  0.78           O  
ATOM    348  CB  SER A  78    -102.313  -6.007  -1.316  1.00  0.78           C  
ATOM    349  OG  SER A  78    -102.336  -5.900   0.117  1.00  0.78           O  
ATOM    350  N   LEU A  79     -99.612  -4.546  -2.019  1.00  0.80           N  
ATOM    351  CA  LEU A  79     -98.513  -3.684  -1.640  1.00  0.80           C  
ATOM    352  C   LEU A  79     -99.049  -2.581  -0.754  1.00  0.80           C  
ATOM    353  O   LEU A  79     -99.998  -1.884  -1.115  1.00  0.80           O  
ATOM    354  CB  LEU A  79     -97.852  -3.075  -2.899  1.00  0.80           C  
ATOM    355  CG  LEU A  79     -96.628  -2.169  -2.654  1.00  0.80           C  
ATOM    356  CD1 LEU A  79     -95.477  -2.938  -1.996  1.00  0.80           C  
ATOM    357  CD2 LEU A  79     -96.148  -1.565  -3.978  1.00  0.80           C  
ATOM    358  N   VAL A  80     -98.455  -2.409   0.440  1.00  0.86           N  
ATOM    359  CA  VAL A  80     -98.871  -1.401   1.400  1.00  0.86           C  
ATOM    360  C   VAL A  80     -97.735  -0.424   1.582  1.00  0.86           C  
ATOM    361  O   VAL A  80     -96.659  -0.762   2.078  1.00  0.86           O  
ATOM    362  CB  VAL A  80     -99.245  -1.985   2.759  1.00  0.86           C  
ATOM    363  CG1 VAL A  80     -99.732  -0.875   3.715  1.00  0.86           C  
ATOM    364  CG2 VAL A  80    -100.351  -3.037   2.565  1.00  0.86           C  
ATOM    365  N   GLY A  81     -97.947   0.841   1.174  1.00  0.87           N  
ATOM    366  CA  GLY A  81     -96.974   1.898   1.389  1.00  0.87           C  
ATOM    367  C   GLY A  81     -97.033   2.435   2.793  1.00  0.87           C  
ATOM    368  O   GLY A  81     -98.079   2.873   3.260  1.00  0.87           O  
ATOM    369  N   LEU A  82     -95.887   2.450   3.487  1.00  0.83           N  
ATOM    370  CA  LEU A  82     -95.751   2.980   4.825  1.00  0.83           C  
ATOM    371  C   LEU A  82     -94.893   4.246   4.789  1.00  0.83           C  
ATOM    372  O   LEU A  82     -93.663   4.198   4.813  1.00  0.83           O  
ATOM    373  CB  LEU A  82     -95.060   1.929   5.737  1.00  0.83           C  
ATOM    374  CG  LEU A  82     -95.795   0.581   5.913  1.00  0.83           C  
ATOM    375  CD1 LEU A  82     -94.933  -0.414   6.696  1.00  0.83           C  
ATOM    376  CD2 LEU A  82     -97.126   0.732   6.645  1.00  0.83           C  
ATOM    377  N   ALA A  83     -95.533   5.434   4.772  1.00  0.81           N  
ATOM    378  CA  ALA A  83     -94.876   6.733   4.779  1.00  0.81           C  
ATOM    379  C   ALA A  83     -94.610   7.245   6.189  1.00  0.81           C  
ATOM    380  O   ALA A  83     -95.089   8.298   6.613  1.00  0.81           O  
ATOM    381  CB  ALA A  83     -95.738   7.752   4.010  1.00  0.81           C  
ATOM    382  N   LEU A  84     -93.847   6.478   6.980  1.00  0.74           N  
ATOM    383  CA  LEU A  84     -93.775   6.669   8.415  1.00  0.74           C  
ATOM    384  C   LEU A  84     -92.353   6.961   8.886  1.00  0.74           C  
ATOM    385  O   LEU A  84     -91.373   6.523   8.277  1.00  0.74           O  
ATOM    386  CB  LEU A  84     -94.332   5.444   9.184  1.00  0.74           C  
ATOM    387  CG  LEU A  84     -95.872   5.387   9.301  1.00  0.74           C  
ATOM    388  CD1 LEU A  84     -96.557   4.766   8.080  1.00  0.74           C  
ATOM    389  CD2 LEU A  84     -96.297   4.604  10.549  1.00  0.74           C  
ATOM    390  N   PRO A  85     -92.150   7.736   9.965  1.00  0.73           N  
ATOM    391  CA  PRO A  85     -90.874   7.759  10.640  1.00  0.73           C  
ATOM    392  C   PRO A  85     -90.580   6.448  11.352  1.00  0.73           C  
ATOM    393  O   PRO A  85     -91.430   5.573  11.451  1.00  0.73           O  
ATOM    394  CB  PRO A  85     -90.993   8.943  11.608  1.00  0.73           C  
ATOM    395  CG  PRO A  85     -92.475   9.003  11.983  1.00  0.73           C  
ATOM    396  CD  PRO A  85     -93.195   8.331  10.802  1.00  0.73           C  
ATOM    397  N   ARG A  86     -89.343   6.303  11.847  1.00  0.69           N  
ATOM    398  CA  ARG A  86     -88.911   5.142  12.587  1.00  0.69           C  
ATOM    399  C   ARG A  86     -89.463   5.201  13.993  1.00  0.69           C  
ATOM    400  O   ARG A  86     -89.227   6.162  14.724  1.00  0.69           O  
ATOM    401  CB  ARG A  86     -87.376   5.147  12.639  1.00  0.69           C  
ATOM    402  CG  ARG A  86     -86.698   4.036  13.459  1.00  0.69           C  
ATOM    403  CD  ARG A  86     -85.173   4.032  13.278  1.00  0.69           C  
ATOM    404  NE  ARG A  86     -84.582   5.356  13.728  1.00  0.69           N  
ATOM    405  CZ  ARG A  86     -84.275   6.404  12.943  1.00  0.69           C  
ATOM    406  NH1 ARG A  86     -84.603   6.471  11.660  1.00  0.69           N  
ATOM    407  NH2 ARG A  86     -83.613   7.440  13.442  1.00  0.69           N  
ATOM    408  N   SER A  87     -90.253   4.192  14.377  1.00  0.77           N  
ATOM    409  CA  SER A  87     -90.988   4.233  15.618  1.00  0.77           C  
ATOM    410  C   SER A  87     -91.401   2.832  15.980  1.00  0.77           C  
ATOM    411  O   SER A  87     -91.309   1.901  15.181  1.00  0.77           O  
ATOM    412  CB  SER A  87     -92.265   5.125  15.550  1.00  0.77           C  
ATOM    413  OG  SER A  87     -93.184   4.686  14.543  1.00  0.77           O  
ATOM    414  N   THR A  88     -91.895   2.650  17.213  1.00  0.74           N  
ATOM    415  CA  THR A  88     -92.537   1.431  17.670  1.00  0.74           C  
ATOM    416  C   THR A  88     -93.727   1.044  16.812  1.00  0.74           C  
ATOM    417  O   THR A  88     -93.853  -0.105  16.399  1.00  0.74           O  
ATOM    418  CB  THR A  88     -92.992   1.659  19.102  1.00  0.74           C  
ATOM    419  OG1 THR A  88     -91.854   1.773  19.943  1.00  0.74           O  
ATOM    420  CG2 THR A  88     -93.866   0.531  19.647  1.00  0.74           C  
ATOM    421  N   ASP A  89     -94.587   2.011  16.449  1.00  0.74           N  
ATOM    422  CA  ASP A  89     -95.745   1.833  15.587  1.00  0.74           C  
ATOM    423  C   ASP A  89     -95.416   1.329  14.190  1.00  0.74           C  
ATOM    424  O   ASP A  89     -96.112   0.484  13.637  1.00  0.74           O  
ATOM    425  CB  ASP A  89     -96.506   3.166  15.486  1.00  0.74           C  
ATOM    426  CG  ASP A  89     -96.759   3.616  16.906  1.00  0.74           C  
ATOM    427  OD1 ASP A  89     -96.187   4.674  17.274  1.00  0.74           O  
ATOM    428  OD2 ASP A  89     -97.388   2.837  17.659  1.00  0.74           O  
ATOM    429  N   PHE A  90     -94.303   1.793  13.589  1.00  0.80           N  
ATOM    430  CA  PHE A  90     -93.801   1.260  12.333  1.00  0.80           C  
ATOM    431  C   PHE A  90     -93.465  -0.240  12.399  1.00  0.80           C  
ATOM    432  O   PHE A  90     -93.774  -1.005  11.488  1.00  0.80           O  
ATOM    433  CB  PHE A  90     -92.560   2.087  11.908  1.00  0.80           C  
ATOM    434  CG  PHE A  90     -92.060   1.660  10.561  1.00  0.80           C  
ATOM    435  CD1 PHE A  90     -90.954   0.801  10.455  1.00  0.80           C  
ATOM    436  CD2 PHE A  90     -92.746   2.043   9.401  1.00  0.80           C  
ATOM    437  CE1 PHE A  90     -90.550   0.319   9.206  1.00  0.80           C  
ATOM    438  CE2 PHE A  90     -92.319   1.596   8.148  1.00  0.80           C  
ATOM    439  CZ  PHE A  90     -91.236   0.720   8.054  1.00  0.80           C  
ATOM    440  N   VAL A  91     -92.844  -0.704  13.502  1.00  0.85           N  
ATOM    441  CA  VAL A  91     -92.567  -2.118  13.746  1.00  0.85           C  
ATOM    442  C   VAL A  91     -93.841  -2.941  13.890  1.00  0.85           C  
ATOM    443  O   VAL A  91     -93.978  -4.033  13.335  1.00  0.85           O  
ATOM    444  CB  VAL A  91     -91.670  -2.340  14.958  1.00  0.85           C  
ATOM    445  CG1 VAL A  91     -91.341  -3.841  15.103  1.00  0.85           C  
ATOM    446  CG2 VAL A  91     -90.374  -1.526  14.781  1.00  0.85           C  
ATOM    447  N   VAL A  92     -94.847  -2.403  14.607  1.00  0.82           N  
ATOM    448  CA  VAL A  92     -96.174  -2.999  14.690  1.00  0.82           C  
ATOM    449  C   VAL A  92     -96.843  -3.067  13.310  1.00  0.82           C  
ATOM    450  O   VAL A  92     -97.409  -4.089  12.920  1.00  0.82           O  
ATOM    451  CB  VAL A  92     -97.070  -2.239  15.673  1.00  0.82           C  
ATOM    452  CG1 VAL A  92     -98.400  -2.981  15.863  1.00  0.82           C  
ATOM    453  CG2 VAL A  92     -96.405  -2.081  17.056  1.00  0.82           C  
ATOM    454  N   ALA A  93     -96.745  -1.982  12.512  1.00  0.83           N  
ATOM    455  CA  ALA A  93     -97.255  -1.885  11.159  1.00  0.83           C  
ATOM    456  C   ALA A  93     -96.645  -2.852  10.154  1.00  0.83           C  
ATOM    457  O   ALA A  93     -97.372  -3.484   9.397  1.00  0.83           O  
ATOM    458  CB  ALA A  93     -97.091  -0.445  10.639  1.00  0.83           C  
ATOM    459  N   VAL A  94     -95.310  -3.050  10.120  1.00  0.85           N  
ATOM    460  CA  VAL A  94     -94.700  -4.044   9.230  1.00  0.85           C  
ATOM    461  C   VAL A  94     -95.123  -5.470   9.551  1.00  0.85           C  
ATOM    462  O   VAL A  94     -95.433  -6.252   8.656  1.00  0.85           O  
ATOM    463  CB  VAL A  94     -93.179  -3.963   9.098  1.00  0.85           C  
ATOM    464  CG1 VAL A  94     -92.799  -2.582   8.543  1.00  0.85           C  
ATOM    465  CG2 VAL A  94     -92.445  -4.225  10.421  1.00  0.85           C  
ATOM    466  N   ALA A  95     -95.216  -5.833  10.849  1.00  0.84           N  
ATOM    467  CA  ALA A  95     -95.738  -7.113  11.287  1.00  0.84           C  
ATOM    468  C   ALA A  95     -97.193  -7.318  10.893  1.00  0.84           C  
ATOM    469  O   ALA A  95     -97.584  -8.382  10.422  1.00  0.84           O  
ATOM    470  CB  ALA A  95     -95.587  -7.234  12.815  1.00  0.84           C  
ATOM    471  N   ALA A  96     -98.020  -6.271  11.044  1.00  0.82           N  
ATOM    472  CA  ALA A  96     -99.399  -6.236  10.620  1.00  0.82           C  
ATOM    473  C   ALA A  96     -99.618  -6.407   9.131  1.00  0.82           C  
ATOM    474  O   ALA A  96    -100.483  -7.171   8.717  1.00  0.82           O  
ATOM    475  CB  ALA A  96     -99.973  -4.884  11.024  1.00  0.82           C  
ATOM    476  N   VAL A  97     -98.805  -5.722   8.298  1.00  0.82           N  
ATOM    477  CA  VAL A  97     -98.805  -5.871   6.847  1.00  0.82           C  
ATOM    478  C   VAL A  97     -98.455  -7.302   6.437  1.00  0.82           C  
ATOM    479  O   VAL A  97     -99.140  -7.928   5.634  1.00  0.82           O  
ATOM    480  CB  VAL A  97     -97.852  -4.862   6.195  1.00  0.82           C  
ATOM    481  CG1 VAL A  97     -97.730  -5.093   4.682  1.00  0.82           C  
ATOM    482  CG2 VAL A  97     -98.364  -3.423   6.404  1.00  0.82           C  
ATOM    483  N   LEU A  98     -97.421  -7.908   7.053  1.00  0.78           N  
ATOM    484  CA  LEU A  98     -97.082  -9.309   6.831  1.00  0.78           C  
ATOM    485  C   LEU A  98     -98.170 -10.284   7.293  1.00  0.78           C  
ATOM    486  O   LEU A  98     -98.432 -11.307   6.665  1.00  0.78           O  
ATOM    487  CB  LEU A  98     -95.733  -9.667   7.504  1.00  0.78           C  
ATOM    488  CG  LEU A  98     -94.517  -8.894   6.946  1.00  0.78           C  
ATOM    489  CD1 LEU A  98     -93.288  -9.122   7.836  1.00  0.78           C  
ATOM    490  CD2 LEU A  98     -94.201  -9.254   5.489  1.00  0.78           C  
ATOM    491  N   LYS A  99     -98.860  -9.979   8.409  1.00  0.67           N  
ATOM    492  CA  LYS A  99     -99.967 -10.763   8.931  1.00  0.67           C  
ATOM    493  C   LYS A  99    -101.262 -10.647   8.136  1.00  0.67           C  
ATOM    494  O   LYS A  99    -102.174 -11.445   8.342  1.00  0.67           O  
ATOM    495  CB  LYS A  99    -100.284 -10.349  10.389  1.00  0.67           C  
ATOM    496  CG  LYS A  99     -99.298 -10.889  11.433  1.00  0.67           C  
ATOM    497  CD  LYS A  99     -99.509 -10.194  12.788  1.00  0.67           C  
ATOM    498  CE  LYS A  99     -98.870 -10.912  13.983  1.00  0.67           C  
ATOM    499  NZ  LYS A  99     -99.573 -12.184  14.233  1.00  0.67           N  
ATOM    500  N   SER A 100    -101.373  -9.660   7.228  1.00  0.72           N  
ATOM    501  CA  SER A 100    -102.488  -9.511   6.300  1.00  0.72           C  
ATOM    502  C   SER A 100    -102.163 -10.015   4.909  1.00  0.72           C  
ATOM    503  O   SER A 100    -102.914  -9.782   3.963  1.00  0.72           O  
ATOM    504  CB  SER A 100    -103.000  -8.046   6.209  1.00  0.72           C  
ATOM    505  OG  SER A 100    -101.997  -7.124   5.776  1.00  0.72           O  
ATOM    506  N   GLY A 101    -101.028 -10.732   4.758  1.00  0.79           N  
ATOM    507  CA  GLY A 101    -100.646 -11.379   3.504  1.00  0.79           C  
ATOM    508  C   GLY A 101    -100.022 -10.437   2.515  1.00  0.79           C  
ATOM    509  O   GLY A 101     -99.803 -10.756   1.344  1.00  0.79           O  
ATOM    510  N   ALA A 102     -99.737  -9.212   2.975  1.00  0.81           N  
ATOM    511  CA  ALA A 102     -99.329  -8.109   2.158  1.00  0.81           C  
ATOM    512  C   ALA A 102     -97.835  -7.829   2.266  1.00  0.81           C  
ATOM    513  O   ALA A 102     -97.138  -8.252   3.188  1.00  0.81           O  
ATOM    514  CB  ALA A 102    -100.168  -6.889   2.576  1.00  0.81           C  
ATOM    515  N   GLY A 103     -97.296  -7.094   1.276  1.00  0.85           N  
ATOM    516  CA  GLY A 103     -95.901  -6.692   1.239  1.00  0.85           C  
ATOM    517  C   GLY A 103     -95.761  -5.287   1.735  1.00  0.85           C  
ATOM    518  O   GLY A 103     -96.480  -4.383   1.304  1.00  0.85           O  
ATOM    519  N   TYR A 104     -94.808  -5.045   2.653  1.00  0.82           N  
ATOM    520  CA  TYR A 104     -94.629  -3.722   3.219  1.00  0.82           C  
ATOM    521  C   TYR A 104     -93.639  -2.909   2.421  1.00  0.82           C  
ATOM    522  O   TYR A 104     -92.588  -3.384   2.000  1.00  0.82           O  
ATOM    523  CB  TYR A 104     -94.296  -3.699   4.741  1.00  0.82           C  
ATOM    524  CG  TYR A 104     -92.941  -4.235   5.124  1.00  0.82           C  
ATOM    525  CD1 TYR A 104     -92.764  -5.599   5.396  1.00  0.82           C  
ATOM    526  CD2 TYR A 104     -91.850  -3.363   5.291  1.00  0.82           C  
ATOM    527  CE1 TYR A 104     -91.520  -6.087   5.822  1.00  0.82           C  
ATOM    528  CE2 TYR A 104     -90.605  -3.846   5.718  1.00  0.82           C  
ATOM    529  CZ  TYR A 104     -90.443  -5.210   5.986  1.00  0.82           C  
ATOM    530  OH  TYR A 104     -89.193  -5.706   6.404  1.00  0.82           O  
ATOM    531  N   PHE A 105     -93.960  -1.631   2.180  1.00  0.79           N  
ATOM    532  CA  PHE A 105     -93.060  -0.756   1.465  1.00  0.79           C  
ATOM    533  C   PHE A 105     -92.736   0.470   2.313  1.00  0.79           C  
ATOM    534  O   PHE A 105     -93.595   1.339   2.473  1.00  0.79           O  
ATOM    535  CB  PHE A 105     -93.660  -0.389   0.078  1.00  0.79           C  
ATOM    536  CG  PHE A 105     -92.785   0.563  -0.696  1.00  0.79           C  
ATOM    537  CD1 PHE A 105     -91.394   0.408  -0.690  1.00  0.79           C  
ATOM    538  CD2 PHE A 105     -93.331   1.714  -1.283  1.00  0.79           C  
ATOM    539  CE1 PHE A 105     -90.557   1.431  -1.127  1.00  0.79           C  
ATOM    540  CE2 PHE A 105     -92.496   2.725  -1.774  1.00  0.79           C  
ATOM    541  CZ  PHE A 105     -91.107   2.603  -1.659  1.00  0.79           C  
ATOM    542  N   PRO A 106     -91.534   0.614   2.865  1.00  0.83           N  
ATOM    543  CA  PRO A 106     -91.179   1.814   3.607  1.00  0.83           C  
ATOM    544  C   PRO A 106     -90.852   2.994   2.717  1.00  0.83           C  
ATOM    545  O   PRO A 106     -90.085   2.859   1.766  1.00  0.83           O  
ATOM    546  CB  PRO A 106     -89.920   1.408   4.382  1.00  0.83           C  
ATOM    547  CG  PRO A 106     -89.925  -0.120   4.399  1.00  0.83           C  
ATOM    548  CD  PRO A 106     -90.557  -0.461   3.062  1.00  0.83           C  
ATOM    549  N   MET A 107     -91.372   4.181   3.055  1.00  0.82           N  
ATOM    550  CA  MET A 107     -91.066   5.404   2.348  1.00  0.82           C  
ATOM    551  C   MET A 107     -90.646   6.456   3.343  1.00  0.82           C  
ATOM    552  O   MET A 107     -91.321   6.683   4.346  1.00  0.82           O  
ATOM    553  CB  MET A 107     -92.291   5.951   1.592  1.00  0.82           C  
ATOM    554  CG  MET A 107     -92.871   4.949   0.587  1.00  0.82           C  
ATOM    555  SD  MET A 107     -94.333   5.546  -0.290  1.00  0.82           S  
ATOM    556  CE  MET A 107     -95.422   5.267   1.129  1.00  0.82           C  
ATOM    557  N   ASP A 108     -89.517   7.141   3.096  1.00  0.78           N  
ATOM    558  CA  ASP A 108     -89.069   8.192   3.980  1.00  0.78           C  
ATOM    559  C   ASP A 108     -89.935   9.448   3.903  1.00  0.78           C  
ATOM    560  O   ASP A 108     -90.052  10.039   2.828  1.00  0.78           O  
ATOM    561  CB  ASP A 108     -87.609   8.576   3.685  1.00  0.78           C  
ATOM    562  CG  ASP A 108     -86.737   7.420   4.049  1.00  0.78           C  
ATOM    563  OD1 ASP A 108     -87.044   6.763   5.070  1.00  0.78           O  
ATOM    564  OD2 ASP A 108     -85.767   7.148   3.307  1.00  0.78           O  
ATOM    565  N   PRO A 109     -90.546   9.925   4.990  1.00  0.78           N  
ATOM    566  CA  PRO A 109     -91.501  11.027   4.920  1.00  0.78           C  
ATOM    567  C   PRO A 109     -90.794  12.355   4.901  1.00  0.78           C  
ATOM    568  O   PRO A 109     -91.451  13.382   4.758  1.00  0.78           O  
ATOM    569  CB  PRO A 109     -92.307  10.877   6.220  1.00  0.78           C  
ATOM    570  CG  PRO A 109     -91.332  10.224   7.201  1.00  0.78           C  
ATOM    571  CD  PRO A 109     -90.568   9.262   6.300  1.00  0.78           C  
ATOM    572  N   ASP A 110     -89.467  12.343   5.079  1.00  0.74           N  
ATOM    573  CA  ASP A 110     -88.654  13.529   5.114  1.00  0.74           C  
ATOM    574  C   ASP A 110     -88.028  13.740   3.705  1.00  0.74           C  
ATOM    575  O   ASP A 110     -87.294  14.695   3.458  1.00  0.74           O  
ATOM    576  CB  ASP A 110     -87.606  13.386   6.277  1.00  0.74           C  
ATOM    577  CG  ASP A 110     -88.176  13.027   7.657  1.00  0.74           C  
ATOM    578  OD1 ASP A 110     -89.373  13.272   7.971  1.00  0.74           O  
ATOM    579  OD2 ASP A 110     -87.415  12.476   8.497  1.00  0.74           O  
ATOM    580  N   TYR A 111     -88.347  12.854   2.718  1.00  0.73           N  
ATOM    581  CA  TYR A 111     -88.066  13.032   1.290  1.00  0.73           C  
ATOM    582  C   TYR A 111     -88.923  14.124   0.626  1.00  0.73           C  
ATOM    583  O   TYR A 111     -90.060  14.341   1.045  1.00  0.73           O  
ATOM    584  CB  TYR A 111     -88.273  11.716   0.464  1.00  0.73           C  
ATOM    585  CG  TYR A 111     -87.129  10.725   0.458  1.00  0.73           C  
ATOM    586  CD1 TYR A 111     -85.821  11.022   0.889  1.00  0.73           C  
ATOM    587  CD2 TYR A 111     -87.372   9.457  -0.105  1.00  0.73           C  
ATOM    588  CE1 TYR A 111     -84.787  10.086   0.737  1.00  0.73           C  
ATOM    589  CE2 TYR A 111     -86.344   8.511  -0.235  1.00  0.73           C  
ATOM    590  CZ  TYR A 111     -85.050   8.831   0.185  1.00  0.73           C  
ATOM    591  OH  TYR A 111     -84.019   7.879   0.065  1.00  0.73           O  
ATOM    592  N   PRO A 112     -88.468  14.842  -0.420  1.00  0.80           N  
ATOM    593  CA  PRO A 112     -89.311  15.769  -1.177  1.00  0.80           C  
ATOM    594  C   PRO A 112     -90.587  15.161  -1.761  1.00  0.80           C  
ATOM    595  O   PRO A 112     -90.502  14.016  -2.223  1.00  0.80           O  
ATOM    596  CB  PRO A 112     -88.408  16.308  -2.308  1.00  0.80           C  
ATOM    597  CG  PRO A 112     -86.981  15.929  -1.900  1.00  0.80           C  
ATOM    598  CD  PRO A 112     -87.164  14.664  -1.064  1.00  0.80           C  
ATOM    599  N   PRO A 113     -91.733  15.860  -1.842  1.00  0.77           N  
ATOM    600  CA  PRO A 113     -92.968  15.307  -2.385  1.00  0.77           C  
ATOM    601  C   PRO A 113     -92.858  14.793  -3.802  1.00  0.77           C  
ATOM    602  O   PRO A 113     -93.576  13.864  -4.153  1.00  0.77           O  
ATOM    603  CB  PRO A 113     -93.988  16.449  -2.282  1.00  0.77           C  
ATOM    604  CG  PRO A 113     -93.524  17.273  -1.078  1.00  0.77           C  
ATOM    605  CD  PRO A 113     -92.008  17.046  -1.023  1.00  0.77           C  
ATOM    606  N   GLN A 114     -91.958  15.366  -4.628  1.00  0.72           N  
ATOM    607  CA  GLN A 114     -91.658  14.870  -5.961  1.00  0.72           C  
ATOM    608  C   GLN A 114     -91.131  13.435  -5.956  1.00  0.72           C  
ATOM    609  O   GLN A 114     -91.584  12.582  -6.712  1.00  0.72           O  
ATOM    610  CB  GLN A 114     -90.585  15.769  -6.631  1.00  0.72           C  
ATOM    611  CG  GLN A 114     -91.062  17.204  -6.967  1.00  0.72           C  
ATOM    612  CD  GLN A 114     -89.908  18.040  -7.533  1.00  0.72           C  
ATOM    613  OE1 GLN A 114     -88.740  17.817  -7.221  1.00  0.72           O  
ATOM    614  NE2 GLN A 114     -90.235  19.044  -8.379  1.00  0.72           N  
ATOM    615  N   ARG A 115     -90.178  13.109  -5.057  1.00  0.68           N  
ATOM    616  CA  ARG A 115     -89.678  11.754  -4.897  1.00  0.68           C  
ATOM    617  C   ARG A 115     -90.701  10.809  -4.281  1.00  0.68           C  
ATOM    618  O   ARG A 115     -90.827   9.663  -4.713  1.00  0.68           O  
ATOM    619  CB  ARG A 115     -88.345  11.745  -4.102  1.00  0.68           C  
ATOM    620  CG  ARG A 115     -87.701  10.359  -3.851  1.00  0.68           C  
ATOM    621  CD  ARG A 115     -87.470   9.462  -5.080  1.00  0.68           C  
ATOM    622  NE  ARG A 115     -86.490  10.114  -6.007  1.00  0.68           N  
ATOM    623  CZ  ARG A 115     -85.202   9.773  -6.112  1.00  0.68           C  
ATOM    624  NH1 ARG A 115     -84.575   8.984  -5.248  1.00  0.68           N  
ATOM    625  NH2 ARG A 115     -84.505  10.232  -7.141  1.00  0.68           N  
ATOM    626  N   LEU A 116     -91.470  11.266  -3.269  1.00  0.72           N  
ATOM    627  CA  LEU A 116     -92.525  10.465  -2.660  1.00  0.72           C  
ATOM    628  C   LEU A 116     -93.641  10.100  -3.634  1.00  0.72           C  
ATOM    629  O   LEU A 116     -94.021   8.935  -3.756  1.00  0.72           O  
ATOM    630  CB  LEU A 116     -93.120  11.194  -1.427  1.00  0.72           C  
ATOM    631  CG  LEU A 116     -94.218  10.424  -0.656  1.00  0.72           C  
ATOM    632  CD1 LEU A 116     -93.732   9.065  -0.136  1.00  0.72           C  
ATOM    633  CD2 LEU A 116     -94.747  11.266   0.512  1.00  0.72           C  
ATOM    634  N   ALA A 117     -94.137  11.081  -4.416  1.00  0.73           N  
ATOM    635  CA  ALA A 117     -95.107  10.861  -5.468  1.00  0.73           C  
ATOM    636  C   ALA A 117     -94.602   9.944  -6.576  1.00  0.73           C  
ATOM    637  O   ALA A 117     -95.316   9.046  -7.012  1.00  0.73           O  
ATOM    638  CB  ALA A 117     -95.563  12.211  -6.052  1.00  0.73           C  
ATOM    639  N   PHE A 118     -93.336  10.100  -7.020  1.00  0.72           N  
ATOM    640  CA  PHE A 118     -92.712   9.187  -7.969  1.00  0.72           C  
ATOM    641  C   PHE A 118     -92.617   7.734  -7.503  1.00  0.72           C  
ATOM    642  O   PHE A 118     -92.920   6.823  -8.271  1.00  0.72           O  
ATOM    643  CB  PHE A 118     -91.280   9.663  -8.355  1.00  0.72           C  
ATOM    644  CG  PHE A 118     -91.231  10.790  -9.364  1.00  0.72           C  
ATOM    645  CD1 PHE A 118     -92.223  11.000 -10.343  1.00  0.72           C  
ATOM    646  CD2 PHE A 118     -90.093  11.617  -9.382  1.00  0.72           C  
ATOM    647  CE1 PHE A 118     -92.084  12.013 -11.300  1.00  0.72           C  
ATOM    648  CE2 PHE A 118     -89.950  12.631 -10.337  1.00  0.72           C  
ATOM    649  CZ  PHE A 118     -90.948  12.828 -11.298  1.00  0.72           C  
ATOM    650  N   MET A 119     -92.225   7.462  -6.237  1.00  0.72           N  
ATOM    651  CA  MET A 119     -92.254   6.102  -5.702  1.00  0.72           C  
ATOM    652  C   MET A 119     -93.659   5.534  -5.593  1.00  0.72           C  
ATOM    653  O   MET A 119     -93.911   4.400  -5.987  1.00  0.72           O  
ATOM    654  CB  MET A 119     -91.569   5.993  -4.318  1.00  0.72           C  
ATOM    655  CG  MET A 119     -90.050   6.243  -4.379  1.00  0.72           C  
ATOM    656  SD  MET A 119     -89.173   5.976  -2.807  1.00  0.72           S  
ATOM    657  CE  MET A 119     -89.967   7.303  -1.855  1.00  0.72           C  
ATOM    658  N   LEU A 120     -94.629   6.331  -5.102  1.00  0.66           N  
ATOM    659  CA  LEU A 120     -96.028   5.943  -5.043  1.00  0.66           C  
ATOM    660  C   LEU A 120     -96.640   5.661  -6.408  1.00  0.66           C  
ATOM    661  O   LEU A 120     -97.402   4.714  -6.561  1.00  0.66           O  
ATOM    662  CB  LEU A 120     -96.863   7.013  -4.298  1.00  0.66           C  
ATOM    663  CG  LEU A 120     -96.627   7.034  -2.775  1.00  0.66           C  
ATOM    664  CD1 LEU A 120     -97.216   8.302  -2.143  1.00  0.66           C  
ATOM    665  CD2 LEU A 120     -97.206   5.778  -2.109  1.00  0.66           C  
ATOM    666  N   ALA A 121     -96.317   6.455  -7.442  1.00  0.67           N  
ATOM    667  CA  ALA A 121     -96.737   6.205  -8.807  1.00  0.67           C  
ATOM    668  C   ALA A 121     -96.177   4.930  -9.460  1.00  0.67           C  
ATOM    669  O   ALA A 121     -96.928   4.186 -10.084  1.00  0.67           O  
ATOM    670  CB  ALA A 121     -96.399   7.443  -9.656  1.00  0.67           C  
ATOM    671  N   ASP A 122     -94.862   4.635  -9.311  1.00  0.72           N  
ATOM    672  CA  ASP A 122     -94.218   3.406  -9.794  1.00  0.72           C  
ATOM    673  C   ASP A 122     -94.759   2.161  -9.076  1.00  0.72           C  
ATOM    674  O   ASP A 122     -95.074   1.138  -9.680  1.00  0.72           O  
ATOM    675  CB  ASP A 122     -92.673   3.574  -9.591  1.00  0.72           C  
ATOM    676  CG  ASP A 122     -91.742   2.531 -10.211  1.00  0.72           C  
ATOM    677  OD1 ASP A 122     -91.519   2.539 -11.447  1.00  0.72           O  
ATOM    678  OD2 ASP A 122     -91.097   1.768  -9.440  1.00  0.72           O  
ATOM    679  N   ALA A 123     -94.911   2.255  -7.740  1.00  0.70           N  
ATOM    680  CA  ALA A 123     -95.498   1.243  -6.891  1.00  0.70           C  
ATOM    681  C   ALA A 123     -96.987   0.979  -7.101  1.00  0.70           C  
ATOM    682  O   ALA A 123     -97.429  -0.166  -7.042  1.00  0.70           O  
ATOM    683  CB  ALA A 123     -95.269   1.685  -5.431  1.00  0.70           C  
ATOM    684  N   ALA A 124     -97.788   2.055  -7.277  1.00  0.64           N  
ATOM    685  CA  ALA A 124     -99.246   2.092  -7.258  1.00  0.64           C  
ATOM    686  C   ALA A 124     -99.915   1.186  -6.213  1.00  0.64           C  
ATOM    687  O   ALA A 124    -100.652   0.259  -6.558  1.00  0.64           O  
ATOM    688  CB  ALA A 124     -99.837   1.931  -8.672  1.00  0.64           C  
ATOM    689  N   PRO A 125     -99.638   1.394  -4.921  1.00  0.77           N  
ATOM    690  CA  PRO A 125     -99.983   0.443  -3.877  1.00  0.77           C  
ATOM    691  C   PRO A 125    -101.472   0.363  -3.610  1.00  0.77           C  
ATOM    692  O   PRO A 125    -102.232   1.261  -3.964  1.00  0.77           O  
ATOM    693  CB  PRO A 125     -99.227   0.993  -2.657  1.00  0.77           C  
ATOM    694  CG  PRO A 125     -99.275   2.507  -2.853  1.00  0.77           C  
ATOM    695  CD  PRO A 125     -99.137   2.659  -4.369  1.00  0.77           C  
ATOM    696  N   MET A 126    -101.906  -0.723  -2.944  1.00  0.62           N  
ATOM    697  CA  MET A 126    -103.283  -0.919  -2.529  1.00  0.62           C  
ATOM    698  C   MET A 126    -103.714   0.094  -1.486  1.00  0.62           C  
ATOM    699  O   MET A 126    -104.846   0.571  -1.453  1.00  0.62           O  
ATOM    700  CB  MET A 126    -103.449  -2.345  -1.950  1.00  0.62           C  
ATOM    701  CG  MET A 126    -104.904  -2.763  -1.650  1.00  0.62           C  
ATOM    702  SD  MET A 126    -105.991  -2.816  -3.108  1.00  0.62           S  
ATOM    703  CE  MET A 126    -105.294  -4.304  -3.883  1.00  0.62           C  
ATOM    704  N   LEU A 127    -102.780   0.439  -0.584  1.00  0.80           N  
ATOM    705  CA  LEU A 127    -103.066   1.352   0.485  1.00  0.80           C  
ATOM    706  C   LEU A 127    -101.821   2.126   0.853  1.00  0.80           C  
ATOM    707  O   LEU A 127    -100.696   1.636   0.742  1.00  0.80           O  
ATOM    708  CB  LEU A 127    -103.617   0.572   1.705  1.00  0.80           C  
ATOM    709  CG  LEU A 127    -104.442   1.397   2.707  1.00  0.80           C  
ATOM    710  CD1 LEU A 127    -105.727   1.926   2.054  1.00  0.80           C  
ATOM    711  CD2 LEU A 127    -104.795   0.533   3.924  1.00  0.80           C  
ATOM    712  N   VAL A 128    -102.017   3.383   1.288  1.00  0.77           N  
ATOM    713  CA  VAL A 128    -100.962   4.264   1.741  1.00  0.77           C  
ATOM    714  C   VAL A 128    -101.275   4.614   3.181  1.00  0.77           C  
ATOM    715  O   VAL A 128    -102.307   5.210   3.490  1.00  0.77           O  
ATOM    716  CB  VAL A 128    -100.844   5.531   0.892  1.00  0.77           C  
ATOM    717  CG1 VAL A 128     -99.703   6.436   1.402  1.00  0.77           C  
ATOM    718  CG2 VAL A 128    -100.577   5.131  -0.571  1.00  0.77           C  
ATOM    719  N   LEU A 129    -100.379   4.209   4.093  1.00  0.73           N  
ATOM    720  CA  LEU A 129    -100.430   4.506   5.504  1.00  0.73           C  
ATOM    721  C   LEU A 129     -99.404   5.602   5.791  1.00  0.73           C  
ATOM    722  O   LEU A 129     -98.429   5.785   5.058  1.00  0.73           O  
ATOM    723  CB  LEU A 129    -100.112   3.241   6.342  1.00  0.73           C  
ATOM    724  CG  LEU A 129    -101.130   2.069   6.281  1.00  0.73           C  
ATOM    725  CD1 LEU A 129    -100.657   0.909   7.178  1.00  0.73           C  
ATOM    726  CD2 LEU A 129    -102.554   2.479   6.694  1.00  0.73           C  
ATOM    727  N   THR A 130     -99.611   6.397   6.858  1.00  0.73           N  
ATOM    728  CA  THR A 130     -98.748   7.532   7.193  1.00  0.73           C  
ATOM    729  C   THR A 130     -98.791   7.728   8.698  1.00  0.73           C  
ATOM    730  O   THR A 130     -99.280   6.886   9.439  1.00  0.73           O  
ATOM    731  CB  THR A 130     -99.020   8.812   6.381  1.00  0.73           C  
ATOM    732  OG1 THR A 130     -98.072   9.850   6.633  1.00  0.73           O  
ATOM    733  CG2 THR A 130    -100.417   9.387   6.628  1.00  0.73           C  
ATOM    734  N   ARG A 131     -98.249   8.840   9.233  1.00  0.65           N  
ATOM    735  CA  ARG A 131     -98.261   9.164  10.657  1.00  0.65           C  
ATOM    736  C   ARG A 131     -99.649   9.181  11.293  1.00  0.65           C  
ATOM    737  O   ARG A 131     -99.805   8.915  12.483  1.00  0.65           O  
ATOM    738  CB  ARG A 131     -97.636  10.554  10.915  1.00  0.65           C  
ATOM    739  CG  ARG A 131     -96.130  10.642  10.621  1.00  0.65           C  
ATOM    740  CD  ARG A 131     -95.581  12.051  10.865  1.00  0.65           C  
ATOM    741  NE  ARG A 131     -94.230  12.109  10.220  1.00  0.65           N  
ATOM    742  CZ  ARG A 131     -93.533  13.243  10.051  1.00  0.65           C  
ATOM    743  NH1 ARG A 131     -92.444  13.224   9.285  1.00  0.65           N  
ATOM    744  NH2 ARG A 131     -93.907  14.377  10.634  1.00  0.65           N  
ATOM    745  N   SER A 132    -100.694   9.451  10.491  1.00  0.65           N  
ATOM    746  CA  SER A 132    -102.090   9.312  10.866  1.00  0.65           C  
ATOM    747  C   SER A 132    -102.575   7.884  11.066  1.00  0.65           C  
ATOM    748  O   SER A 132    -103.779   7.653  11.070  1.00  0.65           O  
ATOM    749  CB  SER A 132    -103.022  10.019   9.847  1.00  0.65           C  
ATOM    750  OG  SER A 132    -102.910   9.483   8.525  1.00  0.65           O  
ATOM    751  N   ASP A 133    -101.671   6.912  11.306  1.00  0.64           N  
ATOM    752  CA  ASP A 133    -101.997   5.620  11.865  1.00  0.64           C  
ATOM    753  C   ASP A 133    -101.890   5.616  13.386  1.00  0.64           C  
ATOM    754  O   ASP A 133    -102.401   4.717  14.047  1.00  0.64           O  
ATOM    755  CB  ASP A 133    -101.027   4.551  11.351  1.00  0.64           C  
ATOM    756  CG  ASP A 133    -101.346   4.136   9.935  1.00  0.64           C  
ATOM    757  OD1 ASP A 133    -102.234   4.715   9.257  1.00  0.64           O  
ATOM    758  OD2 ASP A 133    -100.669   3.164   9.527  1.00  0.64           O  
ATOM    759  N   ILE A 134    -101.295   6.651  14.013  1.00  0.55           N  
ATOM    760  CA  ILE A 134    -101.303   6.773  15.472  1.00  0.55           C  
ATOM    761  C   ILE A 134    -102.683   7.198  15.996  1.00  0.55           C  
ATOM    762  O   ILE A 134    -103.265   6.621  16.908  1.00  0.55           O  
ATOM    763  CB  ILE A 134    -100.171   7.716  15.893  1.00  0.55           C  
ATOM    764  CG1 ILE A 134     -98.806   7.027  15.620  1.00  0.55           C  
ATOM    765  CG2 ILE A 134    -100.299   8.163  17.367  1.00  0.55           C  
ATOM    766  CD1 ILE A 134     -97.601   7.975  15.660  1.00  0.55           C  
ATOM    767  N   GLU A 135    -103.300   8.199  15.347  1.00  0.49           N  
ATOM    768  CA  GLU A 135    -104.630   8.710  15.645  1.00  0.49           C  
ATOM    769  C   GLU A 135    -105.823   7.742  15.540  1.00  0.49           C  
ATOM    770  O   GLU A 135    -106.759   7.911  16.323  1.00  0.49           O  
ATOM    771  CB  GLU A 135    -104.867   9.984  14.807  1.00  0.49           C  
ATOM    772  CG  GLU A 135    -103.754  11.033  15.041  1.00  0.49           C  
ATOM    773  CD  GLU A 135    -103.932  12.250  14.145  1.00  0.49           C  
ATOM    774  OE1 GLU A 135    -103.961  12.055  12.902  1.00  0.49           O  
ATOM    775  OE2 GLU A 135    -104.006  13.375  14.697  1.00  0.49           O  
ATOM    776  N   PRO A 136    -105.910   6.714  14.688  1.00  0.61           N  
ATOM    777  CA  PRO A 136    -106.946   5.705  14.717  1.00  0.61           C  
ATOM    778  C   PRO A 136    -107.003   4.868  15.975  1.00  0.61           C  
ATOM    779  O   PRO A 136    -107.942   4.081  16.068  1.00  0.61           O  
ATOM    780  CB  PRO A 136    -106.668   4.774  13.518  1.00  0.61           C  
ATOM    781  CG  PRO A 136    -105.765   5.573  12.587  1.00  0.61           C  
ATOM    782  CD  PRO A 136    -105.064   6.535  13.541  1.00  0.61           C  
ATOM    783  N   GLU A 137    -106.058   4.976  16.937  1.00  0.41           N  
ATOM    784  CA  GLU A 137    -106.052   4.152  18.135  1.00  0.41           C  
ATOM    785  C   GLU A 137    -107.379   4.124  18.906  1.00  0.41           C  
ATOM    786  O   GLU A 137    -108.052   3.098  19.017  1.00  0.41           O  
ATOM    787  CB  GLU A 137    -104.901   4.567  19.084  1.00  0.41           C  
ATOM    788  CG  GLU A 137    -104.747   3.600  20.293  1.00  0.41           C  
ATOM    789  CD  GLU A 137    -103.723   3.989  21.364  1.00  0.41           C  
ATOM    790  OE1 GLU A 137    -103.471   3.116  22.243  1.00  0.41           O  
ATOM    791  OE2 GLU A 137    -103.241   5.148  21.364  1.00  0.41           O  
ATOM    792  N   LEU A 138    -107.840   5.298  19.378  1.00  0.24           N  
ATOM    793  CA  LEU A 138    -109.136   5.449  20.015  1.00  0.24           C  
ATOM    794  C   LEU A 138    -110.353   5.212  19.113  1.00  0.24           C  
ATOM    795  O   LEU A 138    -111.270   4.536  19.582  1.00  0.24           O  
ATOM    796  CB  LEU A 138    -109.261   6.823  20.722  1.00  0.24           C  
ATOM    797  CG  LEU A 138    -108.205   7.092  21.814  1.00  0.24           C  
ATOM    798  CD1 LEU A 138    -108.272   8.561  22.257  1.00  0.24           C  
ATOM    799  CD2 LEU A 138    -108.372   6.157  23.021  1.00  0.24           C  
ATOM    800  N   PRO A 139    -110.484   5.674  17.859  1.00  0.34           N  
ATOM    801  CA  PRO A 139    -111.727   5.457  17.123  1.00  0.34           C  
ATOM    802  C   PRO A 139    -111.785   4.077  16.479  1.00  0.34           C  
ATOM    803  O   PRO A 139    -112.885   3.664  16.121  1.00  0.34           O  
ATOM    804  CB  PRO A 139    -111.752   6.592  16.078  1.00  0.34           C  
ATOM    805  CG  PRO A 139    -110.282   6.944  15.876  1.00  0.34           C  
ATOM    806  CD  PRO A 139    -109.714   6.782  17.283  1.00  0.34           C  
ATOM    807  N   ALA A 140    -110.656   3.358  16.268  1.00  0.45           N  
ATOM    808  CA  ALA A 140    -110.714   2.077  15.580  1.00  0.45           C  
ATOM    809  C   ALA A 140    -109.826   0.942  16.103  1.00  0.45           C  
ATOM    810  O   ALA A 140    -110.220  -0.220  16.014  1.00  0.45           O  
ATOM    811  CB  ALA A 140    -110.300   2.334  14.116  1.00  0.45           C  
ATOM    812  N   GLU A 141    -108.633   1.198  16.686  1.00  0.45           N  
ATOM    813  CA  GLU A 141    -107.713   0.125  17.088  1.00  0.45           C  
ATOM    814  C   GLU A 141    -108.233  -0.742  18.224  1.00  0.45           C  
ATOM    815  O   GLU A 141    -108.082  -1.961  18.242  1.00  0.45           O  
ATOM    816  CB  GLU A 141    -106.313   0.659  17.474  1.00  0.45           C  
ATOM    817  CG  GLU A 141    -105.243  -0.438  17.719  1.00  0.45           C  
ATOM    818  CD  GLU A 141    -103.879   0.066  18.187  1.00  0.45           C  
ATOM    819  OE1 GLU A 141    -103.421   1.100  17.656  1.00  0.45           O  
ATOM    820  OE2 GLU A 141    -103.282  -0.635  19.058  1.00  0.45           O  
ATOM    821  N   ALA A 142    -108.897  -0.130  19.217  1.00  0.35           N  
ATOM    822  CA  ALA A 142    -109.530  -0.862  20.295  1.00  0.35           C  
ATOM    823  C   ALA A 142    -110.724  -1.715  19.873  1.00  0.35           C  
ATOM    824  O   ALA A 142    -111.024  -2.730  20.498  1.00  0.35           O  
ATOM    825  CB  ALA A 142    -109.959   0.125  21.391  1.00  0.35           C  
ATOM    826  N   ALA A 143    -111.429  -1.306  18.802  1.00  0.33           N  
ATOM    827  CA  ALA A 143    -112.572  -2.010  18.259  1.00  0.33           C  
ATOM    828  C   ALA A 143    -112.232  -3.355  17.626  1.00  0.33           C  
ATOM    829  O   ALA A 143    -113.005  -4.313  17.673  1.00  0.33           O  
ATOM    830  CB  ALA A 143    -113.271  -1.112  17.222  1.00  0.33           C  
ATOM    831  N   SER A 144    -111.066  -3.449  16.964  1.00  0.33           N  
ATOM    832  CA  SER A 144    -110.612  -4.684  16.354  1.00  0.33           C  
ATOM    833  C   SER A 144    -110.159  -5.789  17.312  1.00  0.33           C  
ATOM    834  O   SER A 144    -109.538  -5.587  18.358  1.00  0.33           O  
ATOM    835  CB  SER A 144    -109.574  -4.459  15.224  1.00  0.33           C  
ATOM    836  OG  SER A 144    -108.350  -3.910  15.694  1.00  0.33           O  
ATOM    837  N   ARG A 145    -110.491  -7.046  16.940  1.00  0.31           N  
ATOM    838  CA  ARG A 145    -110.086  -8.248  17.640  1.00  0.31           C  
ATOM    839  C   ARG A 145    -108.581  -8.474  17.639  1.00  0.31           C  
ATOM    840  O   ARG A 145    -107.868  -8.111  16.709  1.00  0.31           O  
ATOM    841  CB  ARG A 145    -110.780  -9.511  17.059  1.00  0.31           C  
ATOM    842  CG  ARG A 145    -112.322  -9.490  17.152  1.00  0.31           C  
ATOM    843  CD  ARG A 145    -113.016 -10.708  16.521  1.00  0.31           C  
ATOM    844  NE  ARG A 145    -112.779 -10.622  15.043  1.00  0.31           N  
ATOM    845  CZ  ARG A 145    -113.056 -11.601  14.171  1.00  0.31           C  
ATOM    846  NH1 ARG A 145    -112.753 -11.426  12.886  1.00  0.31           N  
ATOM    847  NH2 ARG A 145    -113.625 -12.740  14.546  1.00  0.31           N  
ATOM    848  N   THR A 146    -108.071  -9.111  18.706  1.00  0.36           N  
ATOM    849  CA  THR A 146    -106.643  -9.297  18.933  1.00  0.36           C  
ATOM    850  C   THR A 146    -106.143 -10.654  18.478  1.00  0.36           C  
ATOM    851  O   THR A 146    -104.965 -10.978  18.629  1.00  0.36           O  
ATOM    852  CB  THR A 146    -106.317  -9.162  20.416  1.00  0.36           C  
ATOM    853  OG1 THR A 146    -107.173  -9.984  21.205  1.00  0.36           O  
ATOM    854  CG2 THR A 146    -106.563  -7.709  20.843  1.00  0.36           C  
ATOM    855  N   VAL A 147    -107.035 -11.471  17.892  1.00  0.34           N  
ATOM    856  CA  VAL A 147    -106.746 -12.801  17.383  1.00  0.34           C  
ATOM    857  C   VAL A 147    -106.068 -12.780  16.020  1.00  0.34           C  
ATOM    858  O   VAL A 147    -105.985 -11.756  15.346  1.00  0.34           O  
ATOM    859  CB  VAL A 147    -107.986 -13.694  17.317  1.00  0.34           C  
ATOM    860  CG1 VAL A 147    -108.596 -13.837  18.723  1.00  0.34           C  
ATOM    861  CG2 VAL A 147    -109.028 -13.160  16.311  1.00  0.34           C  
ATOM    862  N   VAL A 148    -105.548 -13.938  15.571  1.00  0.33           N  
ATOM    863  CA  VAL A 148    -105.018 -14.117  14.231  1.00  0.33           C  
ATOM    864  C   VAL A 148    -106.076 -13.876  13.151  1.00  0.33           C  
ATOM    865  O   VAL A 148    -107.273 -14.081  13.337  1.00  0.33           O  
ATOM    866  CB  VAL A 148    -104.372 -15.495  14.089  1.00  0.33           C  
ATOM    867  CG1 VAL A 148    -103.766 -15.757  12.695  1.00  0.33           C  
ATOM    868  CG2 VAL A 148    -103.243 -15.642  15.125  1.00  0.33           C  
ATOM    869  N   LEU A 149    -105.644 -13.342  11.994  1.00  0.31           N  
ATOM    870  CA  LEU A 149    -106.526 -12.968  10.914  1.00  0.31           C  
ATOM    871  C   LEU A 149    -106.808 -14.085   9.916  1.00  0.31           C  
ATOM    872  O   LEU A 149    -107.817 -14.057   9.209  1.00  0.31           O  
ATOM    873  CB  LEU A 149    -105.820 -11.792  10.207  1.00  0.31           C  
ATOM    874  CG  LEU A 149    -106.554 -11.204   9.001  1.00  0.31           C  
ATOM    875  CD1 LEU A 149    -107.841 -10.501   9.471  1.00  0.31           C  
ATOM    876  CD2 LEU A 149    -105.576 -10.328   8.208  1.00  0.31           C  
ATOM    877  N   ASP A 150    -105.922 -15.096   9.878  1.00  0.35           N  
ATOM    878  CA  ASP A 150    -106.079 -16.319   9.130  1.00  0.35           C  
ATOM    879  C   ASP A 150    -105.703 -16.138   7.681  1.00  0.35           C  
ATOM    880  O   ASP A 150    -106.448 -16.405   6.754  1.00  0.35           O  
ATOM    881  CB  ASP A 150    -107.391 -17.068   9.413  1.00  0.35           C  
ATOM    882  CG  ASP A 150    -107.484 -17.416  10.885  1.00  0.35           C  
ATOM    883  OD1 ASP A 150    -106.494 -17.177  11.624  1.00  0.35           O  
ATOM    884  OD2 ASP A 150    -108.523 -18.011  11.248  1.00  0.35           O  
ATOM    885  N   ASP A 151    -104.439 -15.725   7.554  1.00  0.32           N  
ATOM    886  CA  ASP A 151    -103.610 -15.469   6.424  1.00  0.32           C  
ATOM    887  C   ASP A 151    -102.220 -16.118   6.800  1.00  0.32           C  
ATOM    888  O   ASP A 151    -101.941 -17.247   6.396  1.00  0.32           O  
ATOM    889  CB  ASP A 151    -103.639 -13.929   6.174  1.00  0.32           C  
ATOM    890  CG  ASP A 151    -103.190 -13.712   4.750  1.00  0.32           C  
ATOM    891  OD1 ASP A 151    -101.965 -13.879   4.561  1.00  0.32           O  
ATOM    892  OD2 ASP A 151    -104.022 -13.435   3.853  1.00  0.32           O  
ATOM    893  N   PRO A 152    -101.445 -15.500   7.753  1.00  0.35           N  
ATOM    894  CA  PRO A 152     -99.984 -15.256   7.774  1.00  0.35           C  
ATOM    895  C   PRO A 152     -98.998 -16.195   7.090  1.00  0.35           C  
ATOM    896  O   PRO A 152     -99.198 -16.594   5.963  1.00  0.35           O  
ATOM    897  CB  PRO A 152     -99.690 -15.153   9.292  1.00  0.35           C  
ATOM    898  CG  PRO A 152    -100.917 -14.471   9.888  1.00  0.35           C  
ATOM    899  CD  PRO A 152    -102.042 -14.920   8.968  1.00  0.35           C  
ATOM    900  N   ALA A 153     -97.911 -16.604   7.788  1.00  0.29           N  
ATOM    901  CA  ALA A 153     -97.101 -17.743   7.390  1.00  0.29           C  
ATOM    902  C   ALA A 153     -97.863 -19.048   7.596  1.00  0.29           C  
ATOM    903  O   ALA A 153     -98.906 -19.075   8.252  1.00  0.29           O  
ATOM    904  CB  ALA A 153     -95.778 -17.773   8.198  1.00  0.29           C  
ATOM    905  N   VAL A 154     -97.304 -20.186   7.115  1.00  0.25           N  
ATOM    906  CA  VAL A 154     -97.749 -21.580   7.306  1.00  0.25           C  
ATOM    907  C   VAL A 154     -97.795 -22.010   8.801  1.00  0.25           C  
ATOM    908  O   VAL A 154     -98.002 -23.150   9.202  1.00  0.25           O  
ATOM    909  CB  VAL A 154     -96.853 -22.507   6.470  1.00  0.25           C  
ATOM    910  CG1 VAL A 154     -97.239 -24.003   6.547  1.00  0.25           C  
ATOM    911  CG2 VAL A 154     -96.952 -22.072   4.994  1.00  0.25           C  
ATOM    912  N   VAL A 155     -97.663 -21.030   9.704  1.00  0.31           N  
ATOM    913  CA  VAL A 155     -97.757 -21.088  11.143  1.00  0.31           C  
ATOM    914  C   VAL A 155     -99.201 -21.008  11.598  1.00  0.31           C  
ATOM    915  O   VAL A 155     -99.516 -21.142  12.778  1.00  0.31           O  
ATOM    916  CB  VAL A 155     -97.019 -19.902  11.761  1.00  0.31           C  
ATOM    917  CG1 VAL A 155     -95.565 -19.912  11.257  1.00  0.31           C  
ATOM    918  CG2 VAL A 155     -97.705 -18.553  11.433  1.00  0.31           C  
ATOM    919  N   ARG A 156    -100.127 -20.751  10.655  1.00  0.30           N  
ATOM    920  CA  ARG A 156    -101.549 -20.740  10.888  1.00  0.30           C  
ATOM    921  C   ARG A 156    -102.090 -22.114  11.261  1.00  0.30           C  
ATOM    922  O   ARG A 156    -102.380 -22.965  10.423  1.00  0.30           O  
ATOM    923  CB  ARG A 156    -102.260 -20.213   9.626  1.00  0.30           C  
ATOM    924  CG  ARG A 156    -103.766 -19.934   9.817  1.00  0.30           C  
ATOM    925  CD  ARG A 156    -104.554 -19.584   8.547  1.00  0.30           C  
ATOM    926  NE  ARG A 156    -104.512 -20.775   7.646  1.00  0.30           N  
ATOM    927  CZ  ARG A 156    -103.648 -20.877   6.630  1.00  0.30           C  
ATOM    928  NH1 ARG A 156    -103.587 -21.964   5.867  1.00  0.30           N  
ATOM    929  NH2 ARG A 156    -102.758 -19.932   6.352  1.00  0.30           N  
ATOM    930  N   THR A 157    -102.285 -22.334  12.571  1.00  0.27           N  
ATOM    931  CA  THR A 157    -102.821 -23.563  13.136  1.00  0.27           C  
ATOM    932  C   THR A 157    -104.316 -23.674  12.898  1.00  0.27           C  
ATOM    933  O   THR A 157    -104.911 -24.746  12.978  1.00  0.27           O  
ATOM    934  CB  THR A 157    -102.546 -23.638  14.632  1.00  0.27           C  
ATOM    935  OG1 THR A 157    -103.072 -22.501  15.310  1.00  0.27           O  
ATOM    936  CG2 THR A 157    -101.028 -23.629  14.872  1.00  0.27           C  
ATOM    937  N   LEU A 158    -104.954 -22.540  12.562  1.00  0.34           N  
ATOM    938  CA  LEU A 158    -106.351 -22.454  12.219  1.00  0.34           C  
ATOM    939  C   LEU A 158    -106.617 -22.873  10.775  1.00  0.34           C  
ATOM    940  O   LEU A 158    -106.090 -22.319   9.806  1.00  0.34           O  
ATOM    941  CB  LEU A 158    -106.873 -21.023  12.475  1.00  0.34           C  
ATOM    942  CG  LEU A 158    -106.673 -20.530  13.928  1.00  0.34           C  
ATOM    943  CD1 LEU A 158    -107.326 -19.158  14.130  1.00  0.34           C  
ATOM    944  CD2 LEU A 158    -107.232 -21.512  14.967  1.00  0.34           C  
ATOM    945  N   ALA A 159    -107.467 -23.899  10.590  1.00  0.30           N  
ATOM    946  CA  ALA A 159    -107.766 -24.457   9.285  1.00  0.30           C  
ATOM    947  C   ALA A 159    -108.897 -23.739   8.552  1.00  0.30           C  
ATOM    948  O   ALA A 159    -109.067 -23.913   7.348  1.00  0.30           O  
ATOM    949  CB  ALA A 159    -108.092 -25.955   9.439  1.00  0.30           C  
ATOM    950  N   ASP A 160    -109.629 -22.854   9.255  1.00  0.27           N  
ATOM    951  CA  ASP A 160    -110.763 -22.102   8.755  1.00  0.27           C  
ATOM    952  C   ASP A 160    -110.344 -21.022   7.755  1.00  0.27           C  
ATOM    953  O   ASP A 160    -111.160 -20.585   6.950  1.00  0.27           O  
ATOM    954  CB  ASP A 160    -111.508 -21.492   9.976  1.00  0.27           C  
ATOM    955  CG  ASP A 160    -112.106 -22.572  10.873  1.00  0.27           C  
ATOM    956  OD1 ASP A 160    -112.261 -23.731  10.412  1.00  0.27           O  
ATOM    957  OD2 ASP A 160    -112.391 -22.242  12.051  1.00  0.27           O  
ATOM    958  N   CYS A 161    -109.041 -20.625   7.757  1.00  0.30           N  
ATOM    959  CA  CYS A 161    -108.382 -19.703   6.824  1.00  0.30           C  
ATOM    960  C   CYS A 161    -109.256 -18.663   6.116  1.00  0.30           C  
ATOM    961  O   CYS A 161    -109.584 -18.809   4.942  1.00  0.30           O  
ATOM    962  CB  CYS A 161    -107.476 -20.437   5.801  1.00  0.30           C  
ATOM    963  SG  CYS A 161    -106.273 -19.330   4.973  1.00  0.30           S  
ATOM    964  N   SER A 162    -109.637 -17.573   6.819  1.00  0.34           N  
ATOM    965  CA  SER A 162    -110.498 -16.517   6.287  1.00  0.34           C  
ATOM    966  C   SER A 162    -109.862 -15.714   5.147  1.00  0.34           C  
ATOM    967  O   SER A 162    -110.565 -15.053   4.385  1.00  0.34           O  
ATOM    968  CB  SER A 162    -110.868 -15.458   7.374  1.00  0.34           C  
ATOM    969  OG  SER A 162    -111.707 -15.972   8.411  1.00  0.34           O  
ATOM    970  N   ALA A 163    -108.517 -15.713   5.025  1.00  0.32           N  
ATOM    971  CA  ALA A 163    -107.788 -14.953   4.028  1.00  0.32           C  
ATOM    972  C   ALA A 163    -107.110 -15.869   2.998  1.00  0.32           C  
ATOM    973  O   ALA A 163    -107.744 -16.246   2.014  1.00  0.32           O  
ATOM    974  CB  ALA A 163    -106.826 -13.997   4.745  1.00  0.32           C  
ATOM    975  N   ALA A 164    -105.826 -16.265   3.170  1.00  0.38           N  
ATOM    976  CA  ALA A 164    -105.142 -17.139   2.232  1.00  0.38           C  
ATOM    977  C   ALA A 164    -103.776 -17.548   2.782  1.00  0.38           C  
ATOM    978  O   ALA A 164    -103.131 -16.802   3.500  1.00  0.38           O  
ATOM    979  CB  ALA A 164    -104.929 -16.428   0.880  1.00  0.38           C  
ATOM    980  N   ASP A 165    -103.295 -18.770   2.472  1.00  0.31           N  
ATOM    981  CA  ASP A 165    -101.990 -19.257   2.917  1.00  0.31           C  
ATOM    982  C   ASP A 165    -100.793 -18.615   2.183  1.00  0.31           C  
ATOM    983  O   ASP A 165    -100.695 -18.679   0.955  1.00  0.31           O  
ATOM    984  CB  ASP A 165    -101.977 -20.809   2.751  1.00  0.31           C  
ATOM    985  CG  ASP A 165    -101.010 -21.555   3.658  1.00  0.31           C  
ATOM    986  OD1 ASP A 165    -101.152 -21.381   4.894  1.00  0.31           O  
ATOM    987  OD2 ASP A 165    -100.225 -22.388   3.158  1.00  0.31           O  
ATOM    988  N   VAL A 166     -99.851 -17.985   2.924  1.00  0.34           N  
ATOM    989  CA  VAL A 166     -98.654 -17.348   2.369  1.00  0.34           C  
ATOM    990  C   VAL A 166     -97.437 -18.267   2.415  1.00  0.34           C  
ATOM    991  O   VAL A 166     -97.182 -18.966   3.396  1.00  0.34           O  
ATOM    992  CB  VAL A 166     -98.301 -16.042   3.079  1.00  0.34           C  
ATOM    993  CG1 VAL A 166     -97.135 -15.297   2.404  1.00  0.34           C  
ATOM    994  CG2 VAL A 166     -99.536 -15.129   3.123  1.00  0.34           C  
ATOM    995  N   ALA A 167     -96.629 -18.273   1.333  1.00  0.31           N  
ATOM    996  CA  ALA A 167     -95.512 -19.170   1.156  1.00  0.31           C  
ATOM    997  C   ALA A 167     -94.179 -18.411   1.015  1.00  0.31           C  
ATOM    998  O   ALA A 167     -94.101 -17.327   0.437  1.00  0.31           O  
ATOM    999  CB  ALA A 167     -95.799 -20.055  -0.071  1.00  0.31           C  
ATOM   1000  N   ASP A 168     -93.040 -18.912   1.543  1.00  0.33           N  
ATOM   1001  CA  ASP A 168     -92.832 -20.299   1.936  1.00  0.33           C  
ATOM   1002  C   ASP A 168     -91.746 -20.470   2.999  1.00  0.33           C  
ATOM   1003  O   ASP A 168     -91.390 -21.584   3.381  1.00  0.33           O  
ATOM   1004  CB  ASP A 168     -92.424 -21.077   0.654  1.00  0.33           C  
ATOM   1005  CG  ASP A 168     -92.876 -22.528   0.674  1.00  0.33           C  
ATOM   1006  OD1 ASP A 168     -92.368 -23.282  -0.189  1.00  0.33           O  
ATOM   1007  OD2 ASP A 168     -93.705 -22.921   1.538  1.00  0.33           O  
ATOM   1008  N   ASP A 169     -91.207 -19.361   3.550  1.00  0.30           N  
ATOM   1009  CA  ASP A 169     -90.144 -19.360   4.549  1.00  0.30           C  
ATOM   1010  C   ASP A 169     -88.996 -20.344   4.275  1.00  0.30           C  
ATOM   1011  O   ASP A 169     -88.507 -20.430   3.152  1.00  0.30           O  
ATOM   1012  CB  ASP A 169     -90.759 -19.490   5.968  1.00  0.30           C  
ATOM   1013  CG  ASP A 169     -91.723 -18.341   6.212  1.00  0.30           C  
ATOM   1014  OD1 ASP A 169     -91.457 -17.233   5.677  1.00  0.30           O  
ATOM   1015  OD2 ASP A 169     -92.724 -18.549   6.942  1.00  0.30           O  
ATOM   1016  N   GLU A 170     -88.566 -21.144   5.272  1.00  0.28           N  
ATOM   1017  CA  GLU A 170     -87.541 -22.175   5.162  1.00  0.28           C  
ATOM   1018  C   GLU A 170     -87.722 -23.181   4.023  1.00  0.28           C  
ATOM   1019  O   GLU A 170     -86.759 -23.733   3.485  1.00  0.28           O  
ATOM   1020  CB  GLU A 170     -87.514 -22.978   6.481  1.00  0.28           C  
ATOM   1021  CG  GLU A 170     -87.090 -22.153   7.721  1.00  0.28           C  
ATOM   1022  CD  GLU A 170     -87.170 -22.962   9.016  1.00  0.28           C  
ATOM   1023  OE1 GLU A 170     -87.668 -24.116   8.976  1.00  0.28           O  
ATOM   1024  OE2 GLU A 170     -86.742 -22.407  10.060  1.00  0.28           O  
ATOM   1025  N   ARG A 171     -88.973 -23.419   3.577  1.00  0.24           N  
ATOM   1026  CA  ARG A 171     -89.271 -24.304   2.471  1.00  0.24           C  
ATOM   1027  C   ARG A 171     -88.810 -23.768   1.130  1.00  0.24           C  
ATOM   1028  O   ARG A 171     -88.740 -24.513   0.159  1.00  0.24           O  
ATOM   1029  CB  ARG A 171     -90.767 -24.604   2.366  1.00  0.24           C  
ATOM   1030  CG  ARG A 171     -91.337 -25.363   3.569  1.00  0.24           C  
ATOM   1031  CD  ARG A 171     -92.847 -25.523   3.424  1.00  0.24           C  
ATOM   1032  NE  ARG A 171     -93.321 -26.315   4.605  1.00  0.24           N  
ATOM   1033  CZ  ARG A 171     -94.615 -26.593   4.807  1.00  0.24           C  
ATOM   1034  NH1 ARG A 171     -94.968 -27.290   5.884  1.00  0.24           N  
ATOM   1035  NH2 ARG A 171     -95.547 -26.183   3.952  1.00  0.24           N  
ATOM   1036  N   GLY A 172     -88.374 -22.495   1.048  1.00  0.27           N  
ATOM   1037  CA  GLY A 172     -87.819 -21.973  -0.187  1.00  0.27           C  
ATOM   1038  C   GLY A 172     -86.443 -22.494  -0.503  1.00  0.27           C  
ATOM   1039  O   GLY A 172     -85.904 -22.259  -1.577  1.00  0.27           O  
ATOM   1040  N   ALA A 173     -85.802 -23.206   0.443  1.00  0.24           N  
ATOM   1041  CA  ALA A 173     -84.629 -23.988   0.126  1.00  0.24           C  
ATOM   1042  C   ALA A 173     -84.970 -25.257  -0.679  1.00  0.24           C  
ATOM   1043  O   ALA A 173     -84.279 -25.553  -1.653  1.00  0.24           O  
ATOM   1044  CB  ALA A 173     -83.785 -24.206   1.398  1.00  0.24           C  
ATOM   1045  N   PRO A 174     -86.025 -26.012  -0.365  1.00  0.30           N  
ATOM   1046  CA  PRO A 174     -86.572 -27.001  -1.284  1.00  0.30           C  
ATOM   1047  C   PRO A 174     -87.273 -26.440  -2.515  1.00  0.30           C  
ATOM   1048  O   PRO A 174     -87.100 -27.000  -3.596  1.00  0.30           O  
ATOM   1049  CB  PRO A 174     -87.574 -27.806  -0.436  1.00  0.30           C  
ATOM   1050  CG  PRO A 174     -87.083 -27.668   1.007  1.00  0.30           C  
ATOM   1051  CD  PRO A 174     -86.359 -26.324   1.024  1.00  0.30           C  
ATOM   1052  N   LEU A 175     -88.117 -25.398  -2.383  1.00  0.30           N  
ATOM   1053  CA  LEU A 175     -89.005 -24.971  -3.451  1.00  0.30           C  
ATOM   1054  C   LEU A 175     -88.700 -23.560  -3.930  1.00  0.30           C  
ATOM   1055  O   LEU A 175     -88.742 -22.584  -3.192  1.00  0.30           O  
ATOM   1056  CB  LEU A 175     -90.497 -24.963  -3.014  1.00  0.30           C  
ATOM   1057  CG  LEU A 175     -91.105 -26.325  -2.614  1.00  0.30           C  
ATOM   1058  CD1 LEU A 175     -92.518 -26.129  -2.044  1.00  0.30           C  
ATOM   1059  CD2 LEU A 175     -91.167 -27.316  -3.784  1.00  0.30           C  
ATOM   1060  N   ARG A 176     -88.438 -23.374  -5.235  1.00  0.27           N  
ATOM   1061  CA  ARG A 176     -88.148 -22.058  -5.782  1.00  0.27           C  
ATOM   1062  C   ARG A 176     -89.377 -21.162  -6.003  1.00  0.27           C  
ATOM   1063  O   ARG A 176     -89.692 -20.700  -7.101  1.00  0.27           O  
ATOM   1064  CB  ARG A 176     -87.362 -22.223  -7.093  1.00  0.27           C  
ATOM   1065  CG  ARG A 176     -86.786 -20.907  -7.639  1.00  0.27           C  
ATOM   1066  CD  ARG A 176     -85.965 -21.115  -8.897  1.00  0.27           C  
ATOM   1067  NE  ARG A 176     -85.493 -19.754  -9.297  1.00  0.27           N  
ATOM   1068  CZ  ARG A 176     -86.156 -18.925 -10.110  1.00  0.27           C  
ATOM   1069  NH1 ARG A 176     -85.556 -17.811 -10.519  1.00  0.27           N  
ATOM   1070  NH2 ARG A 176     -87.395 -19.182 -10.514  1.00  0.27           N  
ATOM   1071  N   THR A 177     -90.123 -20.861  -4.936  1.00  0.28           N  
ATOM   1072  CA  THR A 177     -91.297 -20.007  -5.009  1.00  0.28           C  
ATOM   1073  C   THR A 177     -91.523 -19.408  -3.648  1.00  0.28           C  
ATOM   1074  O   THR A 177     -91.031 -19.942  -2.660  1.00  0.28           O  
ATOM   1075  CB  THR A 177     -92.526 -20.736  -5.514  1.00  0.28           C  
ATOM   1076  OG1 THR A 177     -93.647 -19.872  -5.649  1.00  0.28           O  
ATOM   1077  CG2 THR A 177     -92.902 -21.900  -4.590  1.00  0.28           C  
ATOM   1078  N   ARG A 178     -92.167 -18.223  -3.581  1.00  0.61           N  
ATOM   1079  CA  ARG A 178     -92.205 -17.396  -2.385  1.00  0.61           C  
ATOM   1080  C   ARG A 178     -92.805 -16.013  -2.649  1.00  0.61           C  
ATOM   1081  O   ARG A 178     -92.468 -15.300  -3.604  1.00  0.61           O  
ATOM   1082  CB  ARG A 178     -90.845 -17.244  -1.612  1.00  0.61           C  
ATOM   1083  CG  ARG A 178     -89.592 -16.766  -2.397  1.00  0.61           C  
ATOM   1084  CD  ARG A 178     -88.686 -17.826  -3.052  1.00  0.61           C  
ATOM   1085  NE  ARG A 178     -87.567 -17.135  -3.799  1.00  0.61           N  
ATOM   1086  CZ  ARG A 178     -86.361 -16.786  -3.316  1.00  0.61           C  
ATOM   1087  NH1 ARG A 178     -85.480 -16.210  -4.132  1.00  0.61           N  
ATOM   1088  NH2 ARG A 178     -86.022 -16.941  -2.044  1.00  0.61           N  
ATOM   1089  N   HIS A 179     -93.754 -15.608  -1.784  1.00  0.68           N  
ATOM   1090  CA  HIS A 179     -94.445 -14.331  -1.813  1.00  0.68           C  
ATOM   1091  C   HIS A 179     -93.556 -13.150  -1.391  1.00  0.68           C  
ATOM   1092  O   HIS A 179     -92.512 -13.377  -0.771  1.00  0.68           O  
ATOM   1093  CB  HIS A 179     -95.732 -14.420  -0.966  1.00  0.68           C  
ATOM   1094  CG  HIS A 179     -96.742 -15.336  -1.595  1.00  0.68           C  
ATOM   1095  ND1 HIS A 179     -97.100 -16.533  -1.006  1.00  0.68           N  
ATOM   1096  CD2 HIS A 179     -97.429 -15.162  -2.749  1.00  0.68           C  
ATOM   1097  CE1 HIS A 179     -98.007 -17.059  -1.813  1.00  0.68           C  
ATOM   1098  NE2 HIS A 179     -98.239 -16.266  -2.884  1.00  0.68           N  
ATOM   1099  N   PRO A 180     -93.834 -11.884  -1.756  1.00  0.80           N  
ATOM   1100  CA  PRO A 180     -93.013 -10.768  -1.321  1.00  0.80           C  
ATOM   1101  C   PRO A 180     -93.274 -10.386   0.126  1.00  0.80           C  
ATOM   1102  O   PRO A 180     -94.416 -10.352   0.577  1.00  0.80           O  
ATOM   1103  CB  PRO A 180     -93.394  -9.630  -2.280  1.00  0.80           C  
ATOM   1104  CG  PRO A 180     -94.852  -9.902  -2.669  1.00  0.80           C  
ATOM   1105  CD  PRO A 180     -95.045 -11.412  -2.442  1.00  0.80           C  
ATOM   1106  N   ALA A 181     -92.196 -10.074   0.856  1.00  0.83           N  
ATOM   1107  CA  ALA A 181     -92.245  -9.498   2.174  1.00  0.83           C  
ATOM   1108  C   ALA A 181     -92.131  -7.986   2.100  1.00  0.83           C  
ATOM   1109  O   ALA A 181     -92.859  -7.259   2.775  1.00  0.83           O  
ATOM   1110  CB  ALA A 181     -91.083 -10.063   2.998  1.00  0.83           C  
ATOM   1111  N   TYR A 182     -91.228  -7.477   1.235  1.00  0.83           N  
ATOM   1112  CA  TYR A 182     -91.016  -6.051   1.114  1.00  0.83           C  
ATOM   1113  C   TYR A 182     -90.438  -5.628  -0.226  1.00  0.83           C  
ATOM   1114  O   TYR A 182     -89.949  -6.429  -1.023  1.00  0.83           O  
ATOM   1115  CB  TYR A 182     -90.196  -5.452   2.305  1.00  0.83           C  
ATOM   1116  CG  TYR A 182     -88.745  -5.860   2.426  1.00  0.83           C  
ATOM   1117  CD1 TYR A 182     -87.784  -5.183   1.672  1.00  0.83           C  
ATOM   1118  CD2 TYR A 182     -88.305  -6.779   3.392  1.00  0.83           C  
ATOM   1119  CE1 TYR A 182     -86.414  -5.403   1.876  1.00  0.83           C  
ATOM   1120  CE2 TYR A 182     -86.932  -7.010   3.597  1.00  0.83           C  
ATOM   1121  CZ  TYR A 182     -85.986  -6.318   2.834  1.00  0.83           C  
ATOM   1122  OH  TYR A 182     -84.601  -6.509   3.027  1.00  0.83           O  
ATOM   1123  N   VAL A 183     -90.507  -4.310  -0.494  1.00  0.85           N  
ATOM   1124  CA  VAL A 183     -89.871  -3.659  -1.628  1.00  0.85           C  
ATOM   1125  C   VAL A 183     -88.932  -2.597  -1.070  1.00  0.85           C  
ATOM   1126  O   VAL A 183     -89.250  -1.958  -0.073  1.00  0.85           O  
ATOM   1127  CB  VAL A 183     -90.887  -3.038  -2.591  1.00  0.85           C  
ATOM   1128  CG1 VAL A 183     -90.191  -2.299  -3.751  1.00  0.85           C  
ATOM   1129  CG2 VAL A 183     -91.788  -4.146  -3.175  1.00  0.85           C  
ATOM   1130  N   ILE A 184     -87.733  -2.395  -1.659  1.00  0.82           N  
ATOM   1131  CA  ILE A 184     -86.813  -1.327  -1.254  1.00  0.82           C  
ATOM   1132  C   ILE A 184     -86.180  -0.746  -2.503  1.00  0.82           C  
ATOM   1133  O   ILE A 184     -85.788  -1.471  -3.413  1.00  0.82           O  
ATOM   1134  CB  ILE A 184     -85.727  -1.806  -0.277  1.00  0.82           C  
ATOM   1135  CG1 ILE A 184     -86.279  -2.021   1.153  1.00  0.82           C  
ATOM   1136  CG2 ILE A 184     -84.491  -0.880  -0.232  1.00  0.82           C  
ATOM   1137  CD1 ILE A 184     -86.869  -0.797   1.850  1.00  0.82           C  
ATOM   1138  N   TYR A 185     -86.085   0.597  -2.606  1.00  0.81           N  
ATOM   1139  CA  TYR A 185     -85.643   1.255  -3.823  1.00  0.81           C  
ATOM   1140  C   TYR A 185     -84.166   1.598  -3.792  1.00  0.81           C  
ATOM   1141  O   TYR A 185     -83.661   2.235  -2.869  1.00  0.81           O  
ATOM   1142  CB  TYR A 185     -86.458   2.540  -4.142  1.00  0.81           C  
ATOM   1143  CG  TYR A 185     -87.827   2.192  -4.666  1.00  0.81           C  
ATOM   1144  CD1 TYR A 185     -88.821   1.626  -3.857  1.00  0.81           C  
ATOM   1145  CD2 TYR A 185     -88.116   2.412  -6.018  1.00  0.81           C  
ATOM   1146  CE1 TYR A 185     -90.082   1.287  -4.389  1.00  0.81           C  
ATOM   1147  CE2 TYR A 185     -89.343   2.029  -6.563  1.00  0.81           C  
ATOM   1148  CZ  TYR A 185     -90.327   1.471  -5.754  1.00  0.81           C  
ATOM   1149  OH  TYR A 185     -91.532   1.084  -6.369  1.00  0.81           O  
ATOM   1150  N   THR A 186     -83.431   1.188  -4.843  1.00  0.79           N  
ATOM   1151  CA  THR A 186     -82.045   1.583  -5.055  1.00  0.79           C  
ATOM   1152  C   THR A 186     -81.977   2.663  -6.124  1.00  0.79           C  
ATOM   1153  O   THR A 186     -82.887   2.819  -6.940  1.00  0.79           O  
ATOM   1154  CB  THR A 186     -81.100   0.426  -5.406  1.00  0.79           C  
ATOM   1155  OG1 THR A 186     -81.568  -0.376  -6.480  1.00  0.79           O  
ATOM   1156  CG2 THR A 186     -80.976  -0.513  -4.204  1.00  0.79           C  
ATOM   1157  N   SER A 187     -80.873   3.458  -6.122  1.00  0.81           N  
ATOM   1158  CA  SER A 187     -80.538   4.470  -7.133  1.00  0.81           C  
ATOM   1159  C   SER A 187     -80.479   3.827  -8.512  1.00  0.81           C  
ATOM   1160  O   SER A 187     -80.048   2.681  -8.664  1.00  0.81           O  
ATOM   1161  CB  SER A 187     -79.182   5.146  -6.746  1.00  0.81           C  
ATOM   1162  OG  SER A 187     -78.823   6.325  -7.499  1.00  0.81           O  
ATOM   1163  N   GLY A 188     -80.999   4.517  -9.545  1.00  0.82           N  
ATOM   1164  CA  GLY A 188     -81.139   3.944 -10.878  1.00  0.82           C  
ATOM   1165  C   GLY A 188     -80.344   4.697 -11.899  1.00  0.82           C  
ATOM   1166  O   GLY A 188     -80.481   5.903 -12.040  1.00  0.82           O  
ATOM   1167  N   SER A 189     -79.524   3.987 -12.708  1.00  0.77           N  
ATOM   1168  CA  SER A 189     -78.640   4.605 -13.707  1.00  0.77           C  
ATOM   1169  C   SER A 189     -79.372   5.473 -14.722  1.00  0.77           C  
ATOM   1170  O   SER A 189     -78.951   6.578 -15.041  1.00  0.77           O  
ATOM   1171  CB  SER A 189     -77.767   3.529 -14.426  1.00  0.77           C  
ATOM   1172  OG  SER A 189     -76.819   4.098 -15.329  1.00  0.77           O  
ATOM   1173  N   THR A 190     -80.540   5.010 -15.205  1.00  0.71           N  
ATOM   1174  CA  THR A 190     -81.395   5.743 -16.133  1.00  0.71           C  
ATOM   1175  C   THR A 190     -81.939   7.069 -15.617  1.00  0.71           C  
ATOM   1176  O   THR A 190     -81.991   8.054 -16.346  1.00  0.71           O  
ATOM   1177  CB  THR A 190     -82.606   4.919 -16.564  1.00  0.71           C  
ATOM   1178  OG1 THR A 190     -82.228   3.571 -16.806  1.00  0.71           O  
ATOM   1179  CG2 THR A 190     -83.193   5.470 -17.870  1.00  0.71           C  
ATOM   1180  N   GLY A 191     -82.386   7.127 -14.342  1.00  0.78           N  
ATOM   1181  CA  GLY A 191     -82.956   8.348 -13.773  1.00  0.78           C  
ATOM   1182  C   GLY A 191     -84.069   8.085 -12.801  1.00  0.78           C  
ATOM   1183  O   GLY A 191     -84.224   8.782 -11.804  1.00  0.78           O  
ATOM   1184  N   THR A 192     -84.902   7.059 -13.061  1.00  0.78           N  
ATOM   1185  CA  THR A 192     -85.957   6.651 -12.136  1.00  0.78           C  
ATOM   1186  C   THR A 192     -85.434   5.603 -11.162  1.00  0.78           C  
ATOM   1187  O   THR A 192     -84.630   4.752 -11.554  1.00  0.78           O  
ATOM   1188  CB  THR A 192     -87.235   6.127 -12.803  1.00  0.78           C  
ATOM   1189  OG1 THR A 192     -86.979   5.111 -13.764  1.00  0.78           O  
ATOM   1190  CG2 THR A 192     -87.933   7.282 -13.532  1.00  0.78           C  
ATOM   1191  N   PRO A 193     -85.833   5.618  -9.883  1.00  0.83           N  
ATOM   1192  CA  PRO A 193     -85.365   4.644  -8.906  1.00  0.83           C  
ATOM   1193  C   PRO A 193     -85.989   3.285  -9.167  1.00  0.83           C  
ATOM   1194  O   PRO A 193     -87.050   3.208  -9.781  1.00  0.83           O  
ATOM   1195  CB  PRO A 193     -85.836   5.251  -7.574  1.00  0.83           C  
ATOM   1196  CG  PRO A 193     -87.159   5.937  -7.922  1.00  0.83           C  
ATOM   1197  CD  PRO A 193     -86.899   6.470  -9.334  1.00  0.83           C  
ATOM   1198  N   LYS A 194     -85.339   2.192  -8.739  1.00  0.81           N  
ATOM   1199  CA  LYS A 194     -85.790   0.846  -9.042  1.00  0.81           C  
ATOM   1200  C   LYS A 194     -86.035   0.060  -7.764  1.00  0.81           C  
ATOM   1201  O   LYS A 194     -85.159  -0.108  -6.917  1.00  0.81           O  
ATOM   1202  CB  LYS A 194     -84.779   0.111  -9.962  1.00  0.81           C  
ATOM   1203  CG  LYS A 194     -83.314   0.259  -9.523  1.00  0.81           C  
ATOM   1204  CD  LYS A 194     -82.323  -0.476 -10.436  1.00  0.81           C  
ATOM   1205  CE  LYS A 194     -80.885  -0.346  -9.923  1.00  0.81           C  
ATOM   1206  NZ  LYS A 194     -79.944  -1.130 -10.752  1.00  0.81           N  
ATOM   1207  N   GLY A 195     -87.277  -0.436  -7.582  1.00  0.86           N  
ATOM   1208  CA  GLY A 195     -87.661  -1.190  -6.395  1.00  0.86           C  
ATOM   1209  C   GLY A 195     -87.254  -2.629  -6.465  1.00  0.86           C  
ATOM   1210  O   GLY A 195     -87.710  -3.371  -7.324  1.00  0.86           O  
ATOM   1211  N   VAL A 196     -86.408  -3.091  -5.541  1.00  0.86           N  
ATOM   1212  CA  VAL A 196     -86.035  -4.489  -5.422  1.00  0.86           C  
ATOM   1213  C   VAL A 196     -87.138  -5.243  -4.701  1.00  0.86           C  
ATOM   1214  O   VAL A 196     -87.557  -4.848  -3.617  1.00  0.86           O  
ATOM   1215  CB  VAL A 196     -84.726  -4.655  -4.658  1.00  0.86           C  
ATOM   1216  CG1 VAL A 196     -84.310  -6.136  -4.571  1.00  0.86           C  
ATOM   1217  CG2 VAL A 196     -83.616  -3.853  -5.361  1.00  0.86           C  
ATOM   1218  N   VAL A 197     -87.653  -6.339  -5.290  1.00  0.85           N  
ATOM   1219  CA  VAL A 197     -88.721  -7.135  -4.703  1.00  0.85           C  
ATOM   1220  C   VAL A 197     -88.134  -8.276  -3.886  1.00  0.85           C  
ATOM   1221  O   VAL A 197     -87.517  -9.204  -4.421  1.00  0.85           O  
ATOM   1222  CB  VAL A 197     -89.653  -7.710  -5.771  1.00  0.85           C  
ATOM   1223  CG1 VAL A 197     -90.758  -8.590  -5.145  1.00  0.85           C  
ATOM   1224  CG2 VAL A 197     -90.288  -6.559  -6.575  1.00  0.85           C  
ATOM   1225  N   LEU A 198     -88.335  -8.244  -2.554  1.00  0.82           N  
ATOM   1226  CA  LEU A 198     -87.754  -9.197  -1.629  1.00  0.82           C  
ATOM   1227  C   LEU A 198     -88.810 -10.057  -0.964  1.00  0.82           C  
ATOM   1228  O   LEU A 198     -89.911  -9.631  -0.623  1.00  0.82           O  
ATOM   1229  CB  LEU A 198     -86.908  -8.540  -0.517  1.00  0.82           C  
ATOM   1230  CG  LEU A 198     -85.569  -7.956  -1.015  1.00  0.82           C  
ATOM   1231  CD1 LEU A 198     -85.670  -6.471  -1.371  1.00  0.82           C  
ATOM   1232  CD2 LEU A 198     -84.469  -8.177   0.024  1.00  0.82           C  
ATOM   1233  N   THR A 199     -88.482 -11.346  -0.799  1.00  0.77           N  
ATOM   1234  CA  THR A 199     -89.407 -12.410  -0.451  1.00  0.77           C  
ATOM   1235  C   THR A 199     -89.239 -12.897   0.973  1.00  0.77           C  
ATOM   1236  O   THR A 199     -88.198 -12.704   1.594  1.00  0.77           O  
ATOM   1237  CB  THR A 199     -89.238 -13.602  -1.381  1.00  0.77           C  
ATOM   1238  OG1 THR A 199     -87.913 -14.130  -1.339  1.00  0.77           O  
ATOM   1239  CG2 THR A 199     -89.499 -13.180  -2.836  1.00  0.77           C  
ATOM   1240  N   HIS A 200     -90.259 -13.591   1.532  1.00  0.69           N  
ATOM   1241  CA  HIS A 200     -90.178 -14.164   2.874  1.00  0.69           C  
ATOM   1242  C   HIS A 200     -89.035 -15.146   3.086  1.00  0.69           C  
ATOM   1243  O   HIS A 200     -88.309 -15.078   4.071  1.00  0.69           O  
ATOM   1244  CB  HIS A 200     -91.471 -14.908   3.242  1.00  0.69           C  
ATOM   1245  CG  HIS A 200     -92.627 -13.992   3.432  1.00  0.69           C  
ATOM   1246  ND1 HIS A 200     -93.532 -13.786   2.411  1.00  0.69           N  
ATOM   1247  CD2 HIS A 200     -92.991 -13.302   4.540  1.00  0.69           C  
ATOM   1248  CE1 HIS A 200     -94.443 -12.981   2.925  1.00  0.69           C  
ATOM   1249  NE2 HIS A 200     -94.161 -12.657   4.211  1.00  0.69           N  
ATOM   1250  N   HIS A 201     -88.791 -16.062   2.129  1.00  0.69           N  
ATOM   1251  CA  HIS A 201     -87.596 -16.897   2.162  1.00  0.69           C  
ATOM   1252  C   HIS A 201     -86.293 -16.116   2.017  1.00  0.69           C  
ATOM   1253  O   HIS A 201     -85.311 -16.402   2.686  1.00  0.69           O  
ATOM   1254  CB  HIS A 201     -87.657 -18.046   1.136  1.00  0.69           C  
ATOM   1255  CG  HIS A 201     -86.432 -18.912   1.121  1.00  0.69           C  
ATOM   1256  ND1 HIS A 201     -85.912 -19.365   2.311  1.00  0.69           N  
ATOM   1257  CD2 HIS A 201     -85.718 -19.407   0.083  1.00  0.69           C  
ATOM   1258  CE1 HIS A 201     -84.895 -20.126   1.987  1.00  0.69           C  
ATOM   1259  NE2 HIS A 201     -84.739 -20.191   0.645  1.00  0.69           N  
ATOM   1260  N   GLY A 202     -86.231 -15.061   1.173  1.00  0.77           N  
ATOM   1261  CA  GLY A 202     -85.020 -14.235   1.102  1.00  0.77           C  
ATOM   1262  C   GLY A 202     -84.674 -13.544   2.403  1.00  0.77           C  
ATOM   1263  O   GLY A 202     -83.506 -13.379   2.730  1.00  0.77           O  
ATOM   1264  N   ILE A 203     -85.701 -13.184   3.197  1.00  0.73           N  
ATOM   1265  CA  ILE A 203     -85.594 -12.790   4.593  1.00  0.73           C  
ATOM   1266  C   ILE A 203     -85.176 -13.917   5.540  1.00  0.73           C  
ATOM   1267  O   ILE A 203     -84.251 -13.766   6.327  1.00  0.73           O  
ATOM   1268  CB  ILE A 203     -86.938 -12.198   5.032  1.00  0.73           C  
ATOM   1269  CG1 ILE A 203     -87.066 -10.773   4.448  1.00  0.73           C  
ATOM   1270  CG2 ILE A 203     -87.187 -12.272   6.562  1.00  0.73           C  
ATOM   1271  CD1 ILE A 203     -88.386 -10.102   4.819  1.00  0.73           C  
ATOM   1272  N   ALA A 204     -85.819 -15.100   5.480  1.00  0.72           N  
ATOM   1273  CA  ALA A 204     -85.575 -16.204   6.406  1.00  0.72           C  
ATOM   1274  C   ALA A 204     -84.222 -16.871   6.210  1.00  0.72           C  
ATOM   1275  O   ALA A 204     -83.637 -17.436   7.131  1.00  0.72           O  
ATOM   1276  CB  ALA A 204     -86.707 -17.245   6.301  1.00  0.72           C  
ATOM   1277  N   SER A 205     -83.661 -16.726   5.002  1.00  0.72           N  
ATOM   1278  CA  SER A 205     -82.281 -17.016   4.662  1.00  0.72           C  
ATOM   1279  C   SER A 205     -81.275 -16.256   5.507  1.00  0.72           C  
ATOM   1280  O   SER A 205     -80.206 -16.774   5.818  1.00  0.72           O  
ATOM   1281  CB  SER A 205     -82.046 -16.664   3.179  1.00  0.72           C  
ATOM   1282  OG  SER A 205     -82.554 -17.712   2.351  1.00  0.72           O  
ATOM   1283  N   LEU A 206     -81.608 -15.019   5.937  1.00  0.72           N  
ATOM   1284  CA  LEU A 206     -80.736 -14.216   6.765  1.00  0.72           C  
ATOM   1285  C   LEU A 206     -81.330 -13.915   8.133  1.00  0.72           C  
ATOM   1286  O   LEU A 206     -82.217 -13.086   8.324  1.00  0.72           O  
ATOM   1287  CB  LEU A 206     -80.399 -12.903   6.030  1.00  0.72           C  
ATOM   1288  CG  LEU A 206     -79.557 -11.866   6.809  1.00  0.72           C  
ATOM   1289  CD1 LEU A 206     -78.245 -12.452   7.329  1.00  0.72           C  
ATOM   1290  CD2 LEU A 206     -79.242 -10.677   5.901  1.00  0.72           C  
ATOM   1291  N   VAL A 207     -80.762 -14.558   9.166  1.00  0.61           N  
ATOM   1292  CA  VAL A 207     -81.082 -14.270  10.546  1.00  0.61           C  
ATOM   1293  C   VAL A 207     -79.815 -14.438  11.355  1.00  0.61           C  
ATOM   1294  O   VAL A 207     -78.998 -15.325  11.118  1.00  0.61           O  
ATOM   1295  CB  VAL A 207     -82.230 -15.116  11.085  1.00  0.61           C  
ATOM   1296  CG1 VAL A 207     -81.880 -16.615  11.112  1.00  0.61           C  
ATOM   1297  CG2 VAL A 207     -82.720 -14.625  12.464  1.00  0.61           C  
ATOM   1298  N   GLY A 208     -79.586 -13.521  12.304  1.00  0.37           N  
ATOM   1299  CA  GLY A 208     -78.435 -13.532  13.189  1.00  0.37           C  
ATOM   1300  C   GLY A 208     -78.897 -13.508  14.608  1.00  0.37           C  
ATOM   1301  O   GLY A 208     -79.624 -14.400  15.029  1.00  0.37           O  
ATOM   1302  N   SER A 209     -78.483 -12.509  15.413  1.00  0.26           N  
ATOM   1303  CA  SER A 209     -78.626 -12.665  16.854  1.00  0.26           C  
ATOM   1304  C   SER A 209     -78.131 -11.480  17.639  1.00  0.26           C  
ATOM   1305  O   SER A 209     -77.096 -10.883  17.344  1.00  0.26           O  
ATOM   1306  CB  SER A 209     -77.825 -13.874  17.424  1.00  0.26           C  
ATOM   1307  OG  SER A 209     -78.121 -14.125  18.801  1.00  0.26           O  
ATOM   1308  N   HIS A 210     -78.869 -11.184  18.720  1.00  0.27           N  
ATOM   1309  CA  HIS A 210     -78.689 -10.003  19.521  1.00  0.27           C  
ATOM   1310  C   HIS A 210     -79.719  -9.918  20.596  1.00  0.27           C  
ATOM   1311  O   HIS A 210     -80.891  -9.883  20.282  1.00  0.27           O  
ATOM   1312  CB  HIS A 210     -78.886  -8.746  18.666  1.00  0.27           C  
ATOM   1313  CG  HIS A 210     -80.015  -8.701  17.669  1.00  0.27           C  
ATOM   1314  ND1 HIS A 210     -79.643  -8.625  16.342  1.00  0.27           N  
ATOM   1315  CD2 HIS A 210     -81.238  -8.152  17.835  1.00  0.27           C  
ATOM   1316  CE1 HIS A 210     -80.623  -7.995  15.739  1.00  0.27           C  
ATOM   1317  NE2 HIS A 210     -81.619  -7.676  16.589  1.00  0.27           N  
ATOM   1318  N   ALA A 211     -79.357  -9.882  21.893  1.00  0.25           N  
ATOM   1319  CA  ALA A 211     -80.362  -9.772  22.948  1.00  0.25           C  
ATOM   1320  C   ALA A 211     -81.107  -8.433  23.020  1.00  0.25           C  
ATOM   1321  O   ALA A 211     -82.323  -8.375  23.181  1.00  0.25           O  
ATOM   1322  CB  ALA A 211     -79.757 -10.071  24.330  1.00  0.25           C  
ATOM   1323  N   ARG A 212     -80.376  -7.313  22.903  1.00  0.26           N  
ATOM   1324  CA  ARG A 212     -80.945  -5.989  22.820  1.00  0.26           C  
ATOM   1325  C   ARG A 212     -80.202  -5.333  21.691  1.00  0.26           C  
ATOM   1326  O   ARG A 212     -78.987  -5.186  21.752  1.00  0.26           O  
ATOM   1327  CB  ARG A 212     -80.729  -5.137  24.101  1.00  0.26           C  
ATOM   1328  CG  ARG A 212     -81.515  -5.628  25.331  1.00  0.26           C  
ATOM   1329  CD  ARG A 212     -81.160  -4.888  26.634  1.00  0.26           C  
ATOM   1330  NE  ARG A 212     -81.590  -3.448  26.545  1.00  0.26           N  
ATOM   1331  CZ  ARG A 212     -82.838  -2.980  26.691  1.00  0.26           C  
ATOM   1332  NH1 ARG A 212     -83.866  -3.792  26.903  1.00  0.26           N  
ATOM   1333  NH2 ARG A 212     -83.044  -1.666  26.653  1.00  0.26           N  
ATOM   1334  N   ASP A 213     -80.910  -4.944  20.635  1.00  0.26           N  
ATOM   1335  CA  ASP A 213     -80.323  -4.372  19.446  1.00  0.26           C  
ATOM   1336  C   ASP A 213     -80.855  -2.968  19.305  1.00  0.26           C  
ATOM   1337  O   ASP A 213     -81.955  -2.681  19.756  1.00  0.26           O  
ATOM   1338  CB  ASP A 213     -80.749  -5.263  18.284  1.00  0.26           C  
ATOM   1339  CG  ASP A 213     -80.590  -4.646  16.914  1.00  0.26           C  
ATOM   1340  OD1 ASP A 213     -81.648  -4.498  16.253  1.00  0.26           O  
ATOM   1341  OD2 ASP A 213     -79.437  -4.319  16.564  1.00  0.26           O  
ATOM   1342  N   LEU A 214     -80.092  -2.053  18.686  1.00  0.24           N  
ATOM   1343  CA  LEU A 214     -80.562  -0.701  18.490  1.00  0.24           C  
ATOM   1344  C   LEU A 214     -81.079  -0.635  17.078  1.00  0.24           C  
ATOM   1345  O   LEU A 214     -80.275  -0.803  16.185  1.00  0.24           O  
ATOM   1346  CB  LEU A 214     -79.403   0.305  18.676  1.00  0.24           C  
ATOM   1347  CG  LEU A 214     -79.817   1.787  18.735  1.00  0.24           C  
ATOM   1348  CD1 LEU A 214     -80.607   2.088  20.012  1.00  0.24           C  
ATOM   1349  CD2 LEU A 214     -78.588   2.700  18.687  1.00  0.24           C  
ATOM   1350  N   GLY A 215     -82.394  -0.361  16.836  1.00  0.29           N  
ATOM   1351  CA  GLY A 215     -83.080  -0.477  15.535  1.00  0.29           C  
ATOM   1352  C   GLY A 215     -82.682   0.536  14.469  1.00  0.29           C  
ATOM   1353  O   GLY A 215     -83.492   1.075  13.709  1.00  0.29           O  
ATOM   1354  N   ILE A 216     -81.387   0.832  14.449  1.00  0.21           N  
ATOM   1355  CA  ILE A 216     -80.553   1.593  13.573  1.00  0.21           C  
ATOM   1356  C   ILE A 216     -79.864   0.538  12.782  1.00  0.21           C  
ATOM   1357  O   ILE A 216     -78.969  -0.052  13.338  1.00  0.21           O  
ATOM   1358  CB  ILE A 216     -79.474   2.271  14.455  1.00  0.21           C  
ATOM   1359  CG1 ILE A 216     -80.096   3.492  15.141  1.00  0.21           C  
ATOM   1360  CG2 ILE A 216     -78.094   2.596  13.863  1.00  0.21           C  
ATOM   1361  CD1 ILE A 216     -79.085   4.410  15.819  1.00  0.21           C  
ATOM   1362  N   GLY A 217     -80.219   0.301  11.482  1.00  0.29           N  
ATOM   1363  CA  GLY A 217     -79.642  -0.824  10.706  1.00  0.29           C  
ATOM   1364  C   GLY A 217     -78.591  -0.608   9.605  1.00  0.29           C  
ATOM   1365  O   GLY A 217     -78.884  -0.495   8.416  1.00  0.29           O  
ATOM   1366  N   PRO A 218     -77.321  -0.501   9.979  1.00  0.27           N  
ATOM   1367  CA  PRO A 218     -76.169  -0.330   9.071  1.00  0.27           C  
ATOM   1368  C   PRO A 218     -75.150  -1.447   8.891  1.00  0.27           C  
ATOM   1369  O   PRO A 218     -75.164  -2.449   9.575  1.00  0.27           O  
ATOM   1370  CB  PRO A 218     -75.350   0.722   9.773  1.00  0.27           C  
ATOM   1371  CG  PRO A 218     -75.832   0.887  11.184  1.00  0.27           C  
ATOM   1372  CD  PRO A 218     -77.132   0.221  11.227  1.00  0.27           C  
ATOM   1373  N   SER A 219     -74.169  -1.218   7.987  1.00  0.21           N  
ATOM   1374  CA  SER A 219     -73.262  -2.276   7.566  1.00  0.21           C  
ATOM   1375  C   SER A 219     -72.327  -1.792   6.429  1.00  0.21           C  
ATOM   1376  O   SER A 219     -72.164  -0.590   6.202  1.00  0.21           O  
ATOM   1377  CB  SER A 219     -74.100  -3.520   7.120  1.00  0.21           C  
ATOM   1378  OG  SER A 219     -73.352  -4.622   6.669  1.00  0.21           O  
ATOM   1379  N   SER A 220     -71.662  -2.686   5.662  1.00  0.18           N  
ATOM   1380  CA  SER A 220     -70.720  -2.368   4.596  1.00  0.18           C  
ATOM   1381  C   SER A 220     -71.485  -1.873   3.410  1.00  0.18           C  
ATOM   1382  O   SER A 220     -72.396  -2.545   2.946  1.00  0.18           O  
ATOM   1383  CB  SER A 220     -69.833  -3.561   4.127  1.00  0.18           C  
ATOM   1384  OG  SER A 220     -68.906  -3.224   3.084  1.00  0.18           O  
ATOM   1385  N   ARG A 221     -71.151  -0.675   2.875  1.00  0.23           N  
ATOM   1386  CA  ARG A 221     -71.863  -0.142   1.736  1.00  0.23           C  
ATOM   1387  C   ARG A 221     -73.319   0.252   2.070  1.00  0.23           C  
ATOM   1388  O   ARG A 221     -74.238  -0.070   1.317  1.00  0.23           O  
ATOM   1389  CB  ARG A 221     -71.819  -1.119   0.504  1.00  0.23           C  
ATOM   1390  CG  ARG A 221     -70.415  -1.610   0.102  1.00  0.23           C  
ATOM   1391  CD  ARG A 221     -70.389  -2.576  -1.095  1.00  0.23           C  
ATOM   1392  NE  ARG A 221     -70.873  -1.850  -2.320  1.00  0.23           N  
ATOM   1393  CZ  ARG A 221     -70.126  -1.004  -3.043  1.00  0.23           C  
ATOM   1394  NH1 ARG A 221     -70.664  -0.409  -4.104  1.00  0.23           N  
ATOM   1395  NH2 ARG A 221     -68.867  -0.725  -2.724  1.00  0.23           N  
ATOM   1396  N   LEU A 222     -73.615   1.006   3.154  1.00  0.19           N  
ATOM   1397  CA  LEU A 222     -75.008   1.199   3.576  1.00  0.19           C  
ATOM   1398  C   LEU A 222     -75.552   2.667   3.504  1.00  0.19           C  
ATOM   1399  O   LEU A 222     -75.028   3.524   4.205  1.00  0.19           O  
ATOM   1400  CB  LEU A 222     -75.230   0.459   4.937  1.00  0.19           C  
ATOM   1401  CG  LEU A 222     -75.926  -0.929   4.730  1.00  0.19           C  
ATOM   1402  CD1 LEU A 222     -75.087  -2.024   4.116  1.00  0.19           C  
ATOM   1403  CD2 LEU A 222     -76.794  -1.486   5.881  1.00  0.19           C  
ATOM   1404  N   LEU A 223     -76.578   3.019   2.633  1.00  0.24           N  
ATOM   1405  CA  LEU A 223     -77.150   4.373   2.425  1.00  0.24           C  
ATOM   1406  C   LEU A 223     -77.612   5.086   3.654  1.00  0.24           C  
ATOM   1407  O   LEU A 223     -76.990   6.016   4.133  1.00  0.24           O  
ATOM   1408  CB  LEU A 223     -78.372   4.453   1.401  1.00  0.24           C  
ATOM   1409  CG  LEU A 223     -78.284   4.401  -0.149  1.00  0.24           C  
ATOM   1410  CD1 LEU A 223     -79.644   4.065  -0.665  1.00  0.24           C  
ATOM   1411  CD2 LEU A 223     -78.164   5.635  -1.007  1.00  0.24           C  
ATOM   1412  N   LEU A 224     -78.704   4.624   4.231  1.00  0.28           N  
ATOM   1413  CA  LEU A 224     -79.129   5.235   5.465  1.00  0.28           C  
ATOM   1414  C   LEU A 224     -79.634   4.183   6.365  1.00  0.28           C  
ATOM   1415  O   LEU A 224     -80.775   3.772   6.378  1.00  0.28           O  
ATOM   1416  CB  LEU A 224     -80.155   6.359   5.365  1.00  0.28           C  
ATOM   1417  CG  LEU A 224     -80.557   6.952   6.727  1.00  0.28           C  
ATOM   1418  CD1 LEU A 224     -79.435   7.622   7.539  1.00  0.28           C  
ATOM   1419  CD2 LEU A 224     -81.679   7.941   6.453  1.00  0.28           C  
ATOM   1420  N   PHE A 225     -78.722   3.716   7.183  1.00  0.31           N  
ATOM   1421  CA  PHE A 225     -78.879   2.619   8.062  1.00  0.31           C  
ATOM   1422  C   PHE A 225     -80.010   2.578   9.039  1.00  0.31           C  
ATOM   1423  O   PHE A 225     -80.745   1.612   9.175  1.00  0.31           O  
ATOM   1424  CB  PHE A 225     -77.563   2.644   8.760  1.00  0.31           C  
ATOM   1425  CG  PHE A 225     -77.087   3.789   9.602  1.00  0.31           C  
ATOM   1426  CD1 PHE A 225     -76.130   4.625   9.063  1.00  0.31           C  
ATOM   1427  CD2 PHE A 225     -77.268   3.770  10.983  1.00  0.31           C  
ATOM   1428  CE1 PHE A 225     -75.302   5.386   9.902  1.00  0.31           C  
ATOM   1429  CE2 PHE A 225     -76.375   4.448  11.841  1.00  0.31           C  
ATOM   1430  CZ  PHE A 225     -75.389   5.263  11.290  1.00  0.31           C  
ATOM   1431  N   SER A 226     -80.276   3.691   9.691  1.00  0.65           N  
ATOM   1432  CA  SER A 226     -81.358   3.770  10.632  1.00  0.65           C  
ATOM   1433  C   SER A 226     -82.650   4.031   9.895  1.00  0.65           C  
ATOM   1434  O   SER A 226     -83.663   4.374  10.486  1.00  0.65           O  
ATOM   1435  CB  SER A 226     -81.039   4.898  11.638  1.00  0.65           C  
ATOM   1436  OG  SER A 226     -80.938   6.158  10.965  1.00  0.65           O  
ATOM   1437  N   SER A 227     -82.690   3.847   8.572  1.00  0.75           N  
ATOM   1438  CA  SER A 227     -83.865   4.107   7.777  1.00  0.75           C  
ATOM   1439  C   SER A 227     -84.585   2.815   7.440  1.00  0.75           C  
ATOM   1440  O   SER A 227     -83.955   1.908   6.903  1.00  0.75           O  
ATOM   1441  CB  SER A 227     -83.584   4.746   6.404  1.00  0.75           C  
ATOM   1442  OG  SER A 227     -84.774   5.342   5.917  1.00  0.75           O  
ATOM   1443  N   PRO A 228     -85.887   2.692   7.657  1.00  0.80           N  
ATOM   1444  CA  PRO A 228     -86.759   1.727   6.992  1.00  0.80           C  
ATOM   1445  C   PRO A 228     -86.619   1.593   5.494  1.00  0.80           C  
ATOM   1446  O   PRO A 228     -86.837   0.507   4.970  1.00  0.80           O  
ATOM   1447  CB  PRO A 228     -88.161   2.231   7.334  1.00  0.80           C  
ATOM   1448  CG  PRO A 228     -88.001   2.951   8.665  1.00  0.80           C  
ATOM   1449  CD  PRO A 228     -86.645   3.603   8.503  1.00  0.80           C  
ATOM   1450  N   SER A 229     -86.287   2.681   4.773  1.00  0.77           N  
ATOM   1451  CA  SER A 229     -86.189   2.686   3.316  1.00  0.77           C  
ATOM   1452  C   SER A 229     -84.963   1.961   2.825  1.00  0.77           C  
ATOM   1453  O   SER A 229     -84.710   1.866   1.628  1.00  0.77           O  
ATOM   1454  CB  SER A 229     -86.046   4.102   2.721  1.00  0.77           C  
ATOM   1455  OG  SER A 229     -84.909   4.790   3.251  1.00  0.77           O  
ATOM   1456  N   PHE A 230     -84.160   1.464   3.764  1.00  0.72           N  
ATOM   1457  CA  PHE A 230     -82.830   1.028   3.531  1.00  0.72           C  
ATOM   1458  C   PHE A 230     -82.672  -0.322   4.195  1.00  0.72           C  
ATOM   1459  O   PHE A 230     -83.202  -0.584   5.273  1.00  0.72           O  
ATOM   1460  CB  PHE A 230     -81.902   2.140   4.074  1.00  0.72           C  
ATOM   1461  CG  PHE A 230     -80.524   1.906   3.609  1.00  0.72           C  
ATOM   1462  CD1 PHE A 230     -80.312   1.745   2.237  1.00  0.72           C  
ATOM   1463  CD2 PHE A 230     -79.541   1.540   4.509  1.00  0.72           C  
ATOM   1464  CE1 PHE A 230     -79.175   1.091   1.760  1.00  0.72           C  
ATOM   1465  CE2 PHE A 230     -78.455   0.846   4.036  1.00  0.72           C  
ATOM   1466  CZ  PHE A 230     -78.265   0.575   2.669  1.00  0.72           C  
ATOM   1467  N   ASP A 231     -82.003  -1.275   3.523  1.00  0.78           N  
ATOM   1468  CA  ASP A 231     -82.247  -2.671   3.799  1.00  0.78           C  
ATOM   1469  C   ASP A 231     -81.599  -3.177   5.065  1.00  0.78           C  
ATOM   1470  O   ASP A 231     -82.055  -4.156   5.633  1.00  0.78           O  
ATOM   1471  CB  ASP A 231     -81.953  -3.562   2.570  1.00  0.78           C  
ATOM   1472  CG  ASP A 231     -80.479  -3.631   2.226  1.00  0.78           C  
ATOM   1473  OD1 ASP A 231     -79.773  -2.603   2.387  1.00  0.78           O  
ATOM   1474  OD2 ASP A 231     -80.058  -4.720   1.769  1.00  0.78           O  
ATOM   1475  N   GLY A 232     -80.588  -2.500   5.631  1.00  0.77           N  
ATOM   1476  CA  GLY A 232     -80.053  -2.914   6.925  1.00  0.77           C  
ATOM   1477  C   GLY A 232     -81.055  -2.881   8.066  1.00  0.77           C  
ATOM   1478  O   GLY A 232     -80.946  -3.673   8.988  1.00  0.77           O  
ATOM   1479  N   ALA A 233     -82.137  -2.074   7.977  1.00  0.78           N  
ATOM   1480  CA  ALA A 233     -83.311  -2.182   8.839  1.00  0.78           C  
ATOM   1481  C   ALA A 233     -83.981  -3.565   8.843  1.00  0.78           C  
ATOM   1482  O   ALA A 233     -84.633  -3.962   9.807  1.00  0.78           O  
ATOM   1483  CB  ALA A 233     -84.368  -1.161   8.378  1.00  0.78           C  
ATOM   1484  N   PHE A 234     -83.833  -4.348   7.751  1.00  0.75           N  
ATOM   1485  CA  PHE A 234     -84.242  -5.744   7.686  1.00  0.75           C  
ATOM   1486  C   PHE A 234     -83.489  -6.617   8.711  1.00  0.75           C  
ATOM   1487  O   PHE A 234     -84.107  -7.458   9.362  1.00  0.75           O  
ATOM   1488  CB  PHE A 234     -84.102  -6.323   6.235  1.00  0.75           C  
ATOM   1489  CG  PHE A 234     -84.326  -7.805   6.171  1.00  0.75           C  
ATOM   1490  CD1 PHE A 234     -85.419  -8.405   6.810  1.00  0.75           C  
ATOM   1491  CD2 PHE A 234     -83.266  -8.604   5.720  1.00  0.75           C  
ATOM   1492  CE1 PHE A 234     -85.346  -9.748   7.167  1.00  0.75           C  
ATOM   1493  CE2 PHE A 234     -83.188  -9.946   6.095  1.00  0.75           C  
ATOM   1494  CZ  PHE A 234     -84.212 -10.511   6.852  1.00  0.75           C  
ATOM   1495  N   TRP A 235     -82.156  -6.432   8.890  1.00  0.64           N  
ATOM   1496  CA  TRP A 235     -81.364  -7.166   9.882  1.00  0.64           C  
ATOM   1497  C   TRP A 235     -81.875  -6.890  11.289  1.00  0.64           C  
ATOM   1498  O   TRP A 235     -82.252  -7.783  12.042  1.00  0.64           O  
ATOM   1499  CB  TRP A 235     -79.841  -6.759   9.764  1.00  0.64           C  
ATOM   1500  CG  TRP A 235     -78.793  -7.126  10.849  1.00  0.64           C  
ATOM   1501  CD1 TRP A 235     -78.910  -7.255  12.215  1.00  0.64           C  
ATOM   1502  CD2 TRP A 235     -77.352  -7.134  10.609  1.00  0.64           C  
ATOM   1503  NE1 TRP A 235     -77.687  -7.484  12.811  1.00  0.64           N  
ATOM   1504  CE2 TRP A 235     -76.723  -7.441  11.822  1.00  0.64           C  
ATOM   1505  CE3 TRP A 235     -76.607  -6.861   9.454  1.00  0.64           C  
ATOM   1506  CZ2 TRP A 235     -75.327  -7.495  11.920  1.00  0.64           C  
ATOM   1507  CZ3 TRP A 235     -75.201  -6.861   9.569  1.00  0.64           C  
ATOM   1508  CH2 TRP A 235     -74.574  -7.195  10.774  1.00  0.64           C  
ATOM   1509  N   ASP A 236     -81.956  -5.617  11.652  1.00  0.70           N  
ATOM   1510  CA  ASP A 236     -82.279  -5.137  12.973  1.00  0.70           C  
ATOM   1511  C   ASP A 236     -83.642  -5.586  13.493  1.00  0.70           C  
ATOM   1512  O   ASP A 236     -83.780  -6.179  14.563  1.00  0.70           O  
ATOM   1513  CB  ASP A 236     -82.326  -3.624  12.784  1.00  0.70           C  
ATOM   1514  CG  ASP A 236     -80.931  -3.085  12.615  1.00  0.70           C  
ATOM   1515  OD1 ASP A 236     -80.163  -3.546  11.727  1.00  0.70           O  
ATOM   1516  OD2 ASP A 236     -80.660  -2.118  13.345  1.00  0.70           O  
ATOM   1517  N   VAL A 237     -84.709  -5.382  12.679  1.00  0.76           N  
ATOM   1518  CA  VAL A 237     -86.047  -5.827  13.030  1.00  0.76           C  
ATOM   1519  C   VAL A 237     -86.144  -7.332  13.174  1.00  0.76           C  
ATOM   1520  O   VAL A 237     -86.629  -7.841  14.180  1.00  0.76           O  
ATOM   1521  CB  VAL A 237     -87.080  -5.382  11.985  1.00  0.76           C  
ATOM   1522  CG1 VAL A 237     -88.496  -5.901  12.323  1.00  0.76           C  
ATOM   1523  CG2 VAL A 237     -87.105  -3.843  11.915  1.00  0.76           C  
ATOM   1524  N   SER A 238     -85.683  -8.111  12.177  1.00  0.72           N  
ATOM   1525  CA  SER A 238     -86.005  -9.530  12.147  1.00  0.72           C  
ATOM   1526  C   SER A 238     -85.097 -10.373  13.007  1.00  0.72           C  
ATOM   1527  O   SER A 238     -85.541 -11.340  13.622  1.00  0.72           O  
ATOM   1528  CB  SER A 238     -86.074 -10.107  10.710  1.00  0.72           C  
ATOM   1529  OG  SER A 238     -84.780 -10.282  10.132  1.00  0.72           O  
ATOM   1530  N   MET A 239     -83.802 -10.016  13.107  1.00  0.69           N  
ATOM   1531  CA  MET A 239     -82.825 -10.796  13.841  1.00  0.69           C  
ATOM   1532  C   MET A 239     -83.140 -10.887  15.331  1.00  0.69           C  
ATOM   1533  O   MET A 239     -82.977 -11.945  15.936  1.00  0.69           O  
ATOM   1534  CB  MET A 239     -81.362 -10.336  13.594  1.00  0.69           C  
ATOM   1535  CG  MET A 239     -80.802 -10.522  12.161  1.00  0.69           C  
ATOM   1536  SD  MET A 239     -78.985 -10.416  12.110  1.00  0.69           S  
ATOM   1537  CE  MET A 239     -78.683 -10.535  10.327  1.00  0.69           C  
ATOM   1538  N   ALA A 240     -83.647  -9.809  15.965  1.00  0.76           N  
ATOM   1539  CA  ALA A 240     -84.152  -9.891  17.318  1.00  0.76           C  
ATOM   1540  C   ALA A 240     -85.464 -10.643  17.450  1.00  0.76           C  
ATOM   1541  O   ALA A 240     -85.640 -11.533  18.283  1.00  0.76           O  
ATOM   1542  CB  ALA A 240     -84.454  -8.468  17.829  1.00  0.76           C  
ATOM   1543  N   LEU A 241     -86.425 -10.282  16.580  1.00  0.76           N  
ATOM   1544  CA  LEU A 241     -87.824 -10.654  16.698  1.00  0.76           C  
ATOM   1545  C   LEU A 241     -88.060 -12.115  16.353  1.00  0.76           C  
ATOM   1546  O   LEU A 241     -89.094 -12.707  16.663  1.00  0.76           O  
ATOM   1547  CB  LEU A 241     -88.696  -9.735  15.805  1.00  0.76           C  
ATOM   1548  CG  LEU A 241     -89.238  -8.454  16.490  1.00  0.76           C  
ATOM   1549  CD1 LEU A 241     -88.193  -7.631  17.259  1.00  0.76           C  
ATOM   1550  CD2 LEU A 241     -89.906  -7.554  15.443  1.00  0.76           C  
ATOM   1551  N   LEU A 242     -87.080 -12.750  15.692  1.00  0.72           N  
ATOM   1552  CA  LEU A 242     -87.109 -14.158  15.374  1.00  0.72           C  
ATOM   1553  C   LEU A 242     -86.208 -14.967  16.307  1.00  0.72           C  
ATOM   1554  O   LEU A 242     -86.219 -16.193  16.234  1.00  0.72           O  
ATOM   1555  CB  LEU A 242     -86.707 -14.375  13.891  1.00  0.72           C  
ATOM   1556  CG  LEU A 242     -87.804 -14.097  12.825  1.00  0.72           C  
ATOM   1557  CD1 LEU A 242     -88.600 -12.791  12.993  1.00  0.72           C  
ATOM   1558  CD2 LEU A 242     -87.171 -14.103  11.427  1.00  0.72           C  
ATOM   1559  N   THR A 243     -85.465 -14.343  17.256  1.00  0.72           N  
ATOM   1560  CA  THR A 243     -84.659 -15.085  18.240  1.00  0.72           C  
ATOM   1561  C   THR A 243     -85.097 -14.902  19.690  1.00  0.72           C  
ATOM   1562  O   THR A 243     -84.634 -15.615  20.577  1.00  0.72           O  
ATOM   1563  CB  THR A 243     -83.150 -14.850  18.126  1.00  0.72           C  
ATOM   1564  OG1 THR A 243     -82.773 -13.499  18.336  1.00  0.72           O  
ATOM   1565  CG2 THR A 243     -82.684 -15.223  16.713  1.00  0.72           C  
ATOM   1566  N   GLY A 244     -86.093 -14.031  19.989  1.00  0.79           N  
ATOM   1567  CA  GLY A 244     -86.620 -13.855  21.354  1.00  0.79           C  
ATOM   1568  C   GLY A 244     -86.056 -12.678  22.076  1.00  0.79           C  
ATOM   1569  O   GLY A 244     -86.148 -12.580  23.295  1.00  0.79           O  
ATOM   1570  N   ALA A 245     -85.435 -11.790  21.305  1.00  0.76           N  
ATOM   1571  CA  ALA A 245     -84.762 -10.606  21.748  1.00  0.76           C  
ATOM   1572  C   ALA A 245     -85.563  -9.323  21.611  1.00  0.76           C  
ATOM   1573  O   ALA A 245     -86.726  -9.309  21.216  1.00  0.76           O  
ATOM   1574  CB  ALA A 245     -83.523 -10.478  20.891  1.00  0.76           C  
ATOM   1575  N   THR A 246     -84.909  -8.195  21.939  1.00  0.75           N  
ATOM   1576  CA  THR A 246     -85.528  -6.885  22.009  1.00  0.75           C  
ATOM   1577  C   THR A 246     -84.978  -5.969  20.934  1.00  0.75           C  
ATOM   1578  O   THR A 246     -83.773  -5.734  20.840  1.00  0.75           O  
ATOM   1579  CB  THR A 246     -85.246  -6.186  23.341  1.00  0.75           C  
ATOM   1580  OG1 THR A 246     -85.728  -6.933  24.447  1.00  0.75           O  
ATOM   1581  CG2 THR A 246     -85.941  -4.824  23.448  1.00  0.75           C  
ATOM   1582  N   LEU A 247     -85.870  -5.368  20.127  1.00  0.75           N  
ATOM   1583  CA  LEU A 247     -85.536  -4.282  19.224  1.00  0.75           C  
ATOM   1584  C   LEU A 247     -85.720  -2.950  19.952  1.00  0.75           C  
ATOM   1585  O   LEU A 247     -86.818  -2.575  20.372  1.00  0.75           O  
ATOM   1586  CB  LEU A 247     -86.430  -4.381  17.967  1.00  0.75           C  
ATOM   1587  CG  LEU A 247     -86.308  -3.259  16.920  1.00  0.75           C  
ATOM   1588  CD1 LEU A 247     -84.963  -3.311  16.196  1.00  0.75           C  
ATOM   1589  CD2 LEU A 247     -87.459  -3.383  15.912  1.00  0.75           C  
ATOM   1590  N   VAL A 248     -84.623  -2.200  20.156  1.00  0.75           N  
ATOM   1591  CA  VAL A 248     -84.636  -0.907  20.824  1.00  0.75           C  
ATOM   1592  C   VAL A 248     -84.731   0.162  19.765  1.00  0.75           C  
ATOM   1593  O   VAL A 248     -83.793   0.412  19.012  1.00  0.75           O  
ATOM   1594  CB  VAL A 248     -83.381  -0.677  21.661  1.00  0.75           C  
ATOM   1595  CG1 VAL A 248     -83.380   0.717  22.314  1.00  0.75           C  
ATOM   1596  CG2 VAL A 248     -83.254  -1.787  22.724  1.00  0.75           C  
ATOM   1597  N   VAL A 249     -85.885   0.830  19.634  1.00  0.77           N  
ATOM   1598  CA  VAL A 249     -86.109   1.708  18.503  1.00  0.77           C  
ATOM   1599  C   VAL A 249     -85.531   3.089  18.758  1.00  0.77           C  
ATOM   1600  O   VAL A 249     -86.053   3.888  19.527  1.00  0.77           O  
ATOM   1601  CB  VAL A 249     -87.583   1.819  18.145  1.00  0.77           C  
ATOM   1602  CG1 VAL A 249     -87.758   2.727  16.913  1.00  0.77           C  
ATOM   1603  CG2 VAL A 249     -88.149   0.416  17.847  1.00  0.77           C  
ATOM   1604  N   ALA A 250     -84.413   3.419  18.082  1.00  0.78           N  
ATOM   1605  CA  ALA A 250     -83.814   4.734  18.142  1.00  0.78           C  
ATOM   1606  C   ALA A 250     -84.711   5.852  17.574  1.00  0.78           C  
ATOM   1607  O   ALA A 250     -85.354   5.620  16.543  1.00  0.78           O  
ATOM   1608  CB  ALA A 250     -82.485   4.683  17.375  1.00  0.78           C  
ATOM   1609  N   PRO A 251     -84.774   7.058  18.166  1.00  0.73           N  
ATOM   1610  CA  PRO A 251     -85.696   8.131  17.775  1.00  0.73           C  
ATOM   1611  C   PRO A 251     -85.538   8.590  16.346  1.00  0.73           C  
ATOM   1612  O   PRO A 251     -84.526   8.298  15.721  1.00  0.73           O  
ATOM   1613  CB  PRO A 251     -85.356   9.290  18.720  1.00  0.73           C  
ATOM   1614  CG  PRO A 251     -83.888   9.065  19.078  1.00  0.73           C  
ATOM   1615  CD  PRO A 251     -83.766   7.544  19.115  1.00  0.73           C  
ATOM   1616  N   ARG A 252     -86.525   9.326  15.797  1.00  0.66           N  
ATOM   1617  CA  ARG A 252     -86.666   9.563  14.375  1.00  0.66           C  
ATOM   1618  C   ARG A 252     -85.616  10.418  13.707  1.00  0.66           C  
ATOM   1619  O   ARG A 252     -85.594  10.473  12.477  1.00  0.66           O  
ATOM   1620  CB  ARG A 252     -88.046  10.187  14.063  1.00  0.66           C  
ATOM   1621  CG  ARG A 252     -88.200  11.664  14.503  1.00  0.66           C  
ATOM   1622  CD  ARG A 252     -89.553  12.314  14.171  1.00  0.66           C  
ATOM   1623  NE  ARG A 252     -89.855  12.097  12.713  1.00  0.66           N  
ATOM   1624  CZ  ARG A 252     -89.287  12.746  11.682  1.00  0.66           C  
ATOM   1625  NH1 ARG A 252     -89.543  12.317  10.449  1.00  0.66           N  
ATOM   1626  NH2 ARG A 252     -88.512  13.809  11.833  1.00  0.66           N  
ATOM   1627  N   GLU A 253     -84.740  11.075  14.492  1.00  0.65           N  
ATOM   1628  CA  GLU A 253     -83.680  11.968  14.067  1.00  0.65           C  
ATOM   1629  C   GLU A 253     -82.628  11.249  13.254  1.00  0.65           C  
ATOM   1630  O   GLU A 253     -81.554  10.897  13.712  1.00  0.65           O  
ATOM   1631  CB  GLU A 253     -83.047  12.656  15.304  1.00  0.65           C  
ATOM   1632  CG  GLU A 253     -84.088  13.506  16.070  1.00  0.65           C  
ATOM   1633  CD  GLU A 253     -83.654  14.054  17.429  1.00  0.65           C  
ATOM   1634  OE1 GLU A 253     -83.143  13.275  18.267  1.00  0.65           O  
ATOM   1635  OE2 GLU A 253     -84.007  15.237  17.675  1.00  0.65           O  
ATOM   1636  N   ARG A 254     -82.955  10.943  11.987  1.00  0.37           N  
ATOM   1637  CA  ARG A 254     -82.077  10.272  11.080  1.00  0.37           C  
ATOM   1638  C   ARG A 254     -81.346  11.293  10.205  1.00  0.37           C  
ATOM   1639  O   ARG A 254     -81.941  12.223   9.672  1.00  0.37           O  
ATOM   1640  CB  ARG A 254     -82.808   9.211  10.221  1.00  0.37           C  
ATOM   1641  CG  ARG A 254     -83.768   9.791   9.165  1.00  0.37           C  
ATOM   1642  CD  ARG A 254     -84.561   8.766   8.352  1.00  0.37           C  
ATOM   1643  NE  ARG A 254     -85.749   8.373   9.157  1.00  0.37           N  
ATOM   1644  CZ  ARG A 254     -86.674   7.550   8.656  1.00  0.37           C  
ATOM   1645  NH1 ARG A 254     -87.799   7.348   9.320  1.00  0.37           N  
ATOM   1646  NH2 ARG A 254     -86.496   6.891   7.531  1.00  0.37           N  
ATOM   1647  N   LEU A 255     -80.026  11.164  10.018  1.00  0.46           N  
ATOM   1648  CA  LEU A 255     -79.182  10.212  10.709  1.00  0.46           C  
ATOM   1649  C   LEU A 255     -78.759  10.712  12.077  1.00  0.46           C  
ATOM   1650  O   LEU A 255     -78.275  11.831  12.170  1.00  0.46           O  
ATOM   1651  CB  LEU A 255     -77.909   9.883   9.928  1.00  0.46           C  
ATOM   1652  CG  LEU A 255     -77.030   8.807  10.598  1.00  0.46           C  
ATOM   1653  CD1 LEU A 255     -77.787   7.507  10.954  1.00  0.46           C  
ATOM   1654  CD2 LEU A 255     -75.807   8.567   9.718  1.00  0.46           C  
ATOM   1655  N   LEU A 256     -78.885   9.884  13.150  1.00  0.58           N  
ATOM   1656  CA  LEU A 256     -78.337  10.211  14.458  1.00  0.58           C  
ATOM   1657  C   LEU A 256     -76.820  10.378  14.363  1.00  0.58           C  
ATOM   1658  O   LEU A 256     -76.140   9.384  14.075  1.00  0.58           O  
ATOM   1659  CB  LEU A 256     -78.647   9.140  15.543  1.00  0.58           C  
ATOM   1660  CG  LEU A 256     -80.141   9.007  15.905  1.00  0.58           C  
ATOM   1661  CD1 LEU A 256     -80.444   7.660  16.552  1.00  0.58           C  
ATOM   1662  CD2 LEU A 256     -80.615  10.127  16.836  1.00  0.58           C  
ATOM   1663  N   PRO A 257     -76.240  11.573  14.533  1.00  0.65           N  
ATOM   1664  CA  PRO A 257     -74.802  11.786  14.568  1.00  0.65           C  
ATOM   1665  C   PRO A 257     -74.091  10.850  15.525  1.00  0.65           C  
ATOM   1666  O   PRO A 257     -74.699  10.360  16.476  1.00  0.65           O  
ATOM   1667  CB  PRO A 257     -74.635  13.265  14.976  1.00  0.65           C  
ATOM   1668  CG  PRO A 257     -75.963  13.928  14.608  1.00  0.65           C  
ATOM   1669  CD  PRO A 257     -76.963  12.806  14.846  1.00  0.65           C  
ATOM   1670  N   GLY A 258     -72.783  10.606  15.311  1.00  0.59           N  
ATOM   1671  CA  GLY A 258     -71.959   9.776  16.193  1.00  0.59           C  
ATOM   1672  C   GLY A 258     -72.148   9.970  17.693  1.00  0.59           C  
ATOM   1673  O   GLY A 258     -72.394   8.975  18.369  1.00  0.59           O  
ATOM   1674  N   PRO A 259     -72.091  11.177  18.270  1.00  0.66           N  
ATOM   1675  CA  PRO A 259     -72.456  11.435  19.663  1.00  0.66           C  
ATOM   1676  C   PRO A 259     -73.821  10.931  20.119  1.00  0.66           C  
ATOM   1677  O   PRO A 259     -73.918  10.372  21.210  1.00  0.66           O  
ATOM   1678  CB  PRO A 259     -72.335  12.963  19.827  1.00  0.66           C  
ATOM   1679  CG  PRO A 259     -71.369  13.409  18.724  1.00  0.66           C  
ATOM   1680  CD  PRO A 259     -71.581  12.382  17.612  1.00  0.66           C  
ATOM   1681  N   GLU A 260     -74.893  11.145  19.334  1.00  0.63           N  
ATOM   1682  CA  GLU A 260     -76.252  10.780  19.703  1.00  0.63           C  
ATOM   1683  C   GLU A 260     -76.501   9.284  19.728  1.00  0.63           C  
ATOM   1684  O   GLU A 260     -77.143   8.759  20.640  1.00  0.63           O  
ATOM   1685  CB  GLU A 260     -77.272  11.471  18.783  1.00  0.63           C  
ATOM   1686  CG  GLU A 260     -77.298  13.003  19.001  1.00  0.63           C  
ATOM   1687  CD  GLU A 260     -78.175  13.740  17.995  1.00  0.63           C  
ATOM   1688  OE1 GLU A 260     -79.031  13.083  17.357  1.00  0.63           O  
ATOM   1689  OE2 GLU A 260     -77.902  14.953  17.799  1.00  0.63           O  
ATOM   1690  N   PHE A 261     -75.933   8.528  18.759  1.00  0.67           N  
ATOM   1691  CA  PHE A 261     -75.868   7.071  18.849  1.00  0.67           C  
ATOM   1692  C   PHE A 261     -75.114   6.637  20.092  1.00  0.67           C  
ATOM   1693  O   PHE A 261     -75.550   5.735  20.797  1.00  0.67           O  
ATOM   1694  CB  PHE A 261     -75.183   6.442  17.586  1.00  0.67           C  
ATOM   1695  CG  PHE A 261     -74.978   4.922  17.602  1.00  0.67           C  
ATOM   1696  CD1 PHE A 261     -74.058   4.325  18.490  1.00  0.67           C  
ATOM   1697  CD2 PHE A 261     -75.609   4.075  16.668  1.00  0.67           C  
ATOM   1698  CE1 PHE A 261     -73.703   2.983  18.413  1.00  0.67           C  
ATOM   1699  CE2 PHE A 261     -75.358   2.695  16.669  1.00  0.67           C  
ATOM   1700  CZ  PHE A 261     -74.359   2.173  17.497  1.00  0.67           C  
ATOM   1701  N   SER A 262     -73.955   7.261  20.391  1.00  0.66           N  
ATOM   1702  CA  SER A 262     -73.089   6.847  21.491  1.00  0.66           C  
ATOM   1703  C   SER A 262     -73.779   6.884  22.832  1.00  0.66           C  
ATOM   1704  O   SER A 262     -73.625   5.978  23.648  1.00  0.66           O  
ATOM   1705  CB  SER A 262     -71.827   7.724  21.611  1.00  0.66           C  
ATOM   1706  OG  SER A 262     -71.013   7.545  20.466  1.00  0.66           O  
ATOM   1707  N   ALA A 263     -74.608   7.921  23.058  1.00  0.69           N  
ATOM   1708  CA  ALA A 263     -75.502   8.000  24.193  1.00  0.69           C  
ATOM   1709  C   ALA A 263     -76.522   6.863  24.255  1.00  0.69           C  
ATOM   1710  O   ALA A 263     -76.621   6.152  25.247  1.00  0.69           O  
ATOM   1711  CB  ALA A 263     -76.243   9.347  24.091  1.00  0.69           C  
ATOM   1712  N   LEU A 264     -77.254   6.603  23.155  1.00  0.66           N  
ATOM   1713  CA  LEU A 264     -78.241   5.534  23.081  1.00  0.66           C  
ATOM   1714  C   LEU A 264     -77.643   4.150  23.246  1.00  0.66           C  
ATOM   1715  O   LEU A 264     -78.200   3.288  23.914  1.00  0.66           O  
ATOM   1716  CB  LEU A 264     -79.005   5.592  21.739  1.00  0.66           C  
ATOM   1717  CG  LEU A 264     -79.919   6.824  21.615  1.00  0.66           C  
ATOM   1718  CD1 LEU A 264     -80.272   7.080  20.148  1.00  0.66           C  
ATOM   1719  CD2 LEU A 264     -81.190   6.669  22.462  1.00  0.66           C  
ATOM   1720  N   ALA A 265     -76.461   3.910  22.660  1.00  0.65           N  
ATOM   1721  CA  ALA A 265     -75.754   2.659  22.758  1.00  0.65           C  
ATOM   1722  C   ALA A 265     -75.413   2.239  24.176  1.00  0.65           C  
ATOM   1723  O   ALA A 265     -75.672   1.106  24.587  1.00  0.65           O  
ATOM   1724  CB  ALA A 265     -74.446   2.791  21.951  1.00  0.65           C  
ATOM   1725  N   ALA A 266     -74.862   3.178  24.962  1.00  0.69           N  
ATOM   1726  CA  ALA A 266     -74.551   2.948  26.348  1.00  0.69           C  
ATOM   1727  C   ALA A 266     -75.783   2.888  27.249  1.00  0.69           C  
ATOM   1728  O   ALA A 266     -75.991   1.911  27.967  1.00  0.69           O  
ATOM   1729  CB  ALA A 266     -73.616   4.089  26.786  1.00  0.69           C  
ATOM   1730  N   GLU A 267     -76.659   3.912  27.172  1.00  0.64           N  
ATOM   1731  CA  GLU A 267     -77.803   4.079  28.057  1.00  0.64           C  
ATOM   1732  C   GLU A 267     -78.871   3.006  27.906  1.00  0.64           C  
ATOM   1733  O   GLU A 267     -79.404   2.484  28.883  1.00  0.64           O  
ATOM   1734  CB  GLU A 267     -78.419   5.491  27.904  1.00  0.64           C  
ATOM   1735  CG  GLU A 267     -77.445   6.638  28.285  1.00  0.64           C  
ATOM   1736  CD  GLU A 267     -76.951   6.574  29.728  1.00  0.64           C  
ATOM   1737  OE1 GLU A 267     -77.804   6.497  30.647  1.00  0.64           O  
ATOM   1738  OE2 GLU A 267     -75.708   6.630  29.916  1.00  0.64           O  
ATOM   1739  N   GLU A 268     -79.173   2.584  26.662  1.00  0.63           N  
ATOM   1740  CA  GLU A 268     -80.173   1.561  26.408  1.00  0.63           C  
ATOM   1741  C   GLU A 268     -79.692   0.155  26.707  1.00  0.63           C  
ATOM   1742  O   GLU A 268     -80.463  -0.808  26.712  1.00  0.63           O  
ATOM   1743  CB  GLU A 268     -80.647   1.597  24.939  1.00  0.63           C  
ATOM   1744  CG  GLU A 268     -81.433   2.880  24.600  1.00  0.63           C  
ATOM   1745  CD  GLU A 268     -82.698   3.000  25.446  1.00  0.63           C  
ATOM   1746  OE1 GLU A 268     -83.216   1.938  25.892  1.00  0.63           O  
ATOM   1747  OE2 GLU A 268     -83.124   4.161  25.664  1.00  0.63           O  
ATOM   1748  N   GLY A 269     -78.381  -0.028  26.947  1.00  0.70           N  
ATOM   1749  CA  GLY A 269     -77.815  -1.329  27.278  1.00  0.70           C  
ATOM   1750  C   GLY A 269     -77.782  -2.255  26.095  1.00  0.70           C  
ATOM   1751  O   GLY A 269     -78.153  -3.424  26.182  1.00  0.70           O  
ATOM   1752  N   ILE A 270     -77.402  -1.718  24.929  1.00  0.64           N  
ATOM   1753  CA  ILE A 270     -77.408  -2.438  23.671  1.00  0.64           C  
ATOM   1754  C   ILE A 270     -76.318  -3.514  23.608  1.00  0.64           C  
ATOM   1755  O   ILE A 270     -75.167  -3.282  23.963  1.00  0.64           O  
ATOM   1756  CB  ILE A 270     -77.283  -1.473  22.507  1.00  0.64           C  
ATOM   1757  CG1 ILE A 270     -78.278  -0.288  22.546  1.00  0.64           C  
ATOM   1758  CG2 ILE A 270     -77.449  -2.235  21.187  1.00  0.64           C  
ATOM   1759  CD1 ILE A 270     -79.743  -0.710  22.429  1.00  0.64           C  
ATOM   1760  N   THR A 271     -76.651  -4.740  23.149  1.00  0.65           N  
ATOM   1761  CA  THR A 271     -75.700  -5.853  23.105  1.00  0.65           C  
ATOM   1762  C   THR A 271     -75.207  -6.117  21.712  1.00  0.65           C  
ATOM   1763  O   THR A 271     -74.228  -6.834  21.515  1.00  0.65           O  
ATOM   1764  CB  THR A 271     -76.265  -7.189  23.592  1.00  0.65           C  
ATOM   1765  OG1 THR A 271     -77.426  -7.620  22.887  1.00  0.65           O  
ATOM   1766  CG2 THR A 271     -76.681  -7.031  25.052  1.00  0.65           C  
ATOM   1767  N   HIS A 272     -75.864  -5.537  20.703  1.00  0.66           N  
ATOM   1768  CA  HIS A 272     -75.495  -5.757  19.326  1.00  0.66           C  
ATOM   1769  C   HIS A 272     -75.835  -4.547  18.524  1.00  0.66           C  
ATOM   1770  O   HIS A 272     -76.779  -3.823  18.808  1.00  0.66           O  
ATOM   1771  CB  HIS A 272     -76.196  -6.984  18.703  1.00  0.66           C  
ATOM   1772  CG  HIS A 272     -75.830  -7.430  17.293  1.00  0.66           C  
ATOM   1773  ND1 HIS A 272     -76.157  -6.637  16.224  1.00  0.66           N  
ATOM   1774  CD2 HIS A 272     -75.184  -8.535  16.844  1.00  0.66           C  
ATOM   1775  CE1 HIS A 272     -75.695  -7.233  15.161  1.00  0.66           C  
ATOM   1776  NE2 HIS A 272     -75.094  -8.402  15.475  1.00  0.66           N  
ATOM   1777  N   PHE A 273     -75.002  -4.343  17.506  1.00  0.58           N  
ATOM   1778  CA  PHE A 273     -75.157  -3.320  16.529  1.00  0.58           C  
ATOM   1779  C   PHE A 273     -74.740  -3.846  15.183  1.00  0.58           C  
ATOM   1780  O   PHE A 273     -73.881  -4.681  14.979  1.00  0.58           O  
ATOM   1781  CB  PHE A 273     -74.221  -2.130  16.818  1.00  0.58           C  
ATOM   1782  CG  PHE A 273     -74.646  -1.455  18.064  1.00  0.58           C  
ATOM   1783  CD1 PHE A 273     -75.754  -0.596  18.056  1.00  0.58           C  
ATOM   1784  CD2 PHE A 273     -73.896  -1.614  19.236  1.00  0.58           C  
ATOM   1785  CE1 PHE A 273     -76.053   0.148  19.200  1.00  0.58           C  
ATOM   1786  CE2 PHE A 273     -74.247  -0.917  20.388  1.00  0.58           C  
ATOM   1787  CZ  PHE A 273     -75.313  -0.033  20.361  1.00  0.58           C  
ATOM   1788  N   THR A 274     -75.348  -3.209  14.217  1.00  0.63           N  
ATOM   1789  CA  THR A 274     -74.960  -2.875  12.890  1.00  0.63           C  
ATOM   1790  C   THR A 274     -74.250  -1.515  12.973  1.00  0.63           C  
ATOM   1791  O   THR A 274     -74.635  -0.698  13.800  1.00  0.63           O  
ATOM   1792  CB  THR A 274     -76.316  -2.820  12.201  1.00  0.63           C  
ATOM   1793  OG1 THR A 274     -77.404  -2.493  13.060  1.00  0.63           O  
ATOM   1794  CG2 THR A 274     -76.651  -4.198  11.723  1.00  0.63           C  
ATOM   1795  N   LEU A 275     -73.207  -1.160  12.154  1.00  0.60           N  
ATOM   1796  CA  LEU A 275     -72.736   0.245  12.039  1.00  0.60           C  
ATOM   1797  C   LEU A 275     -72.081   0.489  10.652  1.00  0.60           C  
ATOM   1798  O   LEU A 275     -71.388  -0.420  10.209  1.00  0.60           O  
ATOM   1799  CB  LEU A 275     -71.798   0.724  13.160  1.00  0.60           C  
ATOM   1800  CG  LEU A 275     -72.395   1.349  14.451  1.00  0.60           C  
ATOM   1801  CD1 LEU A 275     -71.278   1.569  15.482  1.00  0.60           C  
ATOM   1802  CD2 LEU A 275     -73.073   2.708  14.200  1.00  0.60           C  
ATOM   1803  N   PRO A 276     -72.234   1.587   9.854  1.00  0.67           N  
ATOM   1804  CA  PRO A 276     -71.572   1.723   8.566  1.00  0.67           C  
ATOM   1805  C   PRO A 276     -70.142   2.127   8.758  1.00  0.67           C  
ATOM   1806  O   PRO A 276     -69.849   2.854   9.693  1.00  0.67           O  
ATOM   1807  CB  PRO A 276     -72.244   2.901   7.836  1.00  0.67           C  
ATOM   1808  CG  PRO A 276     -73.474   3.188   8.645  1.00  0.67           C  
ATOM   1809  CD  PRO A 276     -73.054   2.758  10.069  1.00  0.67           C  
ATOM   1810  N   ALA A 277     -69.272   1.783   7.806  1.00  0.66           N  
ATOM   1811  CA  ALA A 277     -67.861   2.108   7.792  1.00  0.66           C  
ATOM   1812  C   ALA A 277     -67.500   3.588   8.032  1.00  0.66           C  
ATOM   1813  O   ALA A 277     -66.557   3.890   8.758  1.00  0.66           O  
ATOM   1814  CB  ALA A 277     -67.335   1.636   6.426  1.00  0.66           C  
ATOM   1815  N   SER A 278     -68.236   4.554   7.433  1.00  0.63           N  
ATOM   1816  CA  SER A 278     -68.047   5.992   7.657  1.00  0.63           C  
ATOM   1817  C   SER A 278     -68.435   6.542   9.029  1.00  0.63           C  
ATOM   1818  O   SER A 278     -67.704   7.310   9.642  1.00  0.63           O  
ATOM   1819  CB  SER A 278     -68.838   6.869   6.648  1.00  0.63           C  
ATOM   1820  OG  SER A 278     -68.675   6.419   5.305  1.00  0.63           O  
ATOM   1821  N   THR A 279     -69.609   6.182   9.584  1.00  0.61           N  
ATOM   1822  CA  THR A 279     -70.072   6.731  10.864  1.00  0.61           C  
ATOM   1823  C   THR A 279     -69.579   5.857  12.022  1.00  0.61           C  
ATOM   1824  O   THR A 279     -69.381   6.344  13.135  1.00  0.61           O  
ATOM   1825  CB  THR A 279     -71.588   6.911  10.918  1.00  0.61           C  
ATOM   1826  OG1 THR A 279     -72.219   5.721  10.505  1.00  0.61           O  
ATOM   1827  CG2 THR A 279     -72.073   7.983   9.928  1.00  0.61           C  
ATOM   1828  N   LEU A 280     -69.215   4.576  11.735  1.00  0.57           N  
ATOM   1829  CA  LEU A 280     -68.355   3.712  12.550  1.00  0.57           C  
ATOM   1830  C   LEU A 280     -66.924   4.241  12.484  1.00  0.57           C  
ATOM   1831  O   LEU A 280     -66.063   3.833  13.252  1.00  0.57           O  
ATOM   1832  CB  LEU A 280     -68.409   2.191  12.143  1.00  0.57           C  
ATOM   1833  CG  LEU A 280     -67.774   1.131  13.104  1.00  0.57           C  
ATOM   1834  CD1 LEU A 280     -68.486  -0.241  13.180  1.00  0.57           C  
ATOM   1835  CD2 LEU A 280     -66.328   0.831  12.724  1.00  0.57           C  
ATOM   1836  N   ALA A 281     -66.567   5.198  11.603  1.00  0.60           N  
ATOM   1837  CA  ALA A 281     -65.302   5.899  11.766  1.00  0.60           C  
ATOM   1838  C   ALA A 281     -65.328   6.911  12.874  1.00  0.60           C  
ATOM   1839  O   ALA A 281     -64.532   6.879  13.806  1.00  0.60           O  
ATOM   1840  CB  ALA A 281     -64.793   6.546  10.451  1.00  0.60           C  
ATOM   1841  N   ALA A 282     -66.327   7.796  12.817  1.00  0.55           N  
ATOM   1842  CA  ALA A 282     -66.470   8.886  13.747  1.00  0.55           C  
ATOM   1843  C   ALA A 282     -66.706   8.443  15.192  1.00  0.55           C  
ATOM   1844  O   ALA A 282     -66.147   8.994  16.141  1.00  0.55           O  
ATOM   1845  CB  ALA A 282     -67.620   9.782  13.246  1.00  0.55           C  
ATOM   1846  N   LEU A 283     -67.561   7.423  15.397  1.00  0.52           N  
ATOM   1847  CA  LEU A 283     -67.932   6.982  16.728  1.00  0.52           C  
ATOM   1848  C   LEU A 283     -66.870   6.211  17.523  1.00  0.52           C  
ATOM   1849  O   LEU A 283     -66.601   6.638  18.643  1.00  0.52           O  
ATOM   1850  CB  LEU A 283     -69.263   6.209  16.632  1.00  0.52           C  
ATOM   1851  CG  LEU A 283     -69.873   5.781  17.969  1.00  0.52           C  
ATOM   1852  CD1 LEU A 283     -71.375   5.680  17.780  1.00  0.52           C  
ATOM   1853  CD2 LEU A 283     -69.328   4.479  18.592  1.00  0.52           C  
ATOM   1854  N   PRO A 284     -66.191   5.143  17.083  1.00  0.56           N  
ATOM   1855  CA  PRO A 284     -65.057   4.547  17.765  1.00  0.56           C  
ATOM   1856  C   PRO A 284     -63.923   5.499  17.970  1.00  0.56           C  
ATOM   1857  O   PRO A 284     -63.173   5.315  18.926  1.00  0.56           O  
ATOM   1858  CB  PRO A 284     -64.619   3.364  16.888  1.00  0.56           C  
ATOM   1859  CG  PRO A 284     -65.917   2.927  16.229  1.00  0.56           C  
ATOM   1860  CD  PRO A 284     -66.701   4.235  16.085  1.00  0.56           C  
ATOM   1861  N   ASP A 285     -63.743   6.507  17.090  1.00  0.50           N  
ATOM   1862  CA  ASP A 285     -62.729   7.499  17.355  1.00  0.50           C  
ATOM   1863  C   ASP A 285     -63.035   8.349  18.596  1.00  0.50           C  
ATOM   1864  O   ASP A 285     -62.265   8.359  19.559  1.00  0.50           O  
ATOM   1865  CB  ASP A 285     -62.467   8.404  16.124  1.00  0.50           C  
ATOM   1866  CG  ASP A 285     -61.153   9.153  16.298  1.00  0.50           C  
ATOM   1867  OD1 ASP A 285     -61.033  10.278  15.767  1.00  0.50           O  
ATOM   1868  OD2 ASP A 285     -60.260   8.601  16.993  1.00  0.50           O  
ATOM   1869  N   GLY A 286     -64.216   9.007  18.636  1.00  0.46           N  
ATOM   1870  CA  GLY A 286     -64.543   9.922  19.728  1.00  0.46           C  
ATOM   1871  C   GLY A 286     -65.209   9.308  20.930  1.00  0.46           C  
ATOM   1872  O   GLY A 286     -65.183   9.870  22.020  1.00  0.46           O  
ATOM   1873  N   ALA A 287     -65.846   8.140  20.780  1.00  0.42           N  
ATOM   1874  CA  ALA A 287     -66.705   7.586  21.803  1.00  0.42           C  
ATOM   1875  C   ALA A 287     -66.538   6.090  21.928  1.00  0.42           C  
ATOM   1876  O   ALA A 287     -67.482   5.322  22.094  1.00  0.42           O  
ATOM   1877  CB  ALA A 287     -68.170   7.917  21.512  1.00  0.42           C  
ATOM   1878  N   LEU A 288     -65.280   5.648  21.952  1.00  0.37           N  
ATOM   1879  CA  LEU A 288     -64.916   4.289  22.269  1.00  0.37           C  
ATOM   1880  C   LEU A 288     -65.454   3.729  23.605  1.00  0.37           C  
ATOM   1881  O   LEU A 288     -65.872   2.569  23.596  1.00  0.37           O  
ATOM   1882  CB  LEU A 288     -63.382   4.253  22.237  1.00  0.37           C  
ATOM   1883  CG  LEU A 288     -62.732   2.903  21.934  1.00  0.37           C  
ATOM   1884  CD1 LEU A 288     -63.098   2.362  20.540  1.00  0.37           C  
ATOM   1885  CD2 LEU A 288     -61.226   3.129  22.100  1.00  0.37           C  
ATOM   1886  N   PRO A 289     -65.547   4.445  24.757  1.00  0.45           N  
ATOM   1887  CA  PRO A 289     -66.235   3.960  25.956  1.00  0.45           C  
ATOM   1888  C   PRO A 289     -67.664   3.468  25.775  1.00  0.45           C  
ATOM   1889  O   PRO A 289     -68.132   2.710  26.620  1.00  0.45           O  
ATOM   1890  CB  PRO A 289     -66.196   5.137  26.950  1.00  0.45           C  
ATOM   1891  CG  PRO A 289     -65.001   5.984  26.514  1.00  0.45           C  
ATOM   1892  CD  PRO A 289     -64.944   5.764  25.002  1.00  0.45           C  
ATOM   1893  N   ALA A 290     -68.392   3.877  24.711  1.00  0.36           N  
ATOM   1894  CA  ALA A 290     -69.779   3.498  24.508  1.00  0.36           C  
ATOM   1895  C   ALA A 290     -69.968   2.012  24.226  1.00  0.36           C  
ATOM   1896  O   ALA A 290     -71.033   1.440  24.443  1.00  0.36           O  
ATOM   1897  CB  ALA A 290     -70.359   4.297  23.323  1.00  0.36           C  
ATOM   1898  N   GLY A 291     -68.904   1.348  23.740  1.00  0.39           N  
ATOM   1899  CA  GLY A 291     -68.932  -0.033  23.290  1.00  0.39           C  
ATOM   1900  C   GLY A 291     -68.667  -1.087  24.336  1.00  0.39           C  
ATOM   1901  O   GLY A 291     -68.462  -2.246  24.003  1.00  0.39           O  
ATOM   1902  N   ALA A 292     -68.641  -0.721  25.630  1.00  0.31           N  
ATOM   1903  CA  ALA A 292     -68.308  -1.615  26.731  1.00  0.31           C  
ATOM   1904  C   ALA A 292     -69.225  -2.823  26.940  1.00  0.31           C  
ATOM   1905  O   ALA A 292     -68.773  -3.912  27.279  1.00  0.31           O  
ATOM   1906  CB  ALA A 292     -68.232  -0.808  28.042  1.00  0.31           C  
ATOM   1907  N   THR A 293     -70.548  -2.657  26.759  1.00  0.33           N  
ATOM   1908  CA  THR A 293     -71.536  -3.718  26.965  1.00  0.33           C  
ATOM   1909  C   THR A 293     -71.921  -4.385  25.668  1.00  0.33           C  
ATOM   1910  O   THR A 293     -72.786  -5.262  25.614  1.00  0.33           O  
ATOM   1911  CB  THR A 293     -72.817  -3.185  27.591  1.00  0.33           C  
ATOM   1912  OG1 THR A 293     -73.237  -1.987  26.946  1.00  0.33           O  
ATOM   1913  CG2 THR A 293     -72.525  -2.833  29.055  1.00  0.33           C  
ATOM   1914  N   VAL A 294     -71.248  -3.994  24.581  1.00  0.32           N  
ATOM   1915  CA  VAL A 294     -71.541  -4.454  23.251  1.00  0.32           C  
ATOM   1916  C   VAL A 294     -70.828  -5.754  22.982  1.00  0.32           C  
ATOM   1917  O   VAL A 294     -69.619  -5.876  23.142  1.00  0.32           O  
ATOM   1918  CB  VAL A 294     -71.122  -3.438  22.215  1.00  0.32           C  
ATOM   1919  CG1 VAL A 294     -71.532  -3.924  20.818  1.00  0.32           C  
ATOM   1920  CG2 VAL A 294     -71.791  -2.100  22.553  1.00  0.32           C  
ATOM   1921  N   VAL A 295     -71.585  -6.782  22.574  1.00  0.24           N  
ATOM   1922  CA  VAL A 295     -71.020  -8.078  22.286  1.00  0.24           C  
ATOM   1923  C   VAL A 295     -70.577  -8.185  20.837  1.00  0.24           C  
ATOM   1924  O   VAL A 295     -69.483  -8.643  20.555  1.00  0.24           O  
ATOM   1925  CB  VAL A 295     -72.023  -9.161  22.655  1.00  0.24           C  
ATOM   1926  CG1 VAL A 295     -71.437 -10.541  22.325  1.00  0.24           C  
ATOM   1927  CG2 VAL A 295     -72.306  -9.065  24.169  1.00  0.24           C  
ATOM   1928  N   ASN A 296     -71.418  -7.753  19.878  1.00  0.27           N  
ATOM   1929  CA  ASN A 296     -71.149  -7.862  18.452  1.00  0.27           C  
ATOM   1930  C   ASN A 296     -71.463  -6.534  17.808  1.00  0.27           C  
ATOM   1931  O   ASN A 296     -72.413  -5.850  18.184  1.00  0.27           O  
ATOM   1932  CB  ASN A 296     -72.036  -8.913  17.734  1.00  0.27           C  
ATOM   1933  CG  ASN A 296     -71.700 -10.348  18.114  1.00  0.27           C  
ATOM   1934  OD1 ASN A 296     -70.792 -10.961  17.562  1.00  0.27           O  
ATOM   1935  ND2 ASN A 296     -72.495 -10.965  19.018  1.00  0.27           N  
ATOM   1936  N   VAL A 297     -70.684  -6.151  16.791  1.00  0.27           N  
ATOM   1937  CA  VAL A 297     -70.980  -4.980  15.989  1.00  0.27           C  
ATOM   1938  C   VAL A 297     -70.858  -5.320  14.509  1.00  0.27           C  
ATOM   1939  O   VAL A 297     -70.270  -6.329  14.119  1.00  0.27           O  
ATOM   1940  CB  VAL A 297     -70.110  -3.760  16.278  1.00  0.27           C  
ATOM   1941  CG1 VAL A 297     -70.366  -3.204  17.678  1.00  0.27           C  
ATOM   1942  CG2 VAL A 297     -68.636  -4.127  16.149  1.00  0.27           C  
ATOM   1943  N   GLY A 298     -71.404  -4.450  13.631  1.00  0.38           N  
ATOM   1944  CA  GLY A 298     -71.075  -4.430  12.209  1.00  0.38           C  
ATOM   1945  C   GLY A 298     -69.693  -3.900  11.917  1.00  0.38           C  
ATOM   1946  O   GLY A 298     -68.764  -4.019  12.708  1.00  0.38           O  
ATOM   1947  N   GLU A 299     -69.494  -3.335  10.730  1.00  0.35           N  
ATOM   1948  CA  GLU A 299     -68.167  -3.220  10.182  1.00  0.35           C  
ATOM   1949  C   GLU A 299     -67.519  -1.883  10.023  1.00  0.35           C  
ATOM   1950  O   GLU A 299     -68.101  -0.803  10.000  1.00  0.35           O  
ATOM   1951  CB  GLU A 299     -68.183  -3.768   8.778  1.00  0.35           C  
ATOM   1952  CG  GLU A 299     -69.233  -3.120   7.890  1.00  0.35           C  
ATOM   1953  CD  GLU A 299     -70.390  -4.082   7.863  1.00  0.35           C  
ATOM   1954  OE1 GLU A 299     -70.436  -4.787   6.843  1.00  0.35           O  
ATOM   1955  OE2 GLU A 299     -71.179  -4.171   8.834  1.00  0.35           O  
ATOM   1956  N   ALA A 300     -66.202  -1.979   9.812  1.00  0.30           N  
ATOM   1957  CA  ALA A 300     -65.369  -0.882   9.476  1.00  0.30           C  
ATOM   1958  C   ALA A 300     -64.635  -1.266   8.203  1.00  0.30           C  
ATOM   1959  O   ALA A 300     -63.909  -2.253   8.162  1.00  0.30           O  
ATOM   1960  CB  ALA A 300     -64.391  -0.661  10.635  1.00  0.30           C  
ATOM   1961  N   CYS A 301     -64.770  -0.450   7.137  1.00  0.65           N  
ATOM   1962  CA  CYS A 301     -63.935  -0.536   5.938  1.00  0.65           C  
ATOM   1963  C   CYS A 301     -62.534  -0.010   6.240  1.00  0.65           C  
ATOM   1964  O   CYS A 301     -61.598  -0.175   5.467  1.00  0.65           O  
ATOM   1965  CB  CYS A 301     -64.521   0.255   4.730  1.00  0.65           C  
ATOM   1966  SG  CYS A 301     -66.046  -0.523   4.082  1.00  0.65           S  
ATOM   1967  N   ASN A 302     -62.358   0.638   7.410  1.00  0.50           N  
ATOM   1968  CA  ASN A 302     -61.063   1.062   7.907  1.00  0.50           C  
ATOM   1969  C   ASN A 302     -60.575   0.108   8.996  1.00  0.50           C  
ATOM   1970  O   ASN A 302     -61.194  -0.083  10.040  1.00  0.50           O  
ATOM   1971  CB  ASN A 302     -61.144   2.493   8.483  1.00  0.50           C  
ATOM   1972  CG  ASN A 302     -59.800   3.127   8.845  1.00  0.50           C  
ATOM   1973  OD1 ASN A 302     -58.755   2.478   8.849  1.00  0.50           O  
ATOM   1974  ND2 ASN A 302     -59.853   4.434   9.191  1.00  0.50           N  
ATOM   1975  N   SER A 303     -59.386  -0.467   8.779  1.00  0.61           N  
ATOM   1976  CA  SER A 303     -58.698  -1.358   9.695  1.00  0.61           C  
ATOM   1977  C   SER A 303     -58.358  -0.748  11.049  1.00  0.61           C  
ATOM   1978  O   SER A 303     -58.479  -1.384  12.096  1.00  0.61           O  
ATOM   1979  CB  SER A 303     -57.398  -1.798   8.991  1.00  0.61           C  
ATOM   1980  OG  SER A 303     -56.707  -2.817   9.705  1.00  0.61           O  
ATOM   1981  N   GLU A 304     -57.931   0.527  11.076  1.00  0.55           N  
ATOM   1982  CA  GLU A 304     -57.568   1.231  12.293  1.00  0.55           C  
ATOM   1983  C   GLU A 304     -58.711   1.403  13.279  1.00  0.55           C  
ATOM   1984  O   GLU A 304     -58.542   1.228  14.484  1.00  0.55           O  
ATOM   1985  CB  GLU A 304     -56.967   2.596  11.930  1.00  0.55           C  
ATOM   1986  CG  GLU A 304     -55.587   2.464  11.247  1.00  0.55           C  
ATOM   1987  CD  GLU A 304     -55.032   3.808  10.781  1.00  0.55           C  
ATOM   1988  OE1 GLU A 304     -55.774   4.819  10.840  1.00  0.55           O  
ATOM   1989  OE2 GLU A 304     -53.851   3.801  10.353  1.00  0.55           O  
ATOM   1990  N   LEU A 305     -59.927   1.682  12.769  1.00  0.50           N  
ATOM   1991  CA  LEU A 305     -61.150   1.770  13.543  1.00  0.50           C  
ATOM   1992  C   LEU A 305     -61.486   0.472  14.257  1.00  0.50           C  
ATOM   1993  O   LEU A 305     -61.854   0.477  15.425  1.00  0.50           O  
ATOM   1994  CB  LEU A 305     -62.346   2.101  12.627  1.00  0.50           C  
ATOM   1995  CG  LEU A 305     -62.254   3.400  11.824  1.00  0.50           C  
ATOM   1996  CD1 LEU A 305     -63.455   3.415  10.861  1.00  0.50           C  
ATOM   1997  CD2 LEU A 305     -62.178   4.617  12.759  1.00  0.50           C  
ATOM   1998  N   VAL A 306     -61.314  -0.687  13.585  1.00  0.58           N  
ATOM   1999  CA  VAL A 306     -61.509  -2.006  14.178  1.00  0.58           C  
ATOM   2000  C   VAL A 306     -60.593  -2.282  15.352  1.00  0.58           C  
ATOM   2001  O   VAL A 306     -60.988  -2.846  16.374  1.00  0.58           O  
ATOM   2002  CB  VAL A 306     -61.302  -3.127  13.163  1.00  0.58           C  
ATOM   2003  CG1 VAL A 306     -61.569  -4.501  13.799  1.00  0.58           C  
ATOM   2004  CG2 VAL A 306     -62.290  -2.954  12.015  1.00  0.58           C  
ATOM   2005  N   ARG A 307     -59.327  -1.858  15.229  1.00  0.57           N  
ATOM   2006  CA  ARG A 307     -58.307  -2.078  16.228  1.00  0.57           C  
ATOM   2007  C   ARG A 307     -58.462  -1.223  17.463  1.00  0.57           C  
ATOM   2008  O   ARG A 307     -57.837  -1.483  18.485  1.00  0.57           O  
ATOM   2009  CB  ARG A 307     -56.914  -1.764  15.662  1.00  0.57           C  
ATOM   2010  CG  ARG A 307     -56.428  -2.753  14.599  1.00  0.57           C  
ATOM   2011  CD  ARG A 307     -54.914  -2.633  14.435  1.00  0.57           C  
ATOM   2012  NE  ARG A 307     -54.538  -3.331  13.168  1.00  0.57           N  
ATOM   2013  CZ  ARG A 307     -54.484  -2.710  11.982  1.00  0.57           C  
ATOM   2014  NH1 ARG A 307     -54.894  -1.457  11.825  1.00  0.57           N  
ATOM   2015  NH2 ARG A 307     -54.062  -3.375  10.915  1.00  0.57           N  
ATOM   2016  N   ARG A 308     -59.316  -0.186  17.422  1.00  0.52           N  
ATOM   2017  CA  ARG A 308     -59.581   0.632  18.586  1.00  0.52           C  
ATOM   2018  C   ARG A 308     -60.318  -0.131  19.682  1.00  0.52           C  
ATOM   2019  O   ARG A 308     -60.349   0.274  20.834  1.00  0.52           O  
ATOM   2020  CB  ARG A 308     -60.427   1.865  18.171  1.00  0.52           C  
ATOM   2021  CG  ARG A 308     -59.659   2.953  17.392  1.00  0.52           C  
ATOM   2022  CD  ARG A 308     -58.596   3.693  18.213  1.00  0.52           C  
ATOM   2023  NE  ARG A 308     -59.317   4.458  19.281  1.00  0.52           N  
ATOM   2024  CZ  ARG A 308     -59.738   5.726  19.135  1.00  0.52           C  
ATOM   2025  NH1 ARG A 308     -60.464   6.282  20.098  1.00  0.52           N  
ATOM   2026  NH2 ARG A 308     -59.440   6.417  18.044  1.00  0.52           N  
ATOM   2027  N   TRP A 309     -60.920  -1.276  19.351  1.00  0.41           N  
ATOM   2028  CA  TRP A 309     -61.792  -1.988  20.250  1.00  0.41           C  
ATOM   2029  C   TRP A 309     -61.131  -3.219  20.883  1.00  0.41           C  
ATOM   2030  O   TRP A 309     -60.469  -4.028  20.229  1.00  0.41           O  
ATOM   2031  CB  TRP A 309     -63.000  -2.470  19.445  1.00  0.41           C  
ATOM   2032  CG  TRP A 309     -63.974  -1.462  18.899  1.00  0.41           C  
ATOM   2033  CD1 TRP A 309     -63.863  -0.680  17.787  1.00  0.41           C  
ATOM   2034  CD2 TRP A 309     -65.322  -1.316  19.368  1.00  0.41           C  
ATOM   2035  NE1 TRP A 309     -65.049  -0.026  17.546  1.00  0.41           N  
ATOM   2036  CE2 TRP A 309     -65.959  -0.399  18.509  1.00  0.41           C  
ATOM   2037  CE3 TRP A 309     -66.005  -1.918  20.418  1.00  0.41           C  
ATOM   2038  CZ2 TRP A 309     -67.293  -0.056  18.693  1.00  0.41           C  
ATOM   2039  CZ3 TRP A 309     -67.361  -1.610  20.574  1.00  0.41           C  
ATOM   2040  CH2 TRP A 309     -67.999  -0.686  19.731  1.00  0.41           C  
ATOM   2041  N   SER A 310     -61.335  -3.397  22.201  1.00  0.42           N  
ATOM   2042  CA  SER A 310     -60.890  -4.528  23.015  1.00  0.42           C  
ATOM   2043  C   SER A 310     -61.150  -5.961  22.495  1.00  0.42           C  
ATOM   2044  O   SER A 310     -61.966  -6.172  21.590  1.00  0.42           O  
ATOM   2045  CB  SER A 310     -61.448  -4.390  24.456  1.00  0.42           C  
ATOM   2046  OG  SER A 310     -62.874  -4.345  24.439  1.00  0.42           O  
ATOM   2047  N   PRO A 311     -60.478  -7.016  23.002  1.00  0.30           N  
ATOM   2048  CA  PRO A 311     -60.936  -8.401  22.865  1.00  0.30           C  
ATOM   2049  C   PRO A 311     -62.418  -8.601  23.171  1.00  0.30           C  
ATOM   2050  O   PRO A 311     -62.910  -8.027  24.136  1.00  0.30           O  
ATOM   2051  CB  PRO A 311     -60.036  -9.213  23.814  1.00  0.30           C  
ATOM   2052  CG  PRO A 311     -58.755  -8.382  23.953  1.00  0.30           C  
ATOM   2053  CD  PRO A 311     -59.237  -6.936  23.784  1.00  0.30           C  
ATOM   2054  N   GLY A 312     -63.155  -9.403  22.374  1.00  0.39           N  
ATOM   2055  CA  GLY A 312     -64.575  -9.660  22.638  1.00  0.39           C  
ATOM   2056  C   GLY A 312     -65.541  -8.628  22.108  1.00  0.39           C  
ATOM   2057  O   GLY A 312     -66.741  -8.752  22.295  1.00  0.39           O  
ATOM   2058  N   ARG A 313     -65.027  -7.626  21.369  1.00  0.38           N  
ATOM   2059  CA  ARG A 313     -65.781  -6.646  20.593  1.00  0.38           C  
ATOM   2060  C   ARG A 313     -66.662  -7.217  19.488  1.00  0.38           C  
ATOM   2061  O   ARG A 313     -67.619  -6.588  19.047  1.00  0.38           O  
ATOM   2062  CB  ARG A 313     -64.781  -5.684  19.892  1.00  0.38           C  
ATOM   2063  CG  ARG A 313     -63.906  -6.325  18.776  1.00  0.38           C  
ATOM   2064  CD  ARG A 313     -62.920  -5.362  18.130  1.00  0.38           C  
ATOM   2065  NE  ARG A 313     -62.131  -6.054  17.067  1.00  0.38           N  
ATOM   2066  CZ  ARG A 313     -60.930  -6.606  17.290  1.00  0.38           C  
ATOM   2067  NH1 ARG A 313     -60.240  -7.083  16.256  1.00  0.38           N  
ATOM   2068  NH2 ARG A 313     -60.415  -6.707  18.513  1.00  0.38           N  
ATOM   2069  N   LEU A 314     -66.250  -8.393  18.965  1.00  0.51           N  
ATOM   2070  CA  LEU A 314     -66.801  -9.114  17.830  1.00  0.51           C  
ATOM   2071  C   LEU A 314     -67.257  -8.267  16.636  1.00  0.51           C  
ATOM   2072  O   LEU A 314     -68.435  -8.143  16.306  1.00  0.51           O  
ATOM   2073  CB  LEU A 314     -67.835 -10.157  18.278  1.00  0.51           C  
ATOM   2074  CG  LEU A 314     -67.366 -11.057  19.444  1.00  0.51           C  
ATOM   2075  CD1 LEU A 314     -68.568 -11.747  20.100  1.00  0.51           C  
ATOM   2076  CD2 LEU A 314     -66.317 -12.082  18.998  1.00  0.51           C  
ATOM   2077  N   LEU A 315     -66.278  -7.635  15.957  1.00  0.61           N  
ATOM   2078  CA  LEU A 315     -66.516  -6.756  14.826  1.00  0.61           C  
ATOM   2079  C   LEU A 315     -66.571  -7.522  13.511  1.00  0.61           C  
ATOM   2080  O   LEU A 315     -65.590  -8.141  13.096  1.00  0.61           O  
ATOM   2081  CB  LEU A 315     -65.434  -5.645  14.796  1.00  0.61           C  
ATOM   2082  CG  LEU A 315     -65.823  -4.367  14.027  1.00  0.61           C  
ATOM   2083  CD1 LEU A 315     -65.137  -3.143  14.637  1.00  0.61           C  
ATOM   2084  CD2 LEU A 315     -65.583  -4.442  12.516  1.00  0.61           C  
ATOM   2085  N   VAL A 316     -67.730  -7.499  12.822  1.00  0.68           N  
ATOM   2086  CA  VAL A 316     -67.986  -8.333  11.656  1.00  0.68           C  
ATOM   2087  C   VAL A 316     -68.023  -7.465  10.409  1.00  0.68           C  
ATOM   2088  O   VAL A 316     -68.782  -6.512  10.364  1.00  0.68           O  
ATOM   2089  CB  VAL A 316     -69.323  -9.084  11.787  1.00  0.68           C  
ATOM   2090  CG1 VAL A 316     -69.534 -10.051  10.604  1.00  0.68           C  
ATOM   2091  CG2 VAL A 316     -69.385  -9.864  13.120  1.00  0.68           C  
ATOM   2092  N   ASN A 317     -67.212  -7.775   9.360  1.00  0.72           N  
ATOM   2093  CA  ASN A 317     -67.272  -7.124   8.051  1.00  0.72           C  
ATOM   2094  C   ASN A 317     -68.313  -7.790   7.153  1.00  0.72           C  
ATOM   2095  O   ASN A 317     -68.056  -8.834   6.568  1.00  0.72           O  
ATOM   2096  CB  ASN A 317     -65.858  -6.935   7.440  1.00  0.72           C  
ATOM   2097  CG  ASN A 317     -65.806  -5.979   6.244  1.00  0.72           C  
ATOM   2098  OD1 ASN A 317     -66.568  -5.028   6.113  1.00  0.72           O  
ATOM   2099  ND2 ASN A 317     -64.826  -6.212   5.341  1.00  0.72           N  
ATOM   2100  N   ALA A 318     -69.521  -7.210   7.063  1.00  0.76           N  
ATOM   2101  CA  ALA A 318     -70.744  -7.729   6.480  1.00  0.76           C  
ATOM   2102  C   ALA A 318     -71.081  -7.113   5.105  1.00  0.76           C  
ATOM   2103  O   ALA A 318     -71.936  -6.254   4.915  1.00  0.76           O  
ATOM   2104  CB  ALA A 318     -71.912  -7.490   7.473  1.00  0.76           C  
ATOM   2105  N   TYR A 319     -70.422  -7.573   4.032  1.00  0.78           N  
ATOM   2106  CA  TYR A 319     -70.733  -7.092   2.687  1.00  0.78           C  
ATOM   2107  C   TYR A 319     -72.028  -7.658   2.111  1.00  0.78           C  
ATOM   2108  O   TYR A 319     -72.322  -8.839   2.252  1.00  0.78           O  
ATOM   2109  CB  TYR A 319     -69.507  -7.367   1.762  1.00  0.78           C  
ATOM   2110  CG  TYR A 319     -69.751  -7.385   0.267  1.00  0.78           C  
ATOM   2111  CD1 TYR A 319     -70.309  -8.529  -0.338  1.00  0.78           C  
ATOM   2112  CD2 TYR A 319     -69.432  -6.281  -0.537  1.00  0.78           C  
ATOM   2113  CE1 TYR A 319     -70.628  -8.533  -1.700  1.00  0.78           C  
ATOM   2114  CE2 TYR A 319     -69.726  -6.294  -1.910  1.00  0.78           C  
ATOM   2115  CZ  TYR A 319     -70.349  -7.407  -2.483  1.00  0.78           C  
ATOM   2116  OH  TYR A 319     -70.704  -7.390  -3.846  1.00  0.78           O  
ATOM   2117  N   GLY A 320     -72.790  -6.839   1.353  1.00  0.82           N  
ATOM   2118  CA  GLY A 320     -73.904  -7.313   0.548  1.00  0.82           C  
ATOM   2119  C   GLY A 320     -74.532  -6.176  -0.227  1.00  0.82           C  
ATOM   2120  O   GLY A 320     -74.544  -5.046   0.260  1.00  0.82           O  
ATOM   2121  N   PRO A 321     -75.042  -6.371  -1.437  1.00  0.84           N  
ATOM   2122  CA  PRO A 321     -75.979  -5.435  -2.044  1.00  0.84           C  
ATOM   2123  C   PRO A 321     -77.417  -5.742  -1.651  1.00  0.84           C  
ATOM   2124  O   PRO A 321     -77.731  -6.845  -1.212  1.00  0.84           O  
ATOM   2125  CB  PRO A 321     -75.789  -5.690  -3.551  1.00  0.84           C  
ATOM   2126  CG  PRO A 321     -75.423  -7.169  -3.628  1.00  0.84           C  
ATOM   2127  CD  PRO A 321     -74.528  -7.344  -2.404  1.00  0.84           C  
ATOM   2128  N   THR A 322     -78.326  -4.768  -1.872  1.00  0.83           N  
ATOM   2129  CA  THR A 322     -79.762  -4.838  -1.599  1.00  0.83           C  
ATOM   2130  C   THR A 322     -80.424  -6.034  -2.246  1.00  0.83           C  
ATOM   2131  O   THR A 322     -81.275  -6.724  -1.687  1.00  0.83           O  
ATOM   2132  CB  THR A 322     -80.501  -3.621  -2.166  1.00  0.83           C  
ATOM   2133  OG1 THR A 322     -79.814  -2.405  -1.910  1.00  0.83           O  
ATOM   2134  CG2 THR A 322     -81.880  -3.473  -1.518  1.00  0.83           C  
ATOM   2135  N   GLU A 323     -79.994  -6.319  -3.483  1.00  0.83           N  
ATOM   2136  CA  GLU A 323     -80.497  -7.356  -4.343  1.00  0.83           C  
ATOM   2137  C   GLU A 323     -80.199  -8.787  -3.871  1.00  0.83           C  
ATOM   2138  O   GLU A 323     -80.787  -9.743  -4.379  1.00  0.83           O  
ATOM   2139  CB  GLU A 323     -79.935  -7.113  -5.767  1.00  0.83           C  
ATOM   2140  CG  GLU A 323     -80.367  -5.770  -6.443  1.00  0.83           C  
ATOM   2141  CD  GLU A 323     -79.485  -4.553  -6.175  1.00  0.83           C  
ATOM   2142  OE1 GLU A 323     -78.602  -4.589  -5.284  1.00  0.83           O  
ATOM   2143  OE2 GLU A 323     -79.631  -3.520  -6.887  1.00  0.83           O  
ATOM   2144  N   SER A 324     -79.307  -8.974  -2.871  1.00  0.84           N  
ATOM   2145  CA  SER A 324     -79.062 -10.264  -2.225  1.00  0.84           C  
ATOM   2146  C   SER A 324     -79.437 -10.281  -0.752  1.00  0.84           C  
ATOM   2147  O   SER A 324     -79.046 -11.198  -0.032  1.00  0.84           O  
ATOM   2148  CB  SER A 324     -77.599 -10.765  -2.363  1.00  0.84           C  
ATOM   2149  OG  SER A 324     -76.637  -9.808  -1.933  1.00  0.84           O  
ATOM   2150  N   THR A 325     -80.233  -9.291  -0.293  1.00  0.79           N  
ATOM   2151  CA  THR A 325     -80.827  -9.233   1.048  1.00  0.79           C  
ATOM   2152  C   THR A 325     -79.831  -8.879   2.142  1.00  0.79           C  
ATOM   2153  O   THR A 325     -79.441  -9.729   2.939  1.00  0.79           O  
ATOM   2154  CB  THR A 325     -81.646 -10.463   1.480  1.00  0.79           C  
ATOM   2155  OG1 THR A 325     -82.576 -10.847   0.475  1.00  0.79           O  
ATOM   2156  CG2 THR A 325     -82.505 -10.170   2.721  1.00  0.79           C  
ATOM   2157  N   VAL A 326     -79.389  -7.601   2.227  1.00  0.75           N  
ATOM   2158  CA  VAL A 326     -78.516  -7.073   3.283  1.00  0.75           C  
ATOM   2159  C   VAL A 326     -77.086  -7.581   3.254  1.00  0.75           C  
ATOM   2160  O   VAL A 326     -76.155  -6.863   2.906  1.00  0.75           O  
ATOM   2161  CB  VAL A 326     -79.094  -7.170   4.702  1.00  0.75           C  
ATOM   2162  CG1 VAL A 326     -78.133  -6.608   5.776  1.00  0.75           C  
ATOM   2163  CG2 VAL A 326     -80.395  -6.375   4.746  1.00  0.75           C  
ATOM   2164  N   SER A 327     -76.869  -8.840   3.671  1.00  0.77           N  
ATOM   2165  CA  SER A 327     -75.551  -9.404   3.891  1.00  0.77           C  
ATOM   2166  C   SER A 327     -75.381 -10.601   2.995  1.00  0.77           C  
ATOM   2167  O   SER A 327     -76.199 -11.511   2.971  1.00  0.77           O  
ATOM   2168  CB  SER A 327     -75.305  -9.904   5.342  1.00  0.77           C  
ATOM   2169  OG  SER A 327     -75.295  -8.838   6.289  1.00  0.77           O  
ATOM   2170  N   ALA A 328     -74.282 -10.635   2.231  1.00  0.82           N  
ATOM   2171  CA  ALA A 328     -73.940 -11.716   1.344  1.00  0.82           C  
ATOM   2172  C   ALA A 328     -72.652 -12.401   1.761  1.00  0.82           C  
ATOM   2173  O   ALA A 328     -72.482 -13.609   1.596  1.00  0.82           O  
ATOM   2174  CB  ALA A 328     -73.763 -11.162  -0.074  1.00  0.82           C  
ATOM   2175  N   THR A 329     -71.715 -11.647   2.355  1.00  0.78           N  
ATOM   2176  CA  THR A 329     -70.486 -12.199   2.900  1.00  0.78           C  
ATOM   2177  C   THR A 329     -70.254 -11.609   4.267  1.00  0.78           C  
ATOM   2178  O   THR A 329     -70.835 -10.596   4.646  1.00  0.78           O  
ATOM   2179  CB  THR A 329     -69.225 -12.031   2.050  1.00  0.78           C  
ATOM   2180  OG1 THR A 329     -68.901 -10.679   1.790  1.00  0.78           O  
ATOM   2181  CG2 THR A 329     -69.441 -12.682   0.688  1.00  0.78           C  
ATOM   2182  N   MET A 330     -69.415 -12.279   5.066  1.00  0.71           N  
ATOM   2183  CA  MET A 330     -69.059 -11.833   6.390  1.00  0.71           C  
ATOM   2184  C   MET A 330     -67.590 -12.132   6.589  1.00  0.71           C  
ATOM   2185  O   MET A 330     -67.073 -13.104   6.050  1.00  0.71           O  
ATOM   2186  CB  MET A 330     -69.881 -12.537   7.497  1.00  0.71           C  
ATOM   2187  CG  MET A 330     -69.660 -14.063   7.604  1.00  0.71           C  
ATOM   2188  SD  MET A 330     -70.531 -14.855   8.987  1.00  0.71           S  
ATOM   2189  CE  MET A 330     -69.434 -14.191  10.276  1.00  0.71           C  
ATOM   2190  N   SER A 331     -66.838 -11.327   7.362  1.00  0.74           N  
ATOM   2191  CA  SER A 331     -65.427 -11.634   7.550  1.00  0.74           C  
ATOM   2192  C   SER A 331     -65.104 -12.771   8.477  1.00  0.74           C  
ATOM   2193  O   SER A 331     -64.499 -13.745   8.049  1.00  0.74           O  
ATOM   2194  CB  SER A 331     -64.609 -10.411   7.993  1.00  0.74           C  
ATOM   2195  OG  SER A 331     -65.099  -9.847   9.218  1.00  0.74           O  
ATOM   2196  N   GLY A 332     -65.487 -12.702   9.767  1.00  0.59           N  
ATOM   2197  CA  GLY A 332     -65.161 -13.780  10.694  1.00  0.59           C  
ATOM   2198  C   GLY A 332     -64.023 -13.450  11.627  1.00  0.59           C  
ATOM   2199  O   GLY A 332     -64.299 -13.263  12.809  1.00  0.59           O  
ATOM   2200  N   PRO A 333     -62.740 -13.411  11.239  1.00  0.40           N  
ATOM   2201  CA  PRO A 333     -61.668 -13.378  12.212  1.00  0.40           C  
ATOM   2202  C   PRO A 333     -61.403 -11.982  12.755  1.00  0.40           C  
ATOM   2203  O   PRO A 333     -61.725 -10.975  12.130  1.00  0.40           O  
ATOM   2204  CB  PRO A 333     -60.462 -13.879  11.400  1.00  0.40           C  
ATOM   2205  CG  PRO A 333     -60.696 -13.346   9.987  1.00  0.40           C  
ATOM   2206  CD  PRO A 333     -62.218 -13.387   9.865  1.00  0.40           C  
ATOM   2207  N   LEU A 334     -60.744 -11.906  13.927  1.00  0.45           N  
ATOM   2208  CA  LEU A 334     -60.452 -10.655  14.610  1.00  0.45           C  
ATOM   2209  C   LEU A 334     -59.115 -10.067  14.169  1.00  0.45           C  
ATOM   2210  O   LEU A 334     -58.627  -9.080  14.724  1.00  0.45           O  
ATOM   2211  CB  LEU A 334     -60.403 -10.894  16.144  1.00  0.45           C  
ATOM   2212  CG  LEU A 334     -61.744 -11.344  16.765  1.00  0.45           C  
ATOM   2213  CD1 LEU A 334     -61.556 -11.760  18.232  1.00  0.45           C  
ATOM   2214  CD2 LEU A 334     -62.836 -10.269  16.652  1.00  0.45           C  
ATOM   2215  N   ALA A 335     -58.515 -10.663  13.123  1.00  0.43           N  
ATOM   2216  CA  ALA A 335     -57.246 -10.287  12.546  1.00  0.43           C  
ATOM   2217  C   ALA A 335     -57.357  -9.129  11.558  1.00  0.43           C  
ATOM   2218  O   ALA A 335     -57.538  -9.292  10.350  1.00  0.43           O  
ATOM   2219  CB  ALA A 335     -56.625 -11.515  11.858  1.00  0.43           C  
ATOM   2220  N   GLY A 336     -57.226  -7.894  12.084  1.00  0.61           N  
ATOM   2221  CA  GLY A 336     -57.307  -6.666  11.304  1.00  0.61           C  
ATOM   2222  C   GLY A 336     -56.095  -6.414  10.436  1.00  0.61           C  
ATOM   2223  O   GLY A 336     -55.102  -5.837  10.868  1.00  0.61           O  
ATOM   2224  N   ALA A 337     -56.161  -6.836   9.163  1.00  0.60           N  
ATOM   2225  CA  ALA A 337     -55.140  -6.638   8.151  1.00  0.60           C  
ATOM   2226  C   ALA A 337     -55.237  -5.278   7.474  1.00  0.60           C  
ATOM   2227  O   ALA A 337     -56.153  -4.514   7.753  1.00  0.60           O  
ATOM   2228  CB  ALA A 337     -55.292  -7.731   7.082  1.00  0.60           C  
ATOM   2229  N   GLY A 338     -54.290  -4.915   6.570  1.00  0.55           N  
ATOM   2230  CA  GLY A 338     -54.374  -3.667   5.800  1.00  0.55           C  
ATOM   2231  C   GLY A 338     -55.239  -3.748   4.570  1.00  0.55           C  
ATOM   2232  O   GLY A 338     -55.477  -2.749   3.909  1.00  0.55           O  
ATOM   2233  N   ILE A 339     -55.772  -4.941   4.259  1.00  0.59           N  
ATOM   2234  CA  ILE A 339     -56.648  -5.171   3.117  1.00  0.59           C  
ATOM   2235  C   ILE A 339     -58.137  -5.301   3.505  1.00  0.59           C  
ATOM   2236  O   ILE A 339     -58.908  -5.668   2.625  1.00  0.59           O  
ATOM   2237  CB  ILE A 339     -56.114  -6.427   2.389  1.00  0.59           C  
ATOM   2238  CG1 ILE A 339     -56.662  -6.748   0.970  1.00  0.59           C  
ATOM   2239  CG2 ILE A 339     -56.262  -7.667   3.300  1.00  0.59           C  
ATOM   2240  CD1 ILE A 339     -56.367  -5.695  -0.099  1.00  0.59           C  
ATOM   2241  N   PRO A 340     -58.627  -5.033   4.745  1.00  0.73           N  
ATOM   2242  CA  PRO A 340     -59.900  -5.558   5.279  1.00  0.73           C  
ATOM   2243  C   PRO A 340     -60.781  -6.506   4.448  1.00  0.73           C  
ATOM   2244  O   PRO A 340     -61.628  -5.998   3.711  1.00  0.73           O  
ATOM   2245  CB  PRO A 340     -60.671  -4.278   5.624  1.00  0.73           C  
ATOM   2246  CG  PRO A 340     -59.609  -3.311   6.142  1.00  0.73           C  
ATOM   2247  CD  PRO A 340     -58.359  -3.711   5.355  1.00  0.73           C  
ATOM   2248  N   PRO A 341     -60.676  -7.834   4.504  1.00  0.80           N  
ATOM   2249  CA  PRO A 341     -61.376  -8.689   3.557  1.00  0.80           C  
ATOM   2250  C   PRO A 341     -62.854  -8.777   3.894  1.00  0.80           C  
ATOM   2251  O   PRO A 341     -63.237  -8.712   5.064  1.00  0.80           O  
ATOM   2252  CB  PRO A 341     -60.681 -10.053   3.720  1.00  0.80           C  
ATOM   2253  CG  PRO A 341     -60.262 -10.051   5.188  1.00  0.80           C  
ATOM   2254  CD  PRO A 341     -59.794  -8.607   5.384  1.00  0.80           C  
ATOM   2255  N   ILE A 342     -63.714  -8.913   2.870  1.00  0.80           N  
ATOM   2256  CA  ILE A 342     -65.144  -9.109   3.046  1.00  0.80           C  
ATOM   2257  C   ILE A 342     -65.474 -10.553   3.392  1.00  0.80           C  
ATOM   2258  O   ILE A 342     -66.533 -10.843   3.931  1.00  0.80           O  
ATOM   2259  CB  ILE A 342     -65.956  -8.626   1.850  1.00  0.80           C  
ATOM   2260  CG1 ILE A 342     -65.559  -9.303   0.520  1.00  0.80           C  
ATOM   2261  CG2 ILE A 342     -65.803  -7.092   1.771  1.00  0.80           C  
ATOM   2262  CD1 ILE A 342     -66.553  -9.026  -0.615  1.00  0.80           C  
ATOM   2263  N   GLY A 343     -64.527 -11.487   3.156  1.00  0.83           N  
ATOM   2264  CA  GLY A 343     -64.472 -12.749   3.879  1.00  0.83           C  
ATOM   2265  C   GLY A 343     -65.088 -13.937   3.227  1.00  0.83           C  
ATOM   2266  O   GLY A 343     -64.766 -14.312   2.105  1.00  0.83           O  
ATOM   2267  N   ARG A 344     -65.960 -14.612   3.974  1.00  0.73           N  
ATOM   2268  CA  ARG A 344     -66.506 -15.890   3.612  1.00  0.73           C  
ATOM   2269  C   ARG A 344     -67.996 -15.725   3.434  1.00  0.73           C  
ATOM   2270  O   ARG A 344     -68.570 -14.764   3.955  1.00  0.73           O  
ATOM   2271  CB  ARG A 344     -66.159 -16.961   4.679  1.00  0.73           C  
ATOM   2272  CG  ARG A 344     -66.770 -16.747   6.076  1.00  0.73           C  
ATOM   2273  CD  ARG A 344     -66.468 -17.923   7.006  1.00  0.73           C  
ATOM   2274  NE  ARG A 344     -67.085 -17.619   8.336  1.00  0.73           N  
ATOM   2275  CZ  ARG A 344     -68.346 -17.923   8.672  1.00  0.73           C  
ATOM   2276  NH1 ARG A 344     -68.747 -17.689   9.921  1.00  0.73           N  
ATOM   2277  NH2 ARG A 344     -69.208 -18.446   7.806  1.00  0.73           N  
ATOM   2278  N   PRO A 345     -68.694 -16.567   2.690  1.00  0.82           N  
ATOM   2279  CA  PRO A 345     -70.134 -16.453   2.591  1.00  0.82           C  
ATOM   2280  C   PRO A 345     -70.871 -16.652   3.899  1.00  0.82           C  
ATOM   2281  O   PRO A 345     -70.388 -17.296   4.838  1.00  0.82           O  
ATOM   2282  CB  PRO A 345     -70.526 -17.523   1.566  1.00  0.82           C  
ATOM   2283  CG  PRO A 345     -69.414 -18.565   1.646  1.00  0.82           C  
ATOM   2284  CD  PRO A 345     -68.175 -17.729   1.959  1.00  0.82           C  
ATOM   2285  N   LEU A 346     -72.075 -16.074   3.942  1.00  0.77           N  
ATOM   2286  CA  LEU A 346     -73.133 -16.437   4.846  1.00  0.77           C  
ATOM   2287  C   LEU A 346     -73.672 -17.840   4.542  1.00  0.77           C  
ATOM   2288  O   LEU A 346     -73.230 -18.534   3.635  1.00  0.77           O  
ATOM   2289  CB  LEU A 346     -74.264 -15.390   4.749  1.00  0.77           C  
ATOM   2290  CG  LEU A 346     -74.157 -14.207   5.731  1.00  0.77           C  
ATOM   2291  CD1 LEU A 346     -72.927 -13.323   5.526  1.00  0.77           C  
ATOM   2292  CD2 LEU A 346     -75.410 -13.357   5.605  1.00  0.77           C  
ATOM   2293  N   SER A 347     -74.626 -18.323   5.357  1.00  0.76           N  
ATOM   2294  CA  SER A 347     -75.157 -19.683   5.265  1.00  0.76           C  
ATOM   2295  C   SER A 347     -75.952 -19.975   3.998  1.00  0.76           C  
ATOM   2296  O   SER A 347     -75.861 -21.043   3.399  1.00  0.76           O  
ATOM   2297  CB  SER A 347     -76.037 -19.985   6.506  1.00  0.76           C  
ATOM   2298  OG  SER A 347     -76.342 -21.374   6.635  1.00  0.76           O  
ATOM   2299  N   ASP A 348     -76.773 -19.007   3.560  1.00  0.65           N  
ATOM   2300  CA  ASP A 348     -77.651 -19.138   2.424  1.00  0.65           C  
ATOM   2301  C   ASP A 348     -76.987 -18.783   1.098  1.00  0.65           C  
ATOM   2302  O   ASP A 348     -77.444 -19.164   0.014  1.00  0.65           O  
ATOM   2303  CB  ASP A 348     -78.833 -18.171   2.687  1.00  0.65           C  
ATOM   2304  CG  ASP A 348     -78.374 -16.719   2.758  1.00  0.65           C  
ATOM   2305  OD1 ASP A 348     -77.600 -16.385   3.693  1.00  0.65           O  
ATOM   2306  OD2 ASP A 348     -78.740 -15.971   1.816  1.00  0.65           O  
ATOM   2307  N   THR A 349     -75.897 -18.003   1.186  1.00  0.75           N  
ATOM   2308  CA  THR A 349     -75.262 -17.339   0.066  1.00  0.75           C  
ATOM   2309  C   THR A 349     -74.234 -18.220  -0.592  1.00  0.75           C  
ATOM   2310  O   THR A 349     -73.665 -19.153  -0.031  1.00  0.75           O  
ATOM   2311  CB  THR A 349     -74.634 -15.972   0.370  1.00  0.75           C  
ATOM   2312  OG1 THR A 349     -73.479 -16.054   1.195  1.00  0.75           O  
ATOM   2313  CG2 THR A 349     -75.645 -15.072   1.087  1.00  0.75           C  
ATOM   2314  N   ARG A 350     -73.983 -17.946  -1.875  1.00  0.74           N  
ATOM   2315  CA  ARG A 350     -72.970 -18.623  -2.636  1.00  0.74           C  
ATOM   2316  C   ARG A 350     -72.260 -17.553  -3.425  1.00  0.74           C  
ATOM   2317  O   ARG A 350     -72.881 -16.723  -4.085  1.00  0.74           O  
ATOM   2318  CB  ARG A 350     -73.591 -19.674  -3.576  1.00  0.74           C  
ATOM   2319  CG  ARG A 350     -74.221 -20.860  -2.822  1.00  0.74           C  
ATOM   2320  CD  ARG A 350     -75.081 -21.772  -3.704  1.00  0.74           C  
ATOM   2321  NE  ARG A 350     -74.246 -22.301  -4.835  1.00  0.74           N  
ATOM   2322  CZ  ARG A 350     -73.300 -23.238  -4.704  1.00  0.74           C  
ATOM   2323  NH1 ARG A 350     -73.023 -23.810  -3.536  1.00  0.74           N  
ATOM   2324  NH2 ARG A 350     -72.618 -23.635  -5.771  1.00  0.74           N  
ATOM   2325  N   ILE A 351     -70.926 -17.518  -3.337  1.00  0.81           N  
ATOM   2326  CA  ILE A 351     -70.138 -16.430  -3.878  1.00  0.81           C  
ATOM   2327  C   ILE A 351     -69.273 -16.955  -4.984  1.00  0.81           C  
ATOM   2328  O   ILE A 351     -68.456 -17.851  -4.785  1.00  0.81           O  
ATOM   2329  CB  ILE A 351     -69.233 -15.811  -2.825  1.00  0.81           C  
ATOM   2330  CG1 ILE A 351     -70.048 -15.265  -1.629  1.00  0.81           C  
ATOM   2331  CG2 ILE A 351     -68.345 -14.722  -3.460  1.00  0.81           C  
ATOM   2332  CD1 ILE A 351     -71.019 -14.130  -1.971  1.00  0.81           C  
ATOM   2333  N   HIS A 352     -69.420 -16.366  -6.180  1.00  0.81           N  
ATOM   2334  CA  HIS A 352     -68.673 -16.787  -7.337  1.00  0.81           C  
ATOM   2335  C   HIS A 352     -67.830 -15.642  -7.847  1.00  0.81           C  
ATOM   2336  O   HIS A 352     -68.339 -14.577  -8.188  1.00  0.81           O  
ATOM   2337  CB  HIS A 352     -69.621 -17.233  -8.464  1.00  0.81           C  
ATOM   2338  CG  HIS A 352     -70.690 -18.176  -8.013  1.00  0.81           C  
ATOM   2339  ND1 HIS A 352     -70.350 -19.398  -7.469  1.00  0.81           N  
ATOM   2340  CD2 HIS A 352     -72.035 -18.085  -8.161  1.00  0.81           C  
ATOM   2341  CE1 HIS A 352     -71.494 -20.027  -7.303  1.00  0.81           C  
ATOM   2342  NE2 HIS A 352     -72.549 -19.282  -7.712  1.00  0.81           N  
ATOM   2343  N   VAL A 353     -66.502 -15.832  -7.921  1.00  0.84           N  
ATOM   2344  CA  VAL A 353     -65.593 -14.863  -8.513  1.00  0.84           C  
ATOM   2345  C   VAL A 353     -65.366 -15.257  -9.960  1.00  0.84           C  
ATOM   2346  O   VAL A 353     -64.756 -16.292 -10.230  1.00  0.84           O  
ATOM   2347  CB  VAL A 353     -64.253 -14.829  -7.788  1.00  0.84           C  
ATOM   2348  CG1 VAL A 353     -63.374 -13.694  -8.347  1.00  0.84           C  
ATOM   2349  CG2 VAL A 353     -64.487 -14.644  -6.278  1.00  0.84           C  
ATOM   2350  N   LEU A 354     -65.891 -14.473 -10.926  1.00  0.84           N  
ATOM   2351  CA  LEU A 354     -65.966 -14.897 -12.319  1.00  0.84           C  
ATOM   2352  C   LEU A 354     -65.206 -13.986 -13.271  1.00  0.84           C  
ATOM   2353  O   LEU A 354     -65.071 -12.783 -13.044  1.00  0.84           O  
ATOM   2354  CB  LEU A 354     -67.428 -15.032 -12.827  1.00  0.84           C  
ATOM   2355  CG  LEU A 354     -68.342 -15.962 -12.000  1.00  0.84           C  
ATOM   2356  CD1 LEU A 354     -69.722 -16.078 -12.662  1.00  0.84           C  
ATOM   2357  CD2 LEU A 354     -67.744 -17.361 -11.826  1.00  0.84           C  
ATOM   2358  N   ASP A 355     -64.671 -14.578 -14.365  1.00  0.82           N  
ATOM   2359  CA  ASP A 355     -64.011 -13.881 -15.456  1.00  0.82           C  
ATOM   2360  C   ASP A 355     -65.031 -13.254 -16.413  1.00  0.82           C  
ATOM   2361  O   ASP A 355     -66.250 -13.396 -16.271  1.00  0.82           O  
ATOM   2362  CB  ASP A 355     -62.937 -14.773 -16.202  1.00  0.82           C  
ATOM   2363  CG  ASP A 355     -63.472 -15.940 -17.041  1.00  0.82           C  
ATOM   2364  OD1 ASP A 355     -64.710 -16.140 -17.024  1.00  0.82           O  
ATOM   2365  OD2 ASP A 355     -62.702 -16.656 -17.750  1.00  0.82           O  
ATOM   2366  N   GLU A 356     -64.551 -12.542 -17.448  1.00  0.73           N  
ATOM   2367  CA  GLU A 356     -65.362 -12.012 -18.526  1.00  0.73           C  
ATOM   2368  C   GLU A 356     -66.058 -13.067 -19.393  1.00  0.73           C  
ATOM   2369  O   GLU A 356     -66.883 -12.741 -20.246  1.00  0.73           O  
ATOM   2370  CB  GLU A 356     -64.508 -11.086 -19.436  1.00  0.73           C  
ATOM   2371  CG  GLU A 356     -63.354 -11.770 -20.223  1.00  0.73           C  
ATOM   2372  CD  GLU A 356     -62.074 -12.053 -19.432  1.00  0.73           C  
ATOM   2373  OE1 GLU A 356     -61.115 -12.526 -20.092  1.00  0.73           O  
ATOM   2374  OE2 GLU A 356     -62.049 -11.828 -18.196  1.00  0.73           O  
ATOM   2375  N   ARG A 357     -65.756 -14.369 -19.198  1.00  0.70           N  
ATOM   2376  CA  ARG A 357     -66.370 -15.460 -19.930  1.00  0.70           C  
ATOM   2377  C   ARG A 357     -67.211 -16.361 -19.040  1.00  0.70           C  
ATOM   2378  O   ARG A 357     -67.625 -17.440 -19.465  1.00  0.70           O  
ATOM   2379  CB  ARG A 357     -65.297 -16.298 -20.667  1.00  0.70           C  
ATOM   2380  CG  ARG A 357     -64.378 -15.423 -21.541  1.00  0.70           C  
ATOM   2381  CD  ARG A 357     -63.698 -16.148 -22.705  1.00  0.70           C  
ATOM   2382  NE  ARG A 357     -64.751 -16.530 -23.712  1.00  0.70           N  
ATOM   2383  CZ  ARG A 357     -65.286 -15.682 -24.602  1.00  0.70           C  
ATOM   2384  NH1 ARG A 357     -64.947 -14.398 -24.643  1.00  0.70           N  
ATOM   2385  NH2 ARG A 357     -66.184 -16.135 -25.475  1.00  0.70           N  
ATOM   2386  N   LEU A 358     -67.498 -15.909 -17.801  1.00  0.78           N  
ATOM   2387  CA  LEU A 358     -68.367 -16.546 -16.823  1.00  0.78           C  
ATOM   2388  C   LEU A 358     -67.845 -17.875 -16.298  1.00  0.78           C  
ATOM   2389  O   LEU A 358     -68.597 -18.798 -15.985  1.00  0.78           O  
ATOM   2390  CB  LEU A 358     -69.830 -16.711 -17.314  1.00  0.78           C  
ATOM   2391  CG  LEU A 358     -70.506 -15.432 -17.845  1.00  0.78           C  
ATOM   2392  CD1 LEU A 358     -71.927 -15.755 -18.327  1.00  0.78           C  
ATOM   2393  CD2 LEU A 358     -70.545 -14.304 -16.807  1.00  0.78           C  
ATOM   2394  N   ARG A 359     -66.521 -17.979 -16.132  1.00  0.71           N  
ATOM   2395  CA  ARG A 359     -65.863 -19.141 -15.581  1.00  0.71           C  
ATOM   2396  C   ARG A 359     -65.278 -18.788 -14.225  1.00  0.71           C  
ATOM   2397  O   ARG A 359     -64.977 -17.616 -13.986  1.00  0.71           O  
ATOM   2398  CB  ARG A 359     -64.746 -19.625 -16.529  1.00  0.71           C  
ATOM   2399  CG  ARG A 359     -65.318 -20.150 -17.858  1.00  0.71           C  
ATOM   2400  CD  ARG A 359     -64.257 -20.648 -18.833  1.00  0.71           C  
ATOM   2401  NE  ARG A 359     -63.414 -19.462 -19.174  1.00  0.71           N  
ATOM   2402  CZ  ARG A 359     -62.429 -19.469 -20.075  1.00  0.71           C  
ATOM   2403  NH1 ARG A 359     -62.142 -20.558 -20.790  1.00  0.71           N  
ATOM   2404  NH2 ARG A 359     -61.735 -18.348 -20.246  1.00  0.71           N  
ATOM   2405  N   PRO A 360     -65.128 -19.718 -13.275  1.00  0.82           N  
ATOM   2406  CA  PRO A 360     -64.573 -19.386 -11.976  1.00  0.82           C  
ATOM   2407  C   PRO A 360     -63.092 -19.067 -12.070  1.00  0.82           C  
ATOM   2408  O   PRO A 360     -62.334 -19.767 -12.741  1.00  0.82           O  
ATOM   2409  CB  PRO A 360     -64.875 -20.616 -11.103  1.00  0.82           C  
ATOM   2410  CG  PRO A 360     -65.009 -21.792 -12.079  1.00  0.82           C  
ATOM   2411  CD  PRO A 360     -65.437 -21.145 -13.403  1.00  0.82           C  
ATOM   2412  N   VAL A 361     -62.678 -17.986 -11.395  1.00  0.81           N  
ATOM   2413  CA  VAL A 361     -61.329 -17.455 -11.440  1.00  0.81           C  
ATOM   2414  C   VAL A 361     -60.423 -18.223 -10.475  1.00  0.81           C  
ATOM   2415  O   VAL A 361     -60.855 -18.515  -9.356  1.00  0.81           O  
ATOM   2416  CB  VAL A 361     -61.360 -15.959 -11.124  1.00  0.81           C  
ATOM   2417  CG1 VAL A 361     -59.971 -15.315 -11.069  1.00  0.81           C  
ATOM   2418  CG2 VAL A 361     -62.175 -15.251 -12.215  1.00  0.81           C  
ATOM   2419  N   PRO A 362     -59.190 -18.623 -10.823  1.00  0.81           N  
ATOM   2420  CA  PRO A 362     -58.282 -19.293  -9.890  1.00  0.81           C  
ATOM   2421  C   PRO A 362     -57.874 -18.431  -8.683  1.00  0.81           C  
ATOM   2422  O   PRO A 362     -57.985 -17.206  -8.780  1.00  0.81           O  
ATOM   2423  CB  PRO A 362     -57.081 -19.684 -10.780  1.00  0.81           C  
ATOM   2424  CG  PRO A 362     -57.108 -18.691 -11.942  1.00  0.81           C  
ATOM   2425  CD  PRO A 362     -58.602 -18.479 -12.161  1.00  0.81           C  
ATOM   2426  N   PRO A 363     -57.422 -19.002  -7.548  1.00  0.82           N  
ATOM   2427  CA  PRO A 363     -56.875 -18.265  -6.402  1.00  0.82           C  
ATOM   2428  C   PRO A 363     -55.931 -17.119  -6.753  1.00  0.82           C  
ATOM   2429  O   PRO A 363     -55.098 -17.269  -7.643  1.00  0.82           O  
ATOM   2430  CB  PRO A 363     -56.166 -19.331  -5.539  1.00  0.82           C  
ATOM   2431  CG  PRO A 363     -56.780 -20.670  -5.959  1.00  0.82           C  
ATOM   2432  CD  PRO A 363     -57.182 -20.440  -7.417  1.00  0.82           C  
ATOM   2433  N   GLY A 364     -56.036 -15.961  -6.070  1.00  0.82           N  
ATOM   2434  CA  GLY A 364     -55.111 -14.843  -6.241  1.00  0.82           C  
ATOM   2435  C   GLY A 364     -55.338 -13.976  -7.456  1.00  0.82           C  
ATOM   2436  O   GLY A 364     -54.650 -12.977  -7.656  1.00  0.82           O  
ATOM   2437  N   ALA A 365     -56.347 -14.289  -8.279  1.00  0.85           N  
ATOM   2438  CA  ALA A 365     -56.640 -13.558  -9.489  1.00  0.85           C  
ATOM   2439  C   ALA A 365     -57.952 -12.786  -9.348  1.00  0.85           C  
ATOM   2440  O   ALA A 365     -58.869 -13.174  -8.628  1.00  0.85           O  
ATOM   2441  CB  ALA A 365     -56.640 -14.539 -10.674  1.00  0.85           C  
ATOM   2442  N   VAL A 366     -58.032 -11.602  -9.990  1.00  0.85           N  
ATOM   2443  CA  VAL A 366     -59.175 -10.702  -9.902  1.00  0.85           C  
ATOM   2444  C   VAL A 366     -60.319 -11.165 -10.792  1.00  0.85           C  
ATOM   2445  O   VAL A 366     -60.113 -11.537 -11.944  1.00  0.85           O  
ATOM   2446  CB  VAL A 366     -58.779  -9.270 -10.287  1.00  0.85           C  
ATOM   2447  CG1 VAL A 366     -59.979  -8.295 -10.275  1.00  0.85           C  
ATOM   2448  CG2 VAL A 366     -57.698  -8.765  -9.312  1.00  0.85           C  
ATOM   2449  N   GLY A 367     -61.567 -11.126 -10.281  1.00  0.88           N  
ATOM   2450  CA  GLY A 367     -62.755 -11.303 -11.106  1.00  0.88           C  
ATOM   2451  C   GLY A 367     -63.880 -10.425 -10.636  1.00  0.88           C  
ATOM   2452  O   GLY A 367     -63.751  -9.674  -9.669  1.00  0.88           O  
ATOM   2453  N   GLU A 368     -65.043 -10.523 -11.303  1.00  0.83           N  
ATOM   2454  CA  GLU A 368     -66.262  -9.841 -10.903  1.00  0.83           C  
ATOM   2455  C   GLU A 368     -67.058 -10.776  -9.998  1.00  0.83           C  
ATOM   2456  O   GLU A 368     -67.136 -11.981 -10.244  1.00  0.83           O  
ATOM   2457  CB  GLU A 368     -67.091  -9.390 -12.141  1.00  0.83           C  
ATOM   2458  CG  GLU A 368     -68.232  -8.383 -11.821  1.00  0.83           C  
ATOM   2459  CD  GLU A 368     -68.940  -7.833 -13.063  1.00  0.83           C  
ATOM   2460  OE1 GLU A 368     -68.246  -7.334 -13.980  1.00  0.83           O  
ATOM   2461  OE2 GLU A 368     -70.200  -7.872 -13.089  1.00  0.83           O  
ATOM   2462  N   ILE A 369     -67.625 -10.269  -8.882  1.00  0.85           N  
ATOM   2463  CA  ILE A 369     -68.392 -11.087  -7.948  1.00  0.85           C  
ATOM   2464  C   ILE A 369     -69.831 -11.264  -8.382  1.00  0.85           C  
ATOM   2465  O   ILE A 369     -70.574 -10.330  -8.686  1.00  0.85           O  
ATOM   2466  CB  ILE A 369     -68.328 -10.617  -6.494  1.00  0.85           C  
ATOM   2467  CG1 ILE A 369     -68.992 -11.585  -5.484  1.00  0.85           C  
ATOM   2468  CG2 ILE A 369     -68.868  -9.200  -6.333  1.00  0.85           C  
ATOM   2469  CD1 ILE A 369     -68.870 -11.077  -4.045  1.00  0.85           C  
ATOM   2470  N   HIS A 370     -70.268 -12.526  -8.406  1.00  0.83           N  
ATOM   2471  CA  HIS A 370     -71.641 -12.868  -8.649  1.00  0.83           C  
ATOM   2472  C   HIS A 370     -72.167 -13.598  -7.431  1.00  0.83           C  
ATOM   2473  O   HIS A 370     -71.486 -14.443  -6.851  1.00  0.83           O  
ATOM   2474  CB  HIS A 370     -71.780 -13.760  -9.889  1.00  0.83           C  
ATOM   2475  CG  HIS A 370     -71.399 -13.097 -11.177  1.00  0.83           C  
ATOM   2476  ND1 HIS A 370     -72.371 -12.816 -12.121  1.00  0.83           N  
ATOM   2477  CD2 HIS A 370     -70.174 -12.756 -11.651  1.00  0.83           C  
ATOM   2478  CE1 HIS A 370     -71.715 -12.312 -13.146  1.00  0.83           C  
ATOM   2479  NE2 HIS A 370     -70.383 -12.251 -12.916  1.00  0.83           N  
ATOM   2480  N   ILE A 371     -73.393 -13.261  -6.990  1.00  0.84           N  
ATOM   2481  CA  ILE A 371     -73.959 -13.794  -5.758  1.00  0.84           C  
ATOM   2482  C   ILE A 371     -75.129 -14.688  -6.093  1.00  0.84           C  
ATOM   2483  O   ILE A 371     -76.161 -14.260  -6.603  1.00  0.84           O  
ATOM   2484  CB  ILE A 371     -74.408 -12.717  -4.769  1.00  0.84           C  
ATOM   2485  CG1 ILE A 371     -73.218 -11.810  -4.380  1.00  0.84           C  
ATOM   2486  CG2 ILE A 371     -75.028 -13.369  -3.506  1.00  0.84           C  
ATOM   2487  CD1 ILE A 371     -73.648 -10.543  -3.642  1.00  0.84           C  
ATOM   2488  N   ALA A 372     -74.983 -15.977  -5.779  1.00  0.84           N  
ATOM   2489  CA  ALA A 372     -76.015 -16.965  -5.912  1.00  0.84           C  
ATOM   2490  C   ALA A 372     -76.530 -17.336  -4.535  1.00  0.84           C  
ATOM   2491  O   ALA A 372     -76.090 -16.815  -3.509  1.00  0.84           O  
ATOM   2492  CB  ALA A 372     -75.427 -18.205  -6.589  1.00  0.84           C  
ATOM   2493  N   GLY A 373     -77.492 -18.272  -4.479  1.00  0.79           N  
ATOM   2494  CA  GLY A 373     -78.026 -18.762  -3.219  1.00  0.79           C  
ATOM   2495  C   GLY A 373     -79.393 -18.221  -2.935  1.00  0.79           C  
ATOM   2496  O   GLY A 373     -80.053 -17.618  -3.777  1.00  0.79           O  
ATOM   2497  N   ALA A 374     -79.886 -18.465  -1.715  1.00  0.73           N  
ATOM   2498  CA  ALA A 374     -81.293 -18.307  -1.418  1.00  0.73           C  
ATOM   2499  C   ALA A 374     -81.679 -16.909  -0.969  1.00  0.73           C  
ATOM   2500  O   ALA A 374     -82.862 -16.549  -0.966  1.00  0.73           O  
ATOM   2501  CB  ALA A 374     -81.659 -19.331  -0.341  1.00  0.73           C  
ATOM   2502  N   GLY A 375     -80.667 -16.070  -0.667  1.00  0.78           N  
ATOM   2503  CA  GLY A 375     -80.833 -14.655  -0.374  1.00  0.78           C  
ATOM   2504  C   GLY A 375     -81.118 -13.830  -1.596  1.00  0.78           C  
ATOM   2505  O   GLY A 375     -81.517 -12.676  -1.496  1.00  0.78           O  
ATOM   2506  N   LEU A 376     -80.966 -14.399  -2.809  1.00  0.75           N  
ATOM   2507  CA  LEU A 376     -81.257 -13.689  -4.037  1.00  0.75           C  
ATOM   2508  C   LEU A 376     -82.713 -13.252  -4.201  1.00  0.75           C  
ATOM   2509  O   LEU A 376     -83.650 -14.056  -4.137  1.00  0.75           O  
ATOM   2510  CB  LEU A 376     -80.820 -14.508  -5.275  1.00  0.75           C  
ATOM   2511  CG  LEU A 376     -80.941 -13.735  -6.599  1.00  0.75           C  
ATOM   2512  CD1 LEU A 376     -80.070 -12.492  -6.573  1.00  0.75           C  
ATOM   2513  CD2 LEU A 376     -80.537 -14.593  -7.784  1.00  0.75           C  
ATOM   2514  N   ALA A 377     -82.915 -11.935  -4.429  1.00  0.80           N  
ATOM   2515  CA  ALA A 377     -84.198 -11.305  -4.650  1.00  0.80           C  
ATOM   2516  C   ALA A 377     -84.977 -11.774  -5.883  1.00  0.80           C  
ATOM   2517  O   ALA A 377     -84.488 -12.454  -6.789  1.00  0.80           O  
ATOM   2518  CB  ALA A 377     -84.047  -9.771  -4.652  1.00  0.80           C  
ATOM   2519  N   ARG A 378     -86.280 -11.427  -5.934  1.00  0.74           N  
ATOM   2520  CA  ARG A 378     -87.135 -11.733  -7.068  1.00  0.74           C  
ATOM   2521  C   ARG A 378     -86.771 -10.933  -8.315  1.00  0.74           C  
ATOM   2522  O   ARG A 378     -86.808 -11.444  -9.437  1.00  0.74           O  
ATOM   2523  CB  ARG A 378     -88.629 -11.536  -6.713  1.00  0.74           C  
ATOM   2524  CG  ARG A 378     -89.598 -12.117  -7.764  1.00  0.74           C  
ATOM   2525  CD  ARG A 378     -91.058 -11.670  -7.615  1.00  0.74           C  
ATOM   2526  NE  ARG A 378     -91.675 -12.383  -6.449  1.00  0.74           N  
ATOM   2527  CZ  ARG A 378     -92.989 -12.349  -6.189  1.00  0.74           C  
ATOM   2528  NH1 ARG A 378     -93.804 -11.521  -6.840  1.00  0.74           N  
ATOM   2529  NH2 ARG A 378     -93.505 -13.163  -5.271  1.00  0.74           N  
ATOM   2530  N   GLY A 379     -86.386  -9.662  -8.141  1.00  0.84           N  
ATOM   2531  CA  GLY A 379     -85.999  -8.806  -9.244  1.00  0.84           C  
ATOM   2532  C   GLY A 379     -86.395  -7.398  -8.978  1.00  0.84           C  
ATOM   2533  O   GLY A 379     -86.781  -7.042  -7.868  1.00  0.84           O  
ATOM   2534  N   TYR A 380     -86.306  -6.554 -10.012  1.00  0.79           N  
ATOM   2535  CA  TYR A 380     -86.719  -5.176  -9.932  1.00  0.79           C  
ATOM   2536  C   TYR A 380     -88.171  -5.022 -10.345  1.00  0.79           C  
ATOM   2537  O   TYR A 380     -88.605  -5.505 -11.394  1.00  0.79           O  
ATOM   2538  CB  TYR A 380     -85.894  -4.275 -10.871  1.00  0.79           C  
ATOM   2539  CG  TYR A 380     -84.424  -4.360 -10.586  1.00  0.79           C  
ATOM   2540  CD1 TYR A 380     -83.870  -3.881  -9.386  1.00  0.79           C  
ATOM   2541  CD2 TYR A 380     -83.570  -4.859 -11.577  1.00  0.79           C  
ATOM   2542  CE1 TYR A 380     -82.474  -3.830  -9.221  1.00  0.79           C  
ATOM   2543  CE2 TYR A 380     -82.181  -4.810 -11.414  1.00  0.79           C  
ATOM   2544  CZ  TYR A 380     -81.630  -4.260 -10.252  1.00  0.79           C  
ATOM   2545  OH  TYR A 380     -80.234  -4.083 -10.153  1.00  0.79           O  
ATOM   2546  N   LEU A 381     -88.959  -4.308  -9.526  1.00  0.79           N  
ATOM   2547  CA  LEU A 381     -90.344  -3.993  -9.784  1.00  0.79           C  
ATOM   2548  C   LEU A 381     -90.519  -3.200 -11.074  1.00  0.79           C  
ATOM   2549  O   LEU A 381     -89.852  -2.193 -11.313  1.00  0.79           O  
ATOM   2550  CB  LEU A 381     -90.944  -3.221  -8.583  1.00  0.79           C  
ATOM   2551  CG  LEU A 381     -92.476  -3.038  -8.597  1.00  0.79           C  
ATOM   2552  CD1 LEU A 381     -93.225  -4.378  -8.563  1.00  0.79           C  
ATOM   2553  CD2 LEU A 381     -92.917  -2.173  -7.408  1.00  0.79           C  
ATOM   2554  N   GLY A 382     -91.388  -3.699 -11.977  1.00  0.81           N  
ATOM   2555  CA  GLY A 382     -91.775  -3.003 -13.202  1.00  0.81           C  
ATOM   2556  C   GLY A 382     -90.731  -2.950 -14.292  1.00  0.81           C  
ATOM   2557  O   GLY A 382     -90.903  -2.262 -15.291  1.00  0.81           O  
ATOM   2558  N   ARG A 383     -89.604  -3.673 -14.147  1.00  0.70           N  
ATOM   2559  CA  ARG A 383     -88.475  -3.551 -15.060  1.00  0.70           C  
ATOM   2560  C   ARG A 383     -87.955  -4.917 -15.514  1.00  0.70           C  
ATOM   2561  O   ARG A 383     -86.807  -5.247 -15.204  1.00  0.70           O  
ATOM   2562  CB  ARG A 383     -87.339  -2.747 -14.363  1.00  0.70           C  
ATOM   2563  CG  ARG A 383     -87.722  -1.278 -14.065  1.00  0.70           C  
ATOM   2564  CD  ARG A 383     -86.871  -0.599 -12.987  1.00  0.70           C  
ATOM   2565  NE  ARG A 383     -87.347   0.818 -12.836  1.00  0.70           N  
ATOM   2566  CZ  ARG A 383     -88.384   1.245 -12.094  1.00  0.70           C  
ATOM   2567  NH1 ARG A 383     -88.665   2.544 -12.111  1.00  0.70           N  
ATOM   2568  NH2 ARG A 383     -89.145   0.470 -11.334  1.00  0.70           N  
ATOM   2569  N   PRO A 384     -88.714  -5.760 -16.241  1.00  0.77           N  
ATOM   2570  CA  PRO A 384     -88.313  -7.129 -16.579  1.00  0.77           C  
ATOM   2571  C   PRO A 384     -86.993  -7.264 -17.304  1.00  0.77           C  
ATOM   2572  O   PRO A 384     -86.234  -8.179 -16.997  1.00  0.77           O  
ATOM   2573  CB  PRO A 384     -89.460  -7.684 -17.444  1.00  0.77           C  
ATOM   2574  CG  PRO A 384     -90.662  -6.786 -17.143  1.00  0.77           C  
ATOM   2575  CD  PRO A 384     -90.034  -5.436 -16.800  1.00  0.77           C  
ATOM   2576  N   ALA A 385     -86.695  -6.380 -18.272  1.00  0.79           N  
ATOM   2577  CA  ALA A 385     -85.455  -6.421 -19.017  1.00  0.79           C  
ATOM   2578  C   ALA A 385     -84.214  -6.195 -18.161  1.00  0.79           C  
ATOM   2579  O   ALA A 385     -83.233  -6.924 -18.251  1.00  0.79           O  
ATOM   2580  CB  ALA A 385     -85.521  -5.359 -20.125  1.00  0.79           C  
ATOM   2581  N   LEU A 386     -84.271  -5.202 -17.255  1.00  0.80           N  
ATOM   2582  CA  LEU A 386     -83.236  -4.925 -16.274  1.00  0.80           C  
ATOM   2583  C   LEU A 386     -83.062  -6.054 -15.261  1.00  0.80           C  
ATOM   2584  O   LEU A 386     -81.960  -6.391 -14.831  1.00  0.80           O  
ATOM   2585  CB  LEU A 386     -83.568  -3.599 -15.552  1.00  0.80           C  
ATOM   2586  CG  LEU A 386     -82.474  -3.048 -14.617  1.00  0.80           C  
ATOM   2587  CD1 LEU A 386     -81.178  -2.711 -15.363  1.00  0.80           C  
ATOM   2588  CD2 LEU A 386     -82.996  -1.816 -13.867  1.00  0.80           C  
ATOM   2589  N   THR A 387     -84.173  -6.701 -14.852  1.00  0.82           N  
ATOM   2590  CA  THR A 387     -84.125  -7.915 -14.039  1.00  0.82           C  
ATOM   2591  C   THR A 387     -83.447  -9.062 -14.756  1.00  0.82           C  
ATOM   2592  O   THR A 387     -82.572  -9.706 -14.192  1.00  0.82           O  
ATOM   2593  CB  THR A 387     -85.499  -8.385 -13.581  1.00  0.82           C  
ATOM   2594  OG1 THR A 387     -86.098  -7.370 -12.785  1.00  0.82           O  
ATOM   2595  CG2 THR A 387     -85.397  -9.636 -12.693  1.00  0.82           C  
ATOM   2596  N   ALA A 388     -83.784  -9.321 -16.033  1.00  0.81           N  
ATOM   2597  CA  ALA A 388     -83.128 -10.331 -16.847  1.00  0.81           C  
ATOM   2598  C   ALA A 388     -81.646 -10.054 -17.073  1.00  0.81           C  
ATOM   2599  O   ALA A 388     -80.814 -10.955 -17.017  1.00  0.81           O  
ATOM   2600  CB  ALA A 388     -83.864 -10.472 -18.193  1.00  0.81           C  
ATOM   2601  N   GLU A 389     -81.286  -8.773 -17.287  1.00  0.79           N  
ATOM   2602  CA  GLU A 389     -79.912  -8.316 -17.343  1.00  0.79           C  
ATOM   2603  C   GLU A 389     -79.106  -8.571 -16.069  1.00  0.79           C  
ATOM   2604  O   GLU A 389     -77.960  -9.011 -16.135  1.00  0.79           O  
ATOM   2605  CB  GLU A 389     -79.869  -6.785 -17.615  1.00  0.79           C  
ATOM   2606  CG  GLU A 389     -78.437  -6.195 -17.715  1.00  0.79           C  
ATOM   2607  CD  GLU A 389     -78.353  -4.700 -17.438  1.00  0.79           C  
ATOM   2608  OE1 GLU A 389     -79.129  -3.912 -18.020  1.00  0.79           O  
ATOM   2609  OE2 GLU A 389     -77.470  -4.359 -16.593  1.00  0.79           O  
ATOM   2610  N   ARG A 390     -79.645  -8.271 -14.869  1.00  0.76           N  
ATOM   2611  CA  ARG A 390     -78.846  -8.288 -13.649  1.00  0.76           C  
ATOM   2612  C   ARG A 390     -79.015  -9.540 -12.798  1.00  0.76           C  
ATOM   2613  O   ARG A 390     -78.083  -9.950 -12.106  1.00  0.76           O  
ATOM   2614  CB  ARG A 390     -79.213  -7.078 -12.755  1.00  0.76           C  
ATOM   2615  CG  ARG A 390     -78.962  -5.688 -13.384  1.00  0.76           C  
ATOM   2616  CD  ARG A 390     -77.495  -5.276 -13.561  1.00  0.76           C  
ATOM   2617  NE  ARG A 390     -76.894  -5.083 -12.197  1.00  0.76           N  
ATOM   2618  CZ  ARG A 390     -75.649  -4.641 -11.964  1.00  0.76           C  
ATOM   2619  NH1 ARG A 390     -74.808  -4.342 -12.947  1.00  0.76           N  
ATOM   2620  NH2 ARG A 390     -75.266  -4.474 -10.701  1.00  0.76           N  
ATOM   2621  N   PHE A 391     -80.197 -10.178 -12.836  1.00  0.79           N  
ATOM   2622  CA  PHE A 391     -80.508 -11.399 -12.117  1.00  0.79           C  
ATOM   2623  C   PHE A 391     -80.478 -12.546 -13.110  1.00  0.79           C  
ATOM   2624  O   PHE A 391     -81.503 -12.960 -13.653  1.00  0.79           O  
ATOM   2625  CB  PHE A 391     -81.919 -11.367 -11.465  1.00  0.79           C  
ATOM   2626  CG  PHE A 391     -82.023 -10.375 -10.341  1.00  0.79           C  
ATOM   2627  CD1 PHE A 391     -82.212  -9.003 -10.579  1.00  0.79           C  
ATOM   2628  CD2 PHE A 391     -82.003 -10.832  -9.017  1.00  0.79           C  
ATOM   2629  CE1 PHE A 391     -82.359  -8.105  -9.513  1.00  0.79           C  
ATOM   2630  CE2 PHE A 391     -82.134  -9.940  -7.947  1.00  0.79           C  
ATOM   2631  CZ  PHE A 391     -82.319  -8.576  -8.195  1.00  0.79           C  
ATOM   2632  N   VAL A 392     -79.279 -13.074 -13.380  1.00  0.79           N  
ATOM   2633  CA  VAL A 392     -79.011 -13.983 -14.479  1.00  0.79           C  
ATOM   2634  C   VAL A 392     -79.077 -15.432 -14.024  1.00  0.79           C  
ATOM   2635  O   VAL A 392     -79.205 -15.728 -12.842  1.00  0.79           O  
ATOM   2636  CB  VAL A 392     -77.692 -13.662 -15.175  1.00  0.79           C  
ATOM   2637  CG1 VAL A 392     -77.766 -12.218 -15.706  1.00  0.79           C  
ATOM   2638  CG2 VAL A 392     -76.497 -13.822 -14.218  1.00  0.79           C  
ATOM   2639  N   ALA A 393     -79.057 -16.405 -14.954  1.00  0.76           N  
ATOM   2640  CA  ALA A 393     -79.004 -17.822 -14.622  1.00  0.76           C  
ATOM   2641  C   ALA A 393     -77.726 -18.249 -13.872  1.00  0.76           C  
ATOM   2642  O   ALA A 393     -76.633 -17.799 -14.205  1.00  0.76           O  
ATOM   2643  CB  ALA A 393     -79.163 -18.628 -15.927  1.00  0.76           C  
ATOM   2644  N   ASP A 394     -77.832 -19.135 -12.849  1.00  0.74           N  
ATOM   2645  CA  ASP A 394     -76.681 -19.643 -12.104  1.00  0.74           C  
ATOM   2646  C   ASP A 394     -76.183 -20.942 -12.751  1.00  0.74           C  
ATOM   2647  O   ASP A 394     -76.956 -21.898 -12.832  1.00  0.74           O  
ATOM   2648  CB  ASP A 394     -77.054 -19.892 -10.602  1.00  0.74           C  
ATOM   2649  CG  ASP A 394     -75.882 -20.244  -9.688  1.00  0.74           C  
ATOM   2650  OD1 ASP A 394     -74.720 -20.322 -10.158  1.00  0.74           O  
ATOM   2651  OD2 ASP A 394     -76.130 -20.474  -8.476  1.00  0.74           O  
ATOM   2652  N   PRO A 395     -74.945 -21.074 -13.226  1.00  0.75           N  
ATOM   2653  CA  PRO A 395     -74.429 -22.361 -13.675  1.00  0.75           C  
ATOM   2654  C   PRO A 395     -73.872 -23.198 -12.530  1.00  0.75           C  
ATOM   2655  O   PRO A 395     -73.496 -24.341 -12.784  1.00  0.75           O  
ATOM   2656  CB  PRO A 395     -73.331 -21.962 -14.677  1.00  0.75           C  
ATOM   2657  CG  PRO A 395     -72.809 -20.615 -14.171  1.00  0.75           C  
ATOM   2658  CD  PRO A 395     -74.035 -19.962 -13.532  1.00  0.75           C  
ATOM   2659  N   PHE A 396     -73.757 -22.676 -11.289  1.00  0.75           N  
ATOM   2660  CA  PHE A 396     -73.087 -23.389 -10.208  1.00  0.75           C  
ATOM   2661  C   PHE A 396     -74.007 -23.774  -9.058  1.00  0.75           C  
ATOM   2662  O   PHE A 396     -73.572 -24.422  -8.108  1.00  0.75           O  
ATOM   2663  CB  PHE A 396     -71.983 -22.507  -9.564  1.00  0.75           C  
ATOM   2664  CG  PHE A 396     -71.095 -21.853 -10.579  1.00  0.75           C  
ATOM   2665  CD1 PHE A 396     -70.154 -22.586 -11.321  1.00  0.75           C  
ATOM   2666  CD2 PHE A 396     -71.192 -20.469 -10.780  1.00  0.75           C  
ATOM   2667  CE1 PHE A 396     -69.319 -21.938 -12.244  1.00  0.75           C  
ATOM   2668  CE2 PHE A 396     -70.359 -19.820 -11.693  1.00  0.75           C  
ATOM   2669  CZ  PHE A 396     -69.419 -20.553 -12.427  1.00  0.75           C  
ATOM   2670  N   GLY A 397     -75.282 -23.359  -9.066  1.00  0.75           N  
ATOM   2671  CA  GLY A 397     -76.254 -23.637  -8.011  1.00  0.75           C  
ATOM   2672  C   GLY A 397     -77.219 -24.747  -8.323  1.00  0.75           C  
ATOM   2673  O   GLY A 397     -76.910 -25.740  -8.973  1.00  0.75           O  
ATOM   2674  N   THR A 398     -78.453 -24.606  -7.810  1.00  0.64           N  
ATOM   2675  CA  THR A 398     -79.587 -25.465  -8.128  1.00  0.64           C  
ATOM   2676  C   THR A 398     -80.162 -25.144  -9.511  1.00  0.64           C  
ATOM   2677  O   THR A 398     -80.069 -23.994  -9.935  1.00  0.64           O  
ATOM   2678  CB  THR A 398     -80.700 -25.369  -7.092  1.00  0.64           C  
ATOM   2679  OG1 THR A 398     -80.942 -24.019  -6.758  1.00  0.64           O  
ATOM   2680  CG2 THR A 398     -80.235 -25.988  -5.773  1.00  0.64           C  
ATOM   2681  N   PRO A 399     -80.768 -26.080 -10.265  1.00  0.71           N  
ATOM   2682  CA  PRO A 399     -81.113 -25.883 -11.678  1.00  0.71           C  
ATOM   2683  C   PRO A 399     -81.924 -24.658 -12.057  1.00  0.71           C  
ATOM   2684  O   PRO A 399     -81.699 -24.100 -13.125  1.00  0.71           O  
ATOM   2685  CB  PRO A 399     -81.897 -27.153 -12.037  1.00  0.71           C  
ATOM   2686  CG  PRO A 399     -81.271 -28.241 -11.167  1.00  0.71           C  
ATOM   2687  CD  PRO A 399     -80.865 -27.499  -9.890  1.00  0.71           C  
ATOM   2688  N   GLY A 400     -82.927 -24.269 -11.243  1.00  0.67           N  
ATOM   2689  CA  GLY A 400     -83.799 -23.154 -11.599  1.00  0.67           C  
ATOM   2690  C   GLY A 400     -83.341 -21.840 -11.036  1.00  0.67           C  
ATOM   2691  O   GLY A 400     -83.830 -20.780 -11.426  1.00  0.67           O  
ATOM   2692  N   GLU A 401     -82.412 -21.876 -10.068  1.00  0.62           N  
ATOM   2693  CA  GLU A 401     -81.886 -20.719  -9.377  1.00  0.62           C  
ATOM   2694  C   GLU A 401     -81.175 -19.710 -10.253  1.00  0.62           C  
ATOM   2695  O   GLU A 401     -80.807 -19.925 -11.406  1.00  0.62           O  
ATOM   2696  CB  GLU A 401     -81.041 -21.080  -8.131  1.00  0.62           C  
ATOM   2697  CG  GLU A 401     -81.813 -21.000  -6.789  1.00  0.62           C  
ATOM   2698  CD  GLU A 401     -83.120 -21.777  -6.802  1.00  0.62           C  
ATOM   2699  OE1 GLU A 401     -83.189 -22.919  -7.330  1.00  0.62           O  
ATOM   2700  OE2 GLU A 401     -84.108 -21.173  -6.328  1.00  0.62           O  
ATOM   2701  N   ARG A 402     -81.013 -18.508  -9.691  1.00  0.68           N  
ATOM   2702  CA  ARG A 402     -80.436 -17.392 -10.389  1.00  0.68           C  
ATOM   2703  C   ARG A 402     -79.297 -16.841  -9.572  1.00  0.68           C  
ATOM   2704  O   ARG A 402     -79.088 -17.200  -8.415  1.00  0.68           O  
ATOM   2705  CB  ARG A 402     -81.476 -16.273 -10.639  1.00  0.68           C  
ATOM   2706  CG  ARG A 402     -82.413 -16.567 -11.820  1.00  0.68           C  
ATOM   2707  CD  ARG A 402     -83.291 -15.376 -12.205  1.00  0.68           C  
ATOM   2708  NE  ARG A 402     -84.082 -15.024 -10.988  1.00  0.68           N  
ATOM   2709  CZ  ARG A 402     -84.900 -13.971 -10.897  1.00  0.68           C  
ATOM   2710  NH1 ARG A 402     -85.078 -13.111 -11.891  1.00  0.68           N  
ATOM   2711  NH2 ARG A 402     -85.554 -13.785  -9.756  1.00  0.68           N  
ATOM   2712  N   MET A 403     -78.540 -15.939 -10.197  1.00  0.77           N  
ATOM   2713  CA  MET A 403     -77.305 -15.398  -9.716  1.00  0.77           C  
ATOM   2714  C   MET A 403     -77.337 -13.891  -9.949  1.00  0.77           C  
ATOM   2715  O   MET A 403     -77.662 -13.422 -11.037  1.00  0.77           O  
ATOM   2716  CB  MET A 403     -76.212 -16.114 -10.537  1.00  0.77           C  
ATOM   2717  CG  MET A 403     -74.782 -15.614 -10.363  1.00  0.77           C  
ATOM   2718  SD  MET A 403     -73.556 -16.664 -11.208  1.00  0.77           S  
ATOM   2719  CE  MET A 403     -73.926 -16.113 -12.897  1.00  0.77           C  
ATOM   2720  N   TYR A 404     -77.044 -13.064  -8.922  1.00  0.84           N  
ATOM   2721  CA  TYR A 404     -77.002 -11.613  -9.081  1.00  0.84           C  
ATOM   2722  C   TYR A 404     -75.624 -11.156  -9.498  1.00  0.84           C  
ATOM   2723  O   TYR A 404     -74.621 -11.467  -8.856  1.00  0.84           O  
ATOM   2724  CB  TYR A 404     -77.371 -10.813  -7.792  1.00  0.84           C  
ATOM   2725  CG  TYR A 404     -77.384  -9.302  -7.955  1.00  0.84           C  
ATOM   2726  CD1 TYR A 404     -78.251  -8.670  -8.866  1.00  0.84           C  
ATOM   2727  CD2 TYR A 404     -76.515  -8.506  -7.193  1.00  0.84           C  
ATOM   2728  CE1 TYR A 404     -78.202  -7.280  -9.046  1.00  0.84           C  
ATOM   2729  CE2 TYR A 404     -76.487  -7.110  -7.354  1.00  0.84           C  
ATOM   2730  CZ  TYR A 404     -77.321  -6.497  -8.298  1.00  0.84           C  
ATOM   2731  OH  TYR A 404     -77.298  -5.097  -8.505  1.00  0.84           O  
ATOM   2732  N   ARG A 405     -75.576 -10.332 -10.556  1.00  0.79           N  
ATOM   2733  CA  ARG A 405     -74.378  -9.637 -10.968  1.00  0.79           C  
ATOM   2734  C   ARG A 405     -74.231  -8.315 -10.225  1.00  0.79           C  
ATOM   2735  O   ARG A 405     -74.973  -7.362 -10.460  1.00  0.79           O  
ATOM   2736  CB  ARG A 405     -74.446  -9.366 -12.489  1.00  0.79           C  
ATOM   2737  CG  ARG A 405     -73.115  -8.851 -13.060  1.00  0.79           C  
ATOM   2738  CD  ARG A 405     -73.009  -8.841 -14.593  1.00  0.79           C  
ATOM   2739  NE  ARG A 405     -73.335  -7.467 -15.123  1.00  0.79           N  
ATOM   2740  CZ  ARG A 405     -74.535  -7.089 -15.594  1.00  0.79           C  
ATOM   2741  NH1 ARG A 405     -75.579  -7.896 -15.471  1.00  0.79           N  
ATOM   2742  NH2 ARG A 405     -74.696  -5.898 -16.173  1.00  0.79           N  
ATOM   2743  N   THR A 406     -73.275  -8.223  -9.278  1.00  0.85           N  
ATOM   2744  CA  THR A 406     -73.089  -7.031  -8.446  1.00  0.85           C  
ATOM   2745  C   THR A 406     -72.464  -5.853  -9.169  1.00  0.85           C  
ATOM   2746  O   THR A 406     -72.917  -4.717  -9.026  1.00  0.85           O  
ATOM   2747  CB  THR A 406     -72.283  -7.280  -7.175  1.00  0.85           C  
ATOM   2748  OG1 THR A 406     -70.927  -7.516  -7.471  1.00  0.85           O  
ATOM   2749  CG2 THR A 406     -72.786  -8.531  -6.450  1.00  0.85           C  
ATOM   2750  N   GLY A 407     -71.404  -6.119  -9.963  1.00  0.90           N  
ATOM   2751  CA  GLY A 407     -70.491  -5.117 -10.508  1.00  0.90           C  
ATOM   2752  C   GLY A 407     -69.328  -4.752  -9.601  1.00  0.90           C  
ATOM   2753  O   GLY A 407     -68.621  -3.773  -9.835  1.00  0.90           O  
ATOM   2754  N   ASP A 408     -69.089  -5.521  -8.522  1.00  0.86           N  
ATOM   2755  CA  ASP A 408     -67.954  -5.338  -7.630  1.00  0.86           C  
ATOM   2756  C   ASP A 408     -66.774  -6.249  -8.008  1.00  0.86           C  
ATOM   2757  O   ASP A 408     -66.938  -7.396  -8.421  1.00  0.86           O  
ATOM   2758  CB  ASP A 408     -68.338  -5.590  -6.150  1.00  0.86           C  
ATOM   2759  CG  ASP A 408     -69.392  -4.619  -5.649  1.00  0.86           C  
ATOM   2760  OD1 ASP A 408     -69.222  -3.376  -5.779  1.00  0.86           O  
ATOM   2761  OD2 ASP A 408     -70.411  -5.096  -5.085  1.00  0.86           O  
ATOM   2762  N   ARG A 409     -65.525  -5.752  -7.862  1.00  0.78           N  
ATOM   2763  CA  ARG A 409     -64.330  -6.519  -8.194  1.00  0.78           C  
ATOM   2764  C   ARG A 409     -63.782  -7.192  -6.952  1.00  0.78           C  
ATOM   2765  O   ARG A 409     -63.626  -6.559  -5.908  1.00  0.78           O  
ATOM   2766  CB  ARG A 409     -63.188  -5.643  -8.775  1.00  0.78           C  
ATOM   2767  CG  ARG A 409     -63.493  -5.026 -10.155  1.00  0.78           C  
ATOM   2768  CD  ARG A 409     -62.371  -4.146 -10.726  1.00  0.78           C  
ATOM   2769  NE  ARG A 409     -62.247  -2.974  -9.814  1.00  0.78           N  
ATOM   2770  CZ  ARG A 409     -61.316  -2.017  -9.898  1.00  0.78           C  
ATOM   2771  NH1 ARG A 409     -61.317  -1.046  -8.990  1.00  0.78           N  
ATOM   2772  NH2 ARG A 409     -60.373  -2.030 -10.832  1.00  0.78           N  
ATOM   2773  N   VAL A 410     -63.474  -8.498  -7.032  1.00  0.85           N  
ATOM   2774  CA  VAL A 410     -63.064  -9.273  -5.871  1.00  0.85           C  
ATOM   2775  C   VAL A 410     -61.969 -10.260  -6.217  1.00  0.85           C  
ATOM   2776  O   VAL A 410     -61.659 -10.520  -7.380  1.00  0.85           O  
ATOM   2777  CB  VAL A 410     -64.200 -10.052  -5.210  1.00  0.85           C  
ATOM   2778  CG1 VAL A 410     -65.283  -9.086  -4.695  1.00  0.85           C  
ATOM   2779  CG2 VAL A 410     -64.766 -11.089  -6.192  1.00  0.85           C  
ATOM   2780  N   ARG A 411     -61.343 -10.839  -5.177  1.00  0.77           N  
ATOM   2781  CA  ARG A 411     -60.287 -11.812  -5.336  1.00  0.77           C  
ATOM   2782  C   ARG A 411     -60.263 -12.751  -4.142  1.00  0.77           C  
ATOM   2783  O   ARG A 411     -60.548 -12.344  -3.020  1.00  0.77           O  
ATOM   2784  CB  ARG A 411     -58.955 -11.042  -5.430  1.00  0.77           C  
ATOM   2785  CG  ARG A 411     -57.680 -11.895  -5.502  1.00  0.77           C  
ATOM   2786  CD  ARG A 411     -56.440 -11.053  -5.795  1.00  0.77           C  
ATOM   2787  NE  ARG A 411     -56.269 -10.095  -4.664  1.00  0.77           N  
ATOM   2788  CZ  ARG A 411     -55.516  -8.993  -4.713  1.00  0.77           C  
ATOM   2789  NH1 ARG A 411     -54.820  -8.662  -5.795  1.00  0.77           N  
ATOM   2790  NH2 ARG A 411     -55.488  -8.231  -3.629  1.00  0.77           N  
ATOM   2791  N   VAL A 412     -59.915 -14.039  -4.342  1.00  0.82           N  
ATOM   2792  CA  VAL A 412     -59.678 -14.974  -3.246  1.00  0.82           C  
ATOM   2793  C   VAL A 412     -58.206 -14.907  -2.865  1.00  0.82           C  
ATOM   2794  O   VAL A 412     -57.339 -15.129  -3.708  1.00  0.82           O  
ATOM   2795  CB  VAL A 412     -60.028 -16.413  -3.628  1.00  0.82           C  
ATOM   2796  CG1 VAL A 412     -59.730 -17.401  -2.479  1.00  0.82           C  
ATOM   2797  CG2 VAL A 412     -61.519 -16.503  -4.007  1.00  0.82           C  
ATOM   2798  N   ARG A 413     -57.880 -14.575  -1.600  1.00  0.69           N  
ATOM   2799  CA  ARG A 413     -56.500 -14.488  -1.138  1.00  0.69           C  
ATOM   2800  C   ARG A 413     -55.925 -15.821  -0.684  1.00  0.69           C  
ATOM   2801  O   ARG A 413     -56.634 -16.821  -0.600  1.00  0.69           O  
ATOM   2802  CB  ARG A 413     -56.351 -13.443  -0.006  1.00  0.69           C  
ATOM   2803  CG  ARG A 413     -56.930 -13.847   1.366  1.00  0.69           C  
ATOM   2804  CD  ARG A 413     -56.814 -12.723   2.401  1.00  0.69           C  
ATOM   2805  NE  ARG A 413     -57.433 -13.239   3.663  1.00  0.69           N  
ATOM   2806  CZ  ARG A 413     -57.467 -12.555   4.810  1.00  0.69           C  
ATOM   2807  NH1 ARG A 413     -57.913 -13.155   5.912  1.00  0.69           N  
ATOM   2808  NH2 ARG A 413     -56.969 -11.327   4.890  1.00  0.69           N  
ATOM   2809  N   ASP A 414     -54.620 -15.850  -0.341  1.00  0.73           N  
ATOM   2810  CA  ASP A 414     -53.869 -17.017   0.103  1.00  0.73           C  
ATOM   2811  C   ASP A 414     -54.522 -17.782   1.263  1.00  0.73           C  
ATOM   2812  O   ASP A 414     -54.633 -19.006   1.241  1.00  0.73           O  
ATOM   2813  CB  ASP A 414     -52.448 -16.553   0.521  1.00  0.73           C  
ATOM   2814  CG  ASP A 414     -51.650 -16.020  -0.662  1.00  0.73           C  
ATOM   2815  OD1 ASP A 414     -52.121 -16.149  -1.820  1.00  0.73           O  
ATOM   2816  OD2 ASP A 414     -50.562 -15.452  -0.403  1.00  0.73           O  
ATOM   2817  N   ASP A 415     -55.054 -17.062   2.275  1.00  0.69           N  
ATOM   2818  CA  ASP A 415     -55.832 -17.632   3.366  1.00  0.69           C  
ATOM   2819  C   ASP A 415     -57.226 -18.161   2.984  1.00  0.69           C  
ATOM   2820  O   ASP A 415     -57.932 -18.730   3.814  1.00  0.69           O  
ATOM   2821  CB  ASP A 415     -56.095 -16.582   4.473  1.00  0.69           C  
ATOM   2822  CG  ASP A 415     -54.838 -15.889   4.948  1.00  0.69           C  
ATOM   2823  OD1 ASP A 415     -53.931 -16.565   5.476  1.00  0.69           O  
ATOM   2824  OD2 ASP A 415     -54.839 -14.634   4.821  1.00  0.69           O  
ATOM   2825  N   GLY A 416     -57.704 -17.940   1.739  1.00  0.74           N  
ATOM   2826  CA  GLY A 416     -58.999 -18.444   1.277  1.00  0.74           C  
ATOM   2827  C   GLY A 416     -60.185 -17.560   1.553  1.00  0.74           C  
ATOM   2828  O   GLY A 416     -61.326 -17.948   1.329  1.00  0.74           O  
ATOM   2829  N   GLN A 417     -59.954 -16.328   2.034  1.00  0.75           N  
ATOM   2830  CA  GLN A 417     -61.012 -15.364   2.280  1.00  0.75           C  
ATOM   2831  C   GLN A 417     -61.119 -14.415   1.092  1.00  0.75           C  
ATOM   2832  O   GLN A 417     -60.156 -14.176   0.363  1.00  0.75           O  
ATOM   2833  CB  GLN A 417     -60.746 -14.541   3.568  1.00  0.75           C  
ATOM   2834  CG  GLN A 417     -60.581 -15.381   4.864  1.00  0.75           C  
ATOM   2835  CD  GLN A 417     -61.918 -15.681   5.542  1.00  0.75           C  
ATOM   2836  OE1 GLN A 417     -62.990 -15.587   4.948  1.00  0.75           O  
ATOM   2837  NE2 GLN A 417     -61.874 -16.016   6.852  1.00  0.75           N  
ATOM   2838  N   LEU A 418     -62.310 -13.847   0.859  1.00  0.82           N  
ATOM   2839  CA  LEU A 418     -62.567 -12.951  -0.247  1.00  0.82           C  
ATOM   2840  C   LEU A 418     -62.216 -11.506   0.065  1.00  0.82           C  
ATOM   2841  O   LEU A 418     -62.567 -10.962   1.113  1.00  0.82           O  
ATOM   2842  CB  LEU A 418     -64.067 -13.026  -0.592  1.00  0.82           C  
ATOM   2843  CG  LEU A 418     -64.511 -12.409  -1.924  1.00  0.82           C  
ATOM   2844  CD1 LEU A 418     -63.977 -13.217  -3.111  1.00  0.82           C  
ATOM   2845  CD2 LEU A 418     -66.038 -12.387  -1.942  1.00  0.82           C  
ATOM   2846  N   GLU A 419     -61.518 -10.841  -0.865  1.00  0.77           N  
ATOM   2847  CA  GLU A 419     -61.121  -9.454  -0.762  1.00  0.77           C  
ATOM   2848  C   GLU A 419     -61.970  -8.592  -1.674  1.00  0.77           C  
ATOM   2849  O   GLU A 419     -62.427  -9.037  -2.724  1.00  0.77           O  
ATOM   2850  CB  GLU A 419     -59.644  -9.261  -1.176  1.00  0.77           C  
ATOM   2851  CG  GLU A 419     -58.652 -10.052  -0.298  1.00  0.77           C  
ATOM   2852  CD  GLU A 419     -57.205  -9.879  -0.733  1.00  0.77           C  
ATOM   2853  OE1 GLU A 419     -56.942  -9.563  -1.927  1.00  0.77           O  
ATOM   2854  OE2 GLU A 419     -56.329 -10.102   0.139  1.00  0.77           O  
ATOM   2855  N   PHE A 420     -62.193  -7.321  -1.289  1.00  0.80           N  
ATOM   2856  CA  PHE A 420     -62.924  -6.347  -2.080  1.00  0.80           C  
ATOM   2857  C   PHE A 420     -61.920  -5.418  -2.749  1.00  0.80           C  
ATOM   2858  O   PHE A 420     -61.052  -4.848  -2.095  1.00  0.80           O  
ATOM   2859  CB  PHE A 420     -63.890  -5.550  -1.157  1.00  0.80           C  
ATOM   2860  CG  PHE A 420     -64.667  -4.480  -1.879  1.00  0.80           C  
ATOM   2861  CD1 PHE A 420     -65.789  -4.806  -2.655  1.00  0.80           C  
ATOM   2862  CD2 PHE A 420     -64.263  -3.136  -1.792  1.00  0.80           C  
ATOM   2863  CE1 PHE A 420     -66.475  -3.806  -3.357  1.00  0.80           C  
ATOM   2864  CE2 PHE A 420     -64.941  -2.138  -2.504  1.00  0.80           C  
ATOM   2865  CZ  PHE A 420     -66.039  -2.479  -3.300  1.00  0.80           C  
ATOM   2866  N   VAL A 421     -62.009  -5.247  -4.082  1.00  0.82           N  
ATOM   2867  CA  VAL A 421     -60.984  -4.566  -4.867  1.00  0.82           C  
ATOM   2868  C   VAL A 421     -61.639  -3.469  -5.708  1.00  0.82           C  
ATOM   2869  O   VAL A 421     -61.359  -3.220  -6.881  1.00  0.82           O  
ATOM   2870  CB  VAL A 421     -60.155  -5.543  -5.711  1.00  0.82           C  
ATOM   2871  CG1 VAL A 421     -58.884  -4.858  -6.256  1.00  0.82           C  
ATOM   2872  CG2 VAL A 421     -59.712  -6.751  -4.855  1.00  0.82           C  
ATOM   2873  N   GLY A 422     -62.577  -2.725  -5.099  1.00  0.83           N  
ATOM   2874  CA  GLY A 422     -63.295  -1.645  -5.760  1.00  0.83           C  
ATOM   2875  C   GLY A 422     -64.385  -2.104  -6.699  1.00  0.83           C  
ATOM   2876  O   GLY A 422     -65.023  -3.134  -6.517  1.00  0.83           O  
ATOM   2877  N   ARG A 423     -64.650  -1.292  -7.734  1.00  0.76           N  
ATOM   2878  CA  ARG A 423     -65.887  -1.337  -8.487  1.00  0.76           C  
ATOM   2879  C   ARG A 423     -65.611  -1.374  -9.985  1.00  0.76           C  
ATOM   2880  O   ARG A 423     -64.581  -0.868 -10.426  1.00  0.76           O  
ATOM   2881  CB  ARG A 423     -66.674  -0.055  -8.119  1.00  0.76           C  
ATOM   2882  CG  ARG A 423     -68.140  -0.049  -8.561  1.00  0.76           C  
ATOM   2883  CD  ARG A 423     -69.005  -1.033  -7.772  1.00  0.76           C  
ATOM   2884  NE  ARG A 423     -70.301  -1.041  -8.473  1.00  0.76           N  
ATOM   2885  CZ  ARG A 423     -71.363  -1.793  -8.196  1.00  0.76           C  
ATOM   2886  NH1 ARG A 423     -71.429  -2.554  -7.106  1.00  0.76           N  
ATOM   2887  NH2 ARG A 423     -72.384  -1.742  -9.050  1.00  0.76           N  
ATOM   2888  N   VAL A 424     -66.484  -2.020 -10.791  1.00  0.84           N  
ATOM   2889  CA  VAL A 424     -66.361  -2.040 -12.249  1.00  0.84           C  
ATOM   2890  C   VAL A 424     -66.910  -0.779 -12.914  1.00  0.84           C  
ATOM   2891  O   VAL A 424     -66.280  -0.197 -13.795  1.00  0.84           O  
ATOM   2892  CB  VAL A 424     -67.077  -3.253 -12.848  1.00  0.84           C  
ATOM   2893  CG1 VAL A 424     -66.935  -3.296 -14.385  1.00  0.84           C  
ATOM   2894  CG2 VAL A 424     -66.487  -4.548 -12.260  1.00  0.84           C  
ATOM   2895  N   ASP A 425     -68.113  -0.344 -12.499  1.00  0.81           N  
ATOM   2896  CA  ASP A 425     -68.892   0.739 -13.066  1.00  0.81           C  
ATOM   2897  C   ASP A 425     -68.663   2.037 -12.278  1.00  0.81           C  
ATOM   2898  O   ASP A 425     -67.714   2.166 -11.503  1.00  0.81           O  
ATOM   2899  CB  ASP A 425     -70.402   0.305 -13.233  1.00  0.81           C  
ATOM   2900  CG  ASP A 425     -71.011  -0.381 -12.013  1.00  0.81           C  
ATOM   2901  OD1 ASP A 425     -70.338  -0.391 -10.957  1.00  0.81           O  
ATOM   2902  OD2 ASP A 425     -72.129  -0.955 -12.051  1.00  0.81           O  
ATOM   2903  N   ASP A 426     -69.495   3.076 -12.486  1.00  0.75           N  
ATOM   2904  CA  ASP A 426     -69.273   4.393 -11.923  1.00  0.75           C  
ATOM   2905  C   ASP A 426     -70.030   4.593 -10.608  1.00  0.75           C  
ATOM   2906  O   ASP A 426     -69.915   5.631  -9.953  1.00  0.75           O  
ATOM   2907  CB  ASP A 426     -69.603   5.496 -12.972  1.00  0.75           C  
ATOM   2908  CG  ASP A 426     -70.999   5.400 -13.577  1.00  0.75           C  
ATOM   2909  OD1 ASP A 426     -71.402   6.400 -14.216  1.00  0.75           O  
ATOM   2910  OD2 ASP A 426     -71.663   4.342 -13.445  1.00  0.75           O  
ATOM   2911  N   GLN A 427     -70.762   3.550 -10.160  1.00  0.75           N  
ATOM   2912  CA  GLN A 427     -71.447   3.474  -8.879  1.00  0.75           C  
ATOM   2913  C   GLN A 427     -70.529   3.700  -7.673  1.00  0.75           C  
ATOM   2914  O   GLN A 427     -69.501   3.050  -7.500  1.00  0.75           O  
ATOM   2915  CB  GLN A 427     -72.118   2.086  -8.659  1.00  0.75           C  
ATOM   2916  CG  GLN A 427     -73.140   2.088  -7.487  1.00  0.75           C  
ATOM   2917  CD  GLN A 427     -73.717   0.718  -7.129  1.00  0.75           C  
ATOM   2918  OE1 GLN A 427     -74.543   0.066  -7.765  1.00  0.75           O  
ATOM   2919  NE2 GLN A 427     -73.321   0.226  -5.928  1.00  0.75           N  
ATOM   2920  N   ALA A 428     -70.926   4.605  -6.754  1.00  0.78           N  
ATOM   2921  CA  ALA A 428     -70.090   5.029  -5.643  1.00  0.78           C  
ATOM   2922  C   ALA A 428     -70.901   5.185  -4.340  1.00  0.78           C  
ATOM   2923  O   ALA A 428     -72.114   5.024  -4.308  1.00  0.78           O  
ATOM   2924  CB  ALA A 428     -69.355   6.329  -6.021  1.00  0.78           C  
ATOM   2925  N   LYS A 429     -70.221   5.447  -3.188  1.00  0.68           N  
ATOM   2926  CA  LYS A 429     -70.893   5.593  -1.901  1.00  0.68           C  
ATOM   2927  C   LYS A 429     -70.462   6.822  -1.134  1.00  0.68           C  
ATOM   2928  O   LYS A 429     -69.309   7.066  -0.883  1.00  0.68           O  
ATOM   2929  CB  LYS A 429     -70.791   4.316  -1.039  1.00  0.68           C  
ATOM   2930  CG  LYS A 429     -71.767   3.304  -1.616  1.00  0.68           C  
ATOM   2931  CD  LYS A 429     -72.059   2.145  -0.704  1.00  0.68           C  
ATOM   2932  CE  LYS A 429     -73.472   1.656  -0.951  1.00  0.68           C  
ATOM   2933  NZ  LYS A 429     -74.400   2.299  -0.015  1.00  0.68           N  
ATOM   2934  N   ILE A 430     -71.465   7.645  -0.769  1.00  0.64           N  
ATOM   2935  CA  ILE A 430     -71.246   8.979  -0.221  1.00  0.64           C  
ATOM   2936  C   ILE A 430     -71.977   9.068   1.107  1.00  0.64           C  
ATOM   2937  O   ILE A 430     -73.194   8.989   1.109  1.00  0.64           O  
ATOM   2938  CB  ILE A 430     -71.849   9.971  -1.224  1.00  0.64           C  
ATOM   2939  CG1 ILE A 430     -70.984  10.042  -2.504  1.00  0.64           C  
ATOM   2940  CG2 ILE A 430     -72.093  11.389  -0.660  1.00  0.64           C  
ATOM   2941  CD1 ILE A 430     -71.773   9.685  -3.764  1.00  0.64           C  
ATOM   2942  N   ARG A 431     -71.311   9.208   2.289  1.00  0.46           N  
ATOM   2943  CA  ARG A 431     -71.993   9.256   3.595  1.00  0.46           C  
ATOM   2944  C   ARG A 431     -72.724   7.949   3.913  1.00  0.46           C  
ATOM   2945  O   ARG A 431     -73.770   7.950   4.550  1.00  0.46           O  
ATOM   2946  CB  ARG A 431     -72.936  10.498   3.751  1.00  0.46           C  
ATOM   2947  CG  ARG A 431     -72.168  11.831   3.866  1.00  0.46           C  
ATOM   2948  CD  ARG A 431     -72.644  12.945   2.929  1.00  0.46           C  
ATOM   2949  NE  ARG A 431     -74.074  13.248   3.249  1.00  0.46           N  
ATOM   2950  CZ  ARG A 431     -74.839  14.071   2.520  1.00  0.46           C  
ATOM   2951  NH1 ARG A 431     -74.362  14.691   1.445  1.00  0.46           N  
ATOM   2952  NH2 ARG A 431     -76.106  14.269   2.874  1.00  0.46           N  
ATOM   2953  N   GLY A 432     -72.179   6.787   3.488  1.00  0.58           N  
ATOM   2954  CA  GLY A 432     -72.925   5.537   3.403  1.00  0.58           C  
ATOM   2955  C   GLY A 432     -73.762   5.316   2.143  1.00  0.58           C  
ATOM   2956  O   GLY A 432     -73.865   4.206   1.642  1.00  0.58           O  
ATOM   2957  N   PHE A 433     -74.371   6.363   1.557  1.00  0.52           N  
ATOM   2958  CA  PHE A 433     -75.300   6.445   0.457  1.00  0.52           C  
ATOM   2959  C   PHE A 433     -74.836   5.905  -0.922  1.00  0.52           C  
ATOM   2960  O   PHE A 433     -74.099   6.599  -1.633  1.00  0.52           O  
ATOM   2961  CB  PHE A 433     -76.025   7.851   0.674  1.00  0.52           C  
ATOM   2962  CG  PHE A 433     -77.018   8.015   1.815  1.00  0.52           C  
ATOM   2963  CD1 PHE A 433     -76.687   8.593   3.048  1.00  0.52           C  
ATOM   2964  CD2 PHE A 433     -78.371   7.864   1.592  1.00  0.52           C  
ATOM   2965  CE1 PHE A 433     -77.684   9.148   3.869  1.00  0.52           C  
ATOM   2966  CE2 PHE A 433     -79.392   8.405   2.337  1.00  0.52           C  
ATOM   2967  CZ  PHE A 433     -79.034   9.084   3.475  1.00  0.52           C  
ATOM   2968  N   ARG A 434     -75.379   4.712  -1.387  1.00  0.68           N  
ATOM   2969  CA  ARG A 434     -75.355   4.121  -2.750  1.00  0.68           C  
ATOM   2970  C   ARG A 434     -75.864   5.040  -3.822  1.00  0.68           C  
ATOM   2971  O   ARG A 434     -77.089   5.232  -3.977  1.00  0.68           O  
ATOM   2972  CB  ARG A 434     -76.150   2.750  -2.900  1.00  0.68           C  
ATOM   2973  CG  ARG A 434     -76.169   2.043  -4.303  1.00  0.68           C  
ATOM   2974  CD  ARG A 434     -76.658   0.556  -4.338  1.00  0.68           C  
ATOM   2975  NE  ARG A 434     -77.031   0.098  -5.740  1.00  0.68           N  
ATOM   2976  CZ  ARG A 434     -77.624  -1.083  -6.005  1.00  0.68           C  
ATOM   2977  NH1 ARG A 434     -78.101  -1.349  -7.218  1.00  0.68           N  
ATOM   2978  NH2 ARG A 434     -77.800  -2.022  -5.080  1.00  0.68           N  
ATOM   2979  N   VAL A 435     -74.957   5.645  -4.560  1.00  0.80           N  
ATOM   2980  CA  VAL A 435     -75.323   6.633  -5.539  1.00  0.80           C  
ATOM   2981  C   VAL A 435     -74.900   6.176  -6.905  1.00  0.80           C  
ATOM   2982  O   VAL A 435     -73.739   5.785  -7.129  1.00  0.80           O  
ATOM   2983  CB  VAL A 435     -74.738   8.002  -5.227  1.00  0.80           C  
ATOM   2984  CG1 VAL A 435     -75.147   9.044  -6.270  1.00  0.80           C  
ATOM   2985  CG2 VAL A 435     -75.264   8.480  -3.871  1.00  0.80           C  
ATOM   2986  N   GLU A 436     -75.830   6.229  -7.858  1.00  0.77           N  
ATOM   2987  CA  GLU A 436     -75.578   6.033  -9.260  1.00  0.77           C  
ATOM   2988  C   GLU A 436     -75.430   7.404  -9.923  1.00  0.77           C  
ATOM   2989  O   GLU A 436     -76.395   8.177  -9.899  1.00  0.77           O  
ATOM   2990  CB  GLU A 436     -76.762   5.254  -9.880  1.00  0.77           C  
ATOM   2991  CG  GLU A 436     -76.338   4.228 -10.946  1.00  0.77           C  
ATOM   2992  CD  GLU A 436     -75.820   2.935 -10.332  1.00  0.77           C  
ATOM   2993  OE1 GLU A 436     -76.646   2.134  -9.808  1.00  0.77           O  
ATOM   2994  OE2 GLU A 436     -74.593   2.725 -10.412  1.00  0.77           O  
ATOM   2995  N   PRO A 437     -74.296   7.809 -10.508  1.00  0.83           N  
ATOM   2996  CA  PRO A 437     -74.137   9.156 -11.061  1.00  0.83           C  
ATOM   2997  C   PRO A 437     -75.130   9.531 -12.137  1.00  0.83           C  
ATOM   2998  O   PRO A 437     -75.514  10.698 -12.217  1.00  0.83           O  
ATOM   2999  CB  PRO A 437     -72.701   9.167 -11.584  1.00  0.83           C  
ATOM   3000  CG  PRO A 437     -71.963   8.270 -10.593  1.00  0.83           C  
ATOM   3001  CD  PRO A 437     -72.988   7.177 -10.274  1.00  0.83           C  
ATOM   3002  N   GLY A 438     -75.593   8.551 -12.939  1.00  0.82           N  
ATOM   3003  CA  GLY A 438     -76.623   8.745 -13.955  1.00  0.82           C  
ATOM   3004  C   GLY A 438     -77.947   9.271 -13.441  1.00  0.82           C  
ATOM   3005  O   GLY A 438     -78.617  10.038 -14.129  1.00  0.82           O  
ATOM   3006  N   GLU A 439     -78.335   8.942 -12.183  1.00  0.76           N  
ATOM   3007  CA  GLU A 439     -79.517   9.514 -11.541  1.00  0.76           C  
ATOM   3008  C   GLU A 439     -79.392  11.030 -11.374  1.00  0.76           C  
ATOM   3009  O   GLU A 439     -80.311  11.791 -11.670  1.00  0.76           O  
ATOM   3010  CB  GLU A 439     -79.881   8.824 -10.186  1.00  0.76           C  
ATOM   3011  CG  GLU A 439     -81.235   9.313  -9.591  1.00  0.76           C  
ATOM   3012  CD  GLU A 439     -81.805   8.450  -8.463  1.00  0.76           C  
ATOM   3013  OE1 GLU A 439     -81.783   7.196  -8.521  1.00  0.76           O  
ATOM   3014  OE2 GLU A 439     -82.290   9.053  -7.471  1.00  0.76           O  
ATOM   3015  N   VAL A 440     -78.204  11.522 -10.959  1.00  0.83           N  
ATOM   3016  CA  VAL A 440     -77.896  12.950 -10.895  1.00  0.83           C  
ATOM   3017  C   VAL A 440     -77.822  13.598 -12.273  1.00  0.83           C  
ATOM   3018  O   VAL A 440     -78.381  14.670 -12.507  1.00  0.83           O  
ATOM   3019  CB  VAL A 440     -76.586  13.222 -10.150  1.00  0.83           C  
ATOM   3020  CG1 VAL A 440     -76.312  14.738 -10.029  1.00  0.83           C  
ATOM   3021  CG2 VAL A 440     -76.655  12.602  -8.744  1.00  0.83           C  
ATOM   3022  N   GLU A 441     -77.144  12.949 -13.242  1.00  0.78           N  
ATOM   3023  CA  GLU A 441     -77.008  13.450 -14.599  1.00  0.78           C  
ATOM   3024  C   GLU A 441     -78.313  13.610 -15.339  1.00  0.78           C  
ATOM   3025  O   GLU A 441     -78.512  14.614 -16.017  1.00  0.78           O  
ATOM   3026  CB  GLU A 441     -76.114  12.544 -15.462  1.00  0.78           C  
ATOM   3027  CG  GLU A 441     -74.627  12.633 -15.085  1.00  0.78           C  
ATOM   3028  CD  GLU A 441     -73.744  11.854 -16.049  1.00  0.78           C  
ATOM   3029  OE1 GLU A 441     -74.236  11.474 -17.145  1.00  0.78           O  
ATOM   3030  OE2 GLU A 441     -72.545  11.712 -15.702  1.00  0.78           O  
ATOM   3031  N   ALA A 442     -79.242  12.643 -15.224  1.00  0.82           N  
ATOM   3032  CA  ALA A 442     -80.567  12.743 -15.800  1.00  0.82           C  
ATOM   3033  C   ALA A 442     -81.372  13.916 -15.248  1.00  0.82           C  
ATOM   3034  O   ALA A 442     -81.889  14.736 -15.997  1.00  0.82           O  
ATOM   3035  CB  ALA A 442     -81.308  11.423 -15.533  1.00  0.82           C  
ATOM   3036  N   VAL A 443     -81.393  14.090 -13.908  1.00  0.79           N  
ATOM   3037  CA  VAL A 443     -82.051  15.221 -13.258  1.00  0.79           C  
ATOM   3038  C   VAL A 443     -81.470  16.568 -13.666  1.00  0.79           C  
ATOM   3039  O   VAL A 443     -82.193  17.539 -13.872  1.00  0.79           O  
ATOM   3040  CB  VAL A 443     -82.014  15.089 -11.735  1.00  0.79           C  
ATOM   3041  CG1 VAL A 443     -82.607  16.329 -11.029  1.00  0.79           C  
ATOM   3042  CG2 VAL A 443     -82.822  13.846 -11.318  1.00  0.79           C  
ATOM   3043  N   LEU A 444     -80.134  16.675 -13.801  1.00  0.79           N  
ATOM   3044  CA  LEU A 444     -79.502  17.860 -14.348  1.00  0.79           C  
ATOM   3045  C   LEU A 444     -79.837  18.144 -15.807  1.00  0.79           C  
ATOM   3046  O   LEU A 444     -80.097  19.283 -16.178  1.00  0.79           O  
ATOM   3047  CB  LEU A 444     -77.969  17.794 -14.179  1.00  0.79           C  
ATOM   3048  CG  LEU A 444     -77.498  17.973 -12.723  1.00  0.79           C  
ATOM   3049  CD1 LEU A 444     -76.034  17.539 -12.585  1.00  0.79           C  
ATOM   3050  CD2 LEU A 444     -77.671  19.422 -12.244  1.00  0.79           C  
ATOM   3051  N   ARG A 445     -79.841  17.116 -16.671  1.00  0.65           N  
ATOM   3052  CA  ARG A 445     -79.953  17.261 -18.112  1.00  0.65           C  
ATOM   3053  C   ARG A 445     -81.301  17.763 -18.613  1.00  0.65           C  
ATOM   3054  O   ARG A 445     -81.379  18.389 -19.664  1.00  0.65           O  
ATOM   3055  CB  ARG A 445     -79.615  15.904 -18.771  1.00  0.65           C  
ATOM   3056  CG  ARG A 445     -79.040  16.003 -20.193  1.00  0.65           C  
ATOM   3057  CD  ARG A 445     -78.744  14.618 -20.781  1.00  0.65           C  
ATOM   3058  NE  ARG A 445     -77.320  14.589 -21.270  1.00  0.65           N  
ATOM   3059  CZ  ARG A 445     -76.265  14.185 -20.542  1.00  0.65           C  
ATOM   3060  NH1 ARG A 445     -75.073  14.089 -21.128  1.00  0.65           N  
ATOM   3061  NH2 ARG A 445     -76.356  13.882 -19.251  1.00  0.65           N  
ATOM   3062  N   ASP A 446     -82.380  17.530 -17.844  1.00  0.72           N  
ATOM   3063  CA  ASP A 446     -83.728  17.898 -18.238  1.00  0.72           C  
ATOM   3064  C   ASP A 446     -84.135  19.301 -17.749  1.00  0.72           C  
ATOM   3065  O   ASP A 446     -85.270  19.746 -17.931  1.00  0.72           O  
ATOM   3066  CB  ASP A 446     -84.710  16.833 -17.679  1.00  0.72           C  
ATOM   3067  CG  ASP A 446     -84.567  15.480 -18.367  1.00  0.72           C  
ATOM   3068  OD1 ASP A 446     -84.026  15.415 -19.501  1.00  0.72           O  
ATOM   3069  OD2 ASP A 446     -85.047  14.487 -17.760  1.00  0.72           O  
ATOM   3070  N   HIS A 447     -83.203  20.074 -17.143  1.00  0.67           N  
ATOM   3071  CA  HIS A 447     -83.417  21.486 -16.827  1.00  0.67           C  
ATOM   3072  C   HIS A 447     -83.169  22.400 -18.034  1.00  0.67           C  
ATOM   3073  O   HIS A 447     -82.484  21.987 -18.964  1.00  0.67           O  
ATOM   3074  CB  HIS A 447     -82.496  22.000 -15.692  1.00  0.67           C  
ATOM   3075  CG  HIS A 447     -82.784  21.421 -14.349  1.00  0.67           C  
ATOM   3076  ND1 HIS A 447     -83.974  21.700 -13.707  1.00  0.67           N  
ATOM   3077  CD2 HIS A 447     -82.029  20.588 -13.598  1.00  0.67           C  
ATOM   3078  CE1 HIS A 447     -83.921  21.012 -12.582  1.00  0.67           C  
ATOM   3079  NE2 HIS A 447     -82.762  20.321 -12.465  1.00  0.67           N  
ATOM   3080  N   PRO A 448     -83.667  23.650 -18.081  1.00  0.72           N  
ATOM   3081  CA  PRO A 448     -83.561  24.481 -19.280  1.00  0.72           C  
ATOM   3082  C   PRO A 448     -82.160  24.804 -19.790  1.00  0.72           C  
ATOM   3083  O   PRO A 448     -81.841  24.460 -20.920  1.00  0.72           O  
ATOM   3084  CB  PRO A 448     -84.321  25.773 -18.919  1.00  0.72           C  
ATOM   3085  CG  PRO A 448     -85.352  25.357 -17.864  1.00  0.72           C  
ATOM   3086  CD  PRO A 448     -84.748  24.114 -17.203  1.00  0.72           C  
ATOM   3087  N   GLU A 449     -81.307  25.474 -18.992  1.00  0.66           N  
ATOM   3088  CA  GLU A 449     -80.058  26.049 -19.476  1.00  0.66           C  
ATOM   3089  C   GLU A 449     -78.866  25.106 -19.351  1.00  0.66           C  
ATOM   3090  O   GLU A 449     -77.797  25.469 -18.861  1.00  0.66           O  
ATOM   3091  CB  GLU A 449     -79.755  27.368 -18.720  1.00  0.66           C  
ATOM   3092  CG  GLU A 449     -80.787  28.496 -18.977  1.00  0.66           C  
ATOM   3093  CD  GLU A 449     -80.727  29.087 -20.387  1.00  0.66           C  
ATOM   3094  OE1 GLU A 449     -79.744  28.816 -21.118  1.00  0.66           O  
ATOM   3095  OE2 GLU A 449     -81.675  29.845 -20.717  1.00  0.66           O  
ATOM   3096  N   VAL A 450     -79.021  23.840 -19.772  1.00  0.74           N  
ATOM   3097  CA  VAL A 450     -77.987  22.827 -19.615  1.00  0.74           C  
ATOM   3098  C   VAL A 450     -78.094  21.743 -20.681  1.00  0.74           C  
ATOM   3099  O   VAL A 450     -79.144  21.152 -20.903  1.00  0.74           O  
ATOM   3100  CB  VAL A 450     -77.974  22.261 -18.195  1.00  0.74           C  
ATOM   3101  CG1 VAL A 450     -79.384  21.820 -17.779  1.00  0.74           C  
ATOM   3102  CG2 VAL A 450     -76.953  21.119 -18.027  1.00  0.74           C  
ATOM   3103  N   ALA A 451     -76.985  21.440 -21.390  1.00  0.77           N  
ATOM   3104  CA  ALA A 451     -77.004  20.456 -22.464  1.00  0.77           C  
ATOM   3105  C   ALA A 451     -76.395  19.116 -22.067  1.00  0.77           C  
ATOM   3106  O   ALA A 451     -76.876  18.034 -22.414  1.00  0.77           O  
ATOM   3107  CB  ALA A 451     -76.195  21.019 -23.648  1.00  0.77           C  
ATOM   3108  N   GLN A 452     -75.286  19.148 -21.308  1.00  0.72           N  
ATOM   3109  CA  GLN A 452     -74.571  17.954 -20.916  1.00  0.72           C  
ATOM   3110  C   GLN A 452     -74.119  18.124 -19.483  1.00  0.72           C  
ATOM   3111  O   GLN A 452     -74.006  19.235 -18.968  1.00  0.72           O  
ATOM   3112  CB  GLN A 452     -73.308  17.665 -21.780  1.00  0.72           C  
ATOM   3113  CG  GLN A 452     -73.508  17.723 -23.315  1.00  0.72           C  
ATOM   3114  CD  GLN A 452     -72.158  17.587 -24.026  1.00  0.72           C  
ATOM   3115  OE1 GLN A 452     -71.109  17.946 -23.498  1.00  0.72           O  
ATOM   3116  NE2 GLN A 452     -72.169  17.051 -25.267  1.00  0.72           N  
ATOM   3117  N   ALA A 453     -73.845  16.995 -18.817  1.00  0.82           N  
ATOM   3118  CA  ALA A 453     -73.436  16.959 -17.441  1.00  0.82           C  
ATOM   3119  C   ALA A 453     -72.573  15.733 -17.252  1.00  0.82           C  
ATOM   3120  O   ALA A 453     -72.726  14.766 -17.997  1.00  0.82           O  
ATOM   3121  CB  ALA A 453     -74.670  16.880 -16.520  1.00  0.82           C  
ATOM   3122  N   ALA A 454     -71.659  15.781 -16.267  1.00  0.83           N  
ATOM   3123  CA  ALA A 454     -70.896  14.646 -15.804  1.00  0.83           C  
ATOM   3124  C   ALA A 454     -70.729  14.785 -14.303  1.00  0.83           C  
ATOM   3125  O   ALA A 454     -70.427  15.867 -13.794  1.00  0.83           O  
ATOM   3126  CB  ALA A 454     -69.505  14.571 -16.460  1.00  0.83           C  
ATOM   3127  N   VAL A 455     -70.951  13.699 -13.544  1.00  0.82           N  
ATOM   3128  CA  VAL A 455     -70.969  13.759 -12.088  1.00  0.82           C  
ATOM   3129  C   VAL A 455     -69.940  12.805 -11.523  1.00  0.82           C  
ATOM   3130  O   VAL A 455     -69.934  11.618 -11.833  1.00  0.82           O  
ATOM   3131  CB  VAL A 455     -72.346  13.416 -11.531  1.00  0.82           C  
ATOM   3132  CG1 VAL A 455     -72.358  13.491  -9.991  1.00  0.82           C  
ATOM   3133  CG2 VAL A 455     -73.377  14.398 -12.116  1.00  0.82           C  
ATOM   3134  N   VAL A 456     -69.024  13.299 -10.663  1.00  0.80           N  
ATOM   3135  CA  VAL A 456     -67.945  12.475 -10.134  1.00  0.80           C  
ATOM   3136  C   VAL A 456     -67.780  12.678  -8.640  1.00  0.80           C  
ATOM   3137  O   VAL A 456     -68.214  13.667  -8.050  1.00  0.80           O  
ATOM   3138  CB  VAL A 456     -66.594  12.693 -10.826  1.00  0.80           C  
ATOM   3139  CG1 VAL A 456     -66.682  12.233 -12.293  1.00  0.80           C  
ATOM   3140  CG2 VAL A 456     -66.161  14.166 -10.752  1.00  0.80           C  
ATOM   3141  N   VAL A 457     -67.137  11.704  -7.971  1.00  0.73           N  
ATOM   3142  CA  VAL A 457     -66.809  11.768  -6.561  1.00  0.73           C  
ATOM   3143  C   VAL A 457     -65.482  12.479  -6.385  1.00  0.73           C  
ATOM   3144  O   VAL A 457     -64.562  12.331  -7.188  1.00  0.73           O  
ATOM   3145  CB  VAL A 457     -66.716  10.357  -5.979  1.00  0.73           C  
ATOM   3146  CG1 VAL A 457     -66.269  10.332  -4.503  1.00  0.73           C  
ATOM   3147  CG2 VAL A 457     -68.091   9.678  -6.095  1.00  0.73           C  
ATOM   3148  N   ARG A 458     -65.340  13.273  -5.311  1.00  0.61           N  
ATOM   3149  CA  ARG A 458     -64.058  13.786  -4.901  1.00  0.61           C  
ATOM   3150  C   ARG A 458     -63.888  13.591  -3.408  1.00  0.61           C  
ATOM   3151  O   ARG A 458     -64.822  13.752  -2.620  1.00  0.61           O  
ATOM   3152  CB  ARG A 458     -63.849  15.268  -5.310  1.00  0.61           C  
ATOM   3153  CG  ARG A 458     -64.749  16.294  -4.593  1.00  0.61           C  
ATOM   3154  CD  ARG A 458     -64.407  17.738  -4.974  1.00  0.61           C  
ATOM   3155  NE  ARG A 458     -65.128  18.661  -4.033  1.00  0.61           N  
ATOM   3156  CZ  ARG A 458     -64.666  18.997  -2.820  1.00  0.61           C  
ATOM   3157  NH1 ARG A 458     -63.575  18.439  -2.306  1.00  0.61           N  
ATOM   3158  NH2 ARG A 458     -65.312  19.917  -2.105  1.00  0.61           N  
ATOM   3159  N   GLU A 459     -62.662  13.234  -2.988  1.00  0.61           N  
ATOM   3160  CA  GLU A 459     -62.267  13.233  -1.594  1.00  0.61           C  
ATOM   3161  C   GLU A 459     -61.862  14.645  -1.221  1.00  0.61           C  
ATOM   3162  O   GLU A 459     -61.204  15.342  -1.997  1.00  0.61           O  
ATOM   3163  CB  GLU A 459     -61.141  12.198  -1.331  1.00  0.61           C  
ATOM   3164  CG  GLU A 459     -61.640  10.782  -1.720  1.00  0.61           C  
ATOM   3165  CD  GLU A 459     -60.847   9.572  -1.229  1.00  0.61           C  
ATOM   3166  OE1 GLU A 459     -61.505   8.497  -1.141  1.00  0.61           O  
ATOM   3167  OE2 GLU A 459     -59.625   9.686  -0.981  1.00  0.61           O  
ATOM   3168  N   ASP A 460     -62.326  15.158  -0.066  1.00  0.64           N  
ATOM   3169  CA  ASP A 460     -61.953  16.482   0.373  1.00  0.64           C  
ATOM   3170  C   ASP A 460     -60.733  16.462   1.287  1.00  0.64           C  
ATOM   3171  O   ASP A 460     -60.188  15.420   1.636  1.00  0.64           O  
ATOM   3172  CB  ASP A 460     -63.172  17.303   0.883  1.00  0.64           C  
ATOM   3173  CG  ASP A 460     -63.858  16.782   2.137  1.00  0.64           C  
ATOM   3174  OD1 ASP A 460     -63.237  16.022   2.916  1.00  0.64           O  
ATOM   3175  OD2 ASP A 460     -65.015  17.244   2.338  1.00  0.64           O  
ATOM   3176  N   THR A 461     -60.232  17.657   1.655  1.00  0.49           N  
ATOM   3177  CA  THR A 461     -59.123  17.810   2.591  1.00  0.49           C  
ATOM   3178  C   THR A 461     -59.376  17.199   3.978  1.00  0.49           C  
ATOM   3179  O   THR A 461     -58.441  16.590   4.498  1.00  0.49           O  
ATOM   3180  CB  THR A 461     -58.711  19.277   2.742  1.00  0.49           C  
ATOM   3181  OG1 THR A 461     -58.360  19.823   1.480  1.00  0.49           O  
ATOM   3182  CG2 THR A 461     -57.509  19.473   3.677  1.00  0.49           C  
ATOM   3183  N   PRO A 462     -60.544  17.292   4.646  1.00  0.54           N  
ATOM   3184  CA  PRO A 462     -60.899  16.442   5.782  1.00  0.54           C  
ATOM   3185  C   PRO A 462     -60.786  14.945   5.553  1.00  0.54           C  
ATOM   3186  O   PRO A 462     -60.117  14.275   6.340  1.00  0.54           O  
ATOM   3187  CB  PRO A 462     -62.345  16.831   6.145  1.00  0.54           C  
ATOM   3188  CG  PRO A 462     -62.533  18.249   5.601  1.00  0.54           C  
ATOM   3189  CD  PRO A 462     -61.542  18.342   4.439  1.00  0.54           C  
ATOM   3190  N   GLY A 463     -61.438  14.404   4.505  1.00  0.56           N  
ATOM   3191  CA  GLY A 463     -61.325  12.989   4.164  1.00  0.56           C  
ATOM   3192  C   GLY A 463     -62.599  12.408   3.628  1.00  0.56           C  
ATOM   3193  O   GLY A 463     -62.608  11.332   3.032  1.00  0.56           O  
ATOM   3194  N   ASP A 464     -63.727  13.090   3.866  1.00  0.54           N  
ATOM   3195  CA  ASP A 464     -65.038  12.616   3.493  1.00  0.54           C  
ATOM   3196  C   ASP A 464     -65.296  12.707   1.987  1.00  0.54           C  
ATOM   3197  O   ASP A 464     -64.974  13.671   1.290  1.00  0.54           O  
ATOM   3198  CB  ASP A 464     -66.150  13.362   4.280  1.00  0.54           C  
ATOM   3199  CG  ASP A 464     -66.304  12.864   5.712  1.00  0.54           C  
ATOM   3200  OD1 ASP A 464     -65.813  11.754   6.035  1.00  0.54           O  
ATOM   3201  OD2 ASP A 464     -67.012  13.572   6.475  1.00  0.54           O  
ATOM   3202  N   GLN A 465     -65.925  11.658   1.429  1.00  0.54           N  
ATOM   3203  CA  GLN A 465     -66.291  11.618   0.029  1.00  0.54           C  
ATOM   3204  C   GLN A 465     -67.573  12.382  -0.272  1.00  0.54           C  
ATOM   3205  O   GLN A 465     -68.582  12.288   0.431  1.00  0.54           O  
ATOM   3206  CB  GLN A 465     -66.447  10.158  -0.465  1.00  0.54           C  
ATOM   3207  CG  GLN A 465     -65.112   9.378  -0.409  1.00  0.54           C  
ATOM   3208  CD  GLN A 465     -65.216   7.953  -0.952  1.00  0.54           C  
ATOM   3209  OE1 GLN A 465     -66.292   7.361  -1.036  1.00  0.54           O  
ATOM   3210  NE2 GLN A 465     -64.063   7.372  -1.354  1.00  0.54           N  
ATOM   3211  N   ARG A 466     -67.571  13.152  -1.376  1.00  0.59           N  
ATOM   3212  CA  ARG A 466     -68.751  13.867  -1.812  1.00  0.59           C  
ATOM   3213  C   ARG A 466     -68.733  14.120  -3.307  1.00  0.59           C  
ATOM   3214  O   ARG A 466     -67.717  13.987  -3.984  1.00  0.59           O  
ATOM   3215  CB  ARG A 466     -68.957  15.198  -1.043  1.00  0.59           C  
ATOM   3216  CG  ARG A 466     -67.748  16.155  -1.079  1.00  0.59           C  
ATOM   3217  CD  ARG A 466     -68.043  17.548  -0.509  1.00  0.59           C  
ATOM   3218  NE  ARG A 466     -68.396  17.396   0.936  1.00  0.59           N  
ATOM   3219  CZ  ARG A 466     -69.003  18.332   1.676  1.00  0.59           C  
ATOM   3220  NH1 ARG A 466     -69.395  19.497   1.164  1.00  0.59           N  
ATOM   3221  NH2 ARG A 466     -69.229  18.087   2.964  1.00  0.59           N  
ATOM   3222  N   LEU A 467     -69.907  14.459  -3.865  1.00  0.76           N  
ATOM   3223  CA  LEU A 467     -70.108  14.638  -5.286  1.00  0.76           C  
ATOM   3224  C   LEU A 467     -69.793  16.042  -5.766  1.00  0.76           C  
ATOM   3225  O   LEU A 467     -69.991  17.030  -5.057  1.00  0.76           O  
ATOM   3226  CB  LEU A 467     -71.585  14.353  -5.650  1.00  0.76           C  
ATOM   3227  CG  LEU A 467     -72.023  12.896  -5.430  1.00  0.76           C  
ATOM   3228  CD1 LEU A 467     -73.554  12.794  -5.432  1.00  0.76           C  
ATOM   3229  CD2 LEU A 467     -71.419  11.971  -6.493  1.00  0.76           C  
ATOM   3230  N   VAL A 468     -69.326  16.145  -7.022  1.00  0.82           N  
ATOM   3231  CA  VAL A 468     -69.279  17.383  -7.775  1.00  0.82           C  
ATOM   3232  C   VAL A 468     -69.846  17.120  -9.160  1.00  0.82           C  
ATOM   3233  O   VAL A 468     -69.591  16.089  -9.783  1.00  0.82           O  
ATOM   3234  CB  VAL A 468     -67.895  18.023  -7.876  1.00  0.82           C  
ATOM   3235  CG1 VAL A 468     -67.577  18.710  -6.536  1.00  0.82           C  
ATOM   3236  CG2 VAL A 468     -66.826  16.975  -8.233  1.00  0.82           C  
ATOM   3237  N   ALA A 469     -70.676  18.052  -9.664  1.00  0.85           N  
ATOM   3238  CA  ALA A 469     -71.318  17.931 -10.952  1.00  0.85           C  
ATOM   3239  C   ALA A 469     -70.794  19.009 -11.878  1.00  0.85           C  
ATOM   3240  O   ALA A 469     -70.907  20.202 -11.605  1.00  0.85           O  
ATOM   3241  CB  ALA A 469     -72.845  18.076 -10.805  1.00  0.85           C  
ATOM   3242  N   TYR A 470     -70.202  18.602 -13.012  1.00  0.80           N  
ATOM   3243  CA  TYR A 470     -69.708  19.518 -14.016  1.00  0.80           C  
ATOM   3244  C   TYR A 470     -70.745  19.568 -15.121  1.00  0.80           C  
ATOM   3245  O   TYR A 470     -71.156  18.537 -15.647  1.00  0.80           O  
ATOM   3246  CB  TYR A 470     -68.357  19.050 -14.615  1.00  0.80           C  
ATOM   3247  CG  TYR A 470     -67.285  18.989 -13.559  1.00  0.80           C  
ATOM   3248  CD1 TYR A 470     -66.529  20.129 -13.229  1.00  0.80           C  
ATOM   3249  CD2 TYR A 470     -67.006  17.778 -12.902  1.00  0.80           C  
ATOM   3250  CE1 TYR A 470     -65.525  20.061 -12.250  1.00  0.80           C  
ATOM   3251  CE2 TYR A 470     -66.001  17.711 -11.928  1.00  0.80           C  
ATOM   3252  CZ  TYR A 470     -65.264  18.852 -11.600  1.00  0.80           C  
ATOM   3253  OH  TYR A 470     -64.252  18.773 -10.622  1.00  0.80           O  
ATOM   3254  N   VAL A 471     -71.227  20.770 -15.477  1.00  0.81           N  
ATOM   3255  CA  VAL A 471     -72.320  20.935 -16.423  1.00  0.81           C  
ATOM   3256  C   VAL A 471     -71.917  21.935 -17.484  1.00  0.81           C  
ATOM   3257  O   VAL A 471     -71.118  22.837 -17.235  1.00  0.81           O  
ATOM   3258  CB  VAL A 471     -73.636  21.361 -15.763  1.00  0.81           C  
ATOM   3259  CG1 VAL A 471     -74.110  20.248 -14.810  1.00  0.81           C  
ATOM   3260  CG2 VAL A 471     -73.487  22.683 -14.988  1.00  0.81           C  
ATOM   3261  N   VAL A 472     -72.454  21.796 -18.714  1.00  0.76           N  
ATOM   3262  CA  VAL A 472     -72.209  22.755 -19.785  1.00  0.76           C  
ATOM   3263  C   VAL A 472     -73.545  23.372 -20.179  1.00  0.76           C  
ATOM   3264  O   VAL A 472     -74.541  22.646 -20.284  1.00  0.76           O  
ATOM   3265  CB  VAL A 472     -71.466  22.204 -21.009  1.00  0.76           C  
ATOM   3266  CG1 VAL A 472     -70.150  21.545 -20.556  1.00  0.76           C  
ATOM   3267  CG2 VAL A 472     -72.319  21.210 -21.811  1.00  0.76           C  
ATOM   3268  N   PRO A 473     -73.656  24.691 -20.349  1.00  0.76           N  
ATOM   3269  CA  PRO A 473     -74.932  25.333 -20.621  1.00  0.76           C  
ATOM   3270  C   PRO A 473     -75.433  25.022 -22.015  1.00  0.76           C  
ATOM   3271  O   PRO A 473     -74.638  24.684 -22.894  1.00  0.76           O  
ATOM   3272  CB  PRO A 473     -74.630  26.827 -20.436  1.00  0.76           C  
ATOM   3273  CG  PRO A 473     -73.162  26.972 -20.839  1.00  0.76           C  
ATOM   3274  CD  PRO A 473     -72.542  25.647 -20.392  1.00  0.76           C  
ATOM   3275  N   ASP A 474     -76.758  25.098 -22.228  1.00  0.70           N  
ATOM   3276  CA  ASP A 474     -77.326  25.038 -23.556  1.00  0.70           C  
ATOM   3277  C   ASP A 474     -76.995  26.313 -24.339  1.00  0.70           C  
ATOM   3278  O   ASP A 474     -76.811  27.387 -23.770  1.00  0.70           O  
ATOM   3279  CB  ASP A 474     -78.847  24.742 -23.509  1.00  0.70           C  
ATOM   3280  CG  ASP A 474     -79.327  24.300 -24.881  1.00  0.70           C  
ATOM   3281  OD1 ASP A 474     -80.157  25.015 -25.492  1.00  0.70           O  
ATOM   3282  OD2 ASP A 474     -78.788  23.273 -25.371  1.00  0.70           O  
ATOM   3283  N   HIS A 475     -76.873  26.208 -25.673  1.00  0.54           N  
ATOM   3284  CA  HIS A 475     -76.563  27.357 -26.506  1.00  0.54           C  
ATOM   3285  C   HIS A 475     -77.581  27.441 -27.623  1.00  0.54           C  
ATOM   3286  O   HIS A 475     -77.381  26.818 -28.670  1.00  0.54           O  
ATOM   3287  CB  HIS A 475     -75.156  27.265 -27.144  1.00  0.54           C  
ATOM   3288  CG  HIS A 475     -74.051  27.363 -26.141  1.00  0.54           C  
ATOM   3289  ND1 HIS A 475     -73.694  28.599 -25.637  1.00  0.54           N  
ATOM   3290  CD2 HIS A 475     -73.299  26.388 -25.569  1.00  0.54           C  
ATOM   3291  CE1 HIS A 475     -72.742  28.353 -24.764  1.00  0.54           C  
ATOM   3292  NE2 HIS A 475     -72.459  27.030 -24.684  1.00  0.54           N  
ATOM   3293  N   PRO A 476     -78.665  28.192 -27.475  1.00  0.43           N  
ATOM   3294  CA  PRO A 476     -79.675  28.286 -28.517  1.00  0.43           C  
ATOM   3295  C   PRO A 476     -79.234  29.202 -29.647  1.00  0.43           C  
ATOM   3296  O   PRO A 476     -78.459  30.133 -29.428  1.00  0.43           O  
ATOM   3297  CB  PRO A 476     -80.916  28.805 -27.774  1.00  0.43           C  
ATOM   3298  CG  PRO A 476     -80.353  29.600 -26.596  1.00  0.43           C  
ATOM   3299  CD  PRO A 476     -79.112  28.797 -26.211  1.00  0.43           C  
ATOM   3300  N   ALA A 477     -79.691  28.899 -30.873  1.00  0.19           N  
ATOM   3301  CA  ALA A 477     -79.477  29.725 -32.038  1.00  0.19           C  
ATOM   3302  C   ALA A 477     -80.602  30.783 -32.214  1.00  0.19           C  
ATOM   3303  O   ALA A 477     -81.624  30.727 -31.476  1.00  0.19           O  
ATOM   3304  CB  ALA A 477     -79.438  28.835 -33.296  1.00  0.19           C  
ATOM   3305  OXT ALA A 477     -80.446  31.647 -33.121  1.00  0.19           O  
TER    3306      ALA A 477                                                      
END   
