# Supplementary material for: Functional Cross-Talk of MbtH-Like Proteins During Thaxtomin Biosynthesis in the Potato Common Scab Pathogen Streptomyces scabiei
Source: Front Microbiol. 2020 Oct 15;11:585456. doi: 10.3389/fmicb.2020.585456 (PMC7593251; doi:10.3389/fmicb.2020.585456)
Supplement: Supplementary file 6 [file Data_Sheet_2.ZIP › Supplementary Data 4_TxtH model.pdb]

TITLE     SWISS-MODEL SERVER (https://swissmodel.expasy.org)
TITLE    2 Untitled Project
EXPDTA    THEORETICAL MODEL (SWISS-MODEL SERVER)
AUTHOR    SWISS-MODEL SERVER (SEE REFERENCE IN JRNL Records)
REVDAT   1   14-MAY-20 1MOD    1       14:23
JRNL        AUTH   A.WATERHOUSE,M.BERTONI,S.BIENERT,G.STUDER,G.TAURIELLO,
JRNL        AUTH 2 R.GUMIENNY,F.T.HEER,T.A.P.DE BEER,C.REMPFER,L.BORDOLI,
JRNL        AUTH 3 R.LEPORE,T.SCHWEDE
JRNL        TITL   SWISS-MODEL: HOMOLOGY MODELLING OF PROTEIN STRUCTURES AND
JRNL        TITL 2 COMPLEXES
JRNL        REF    NUCLEIC.ACIDS.RES..           V.  46 W296  2018
JRNL        PMID   29788355
JRNL        DOI    10.1093/nar/gky427
REMARK   1
REMARK   1 REFERENCE 1
REMARK   1  AUTH   S.BIENERT,A.WATERHOUSE,T.A.P.DE BEER,G.TAURIELLO,G.STUDER,
REMARK   1  AUTH 2 L.BORDOLI,T.SCHWEDE
REMARK   1  TITL   THE SWISS-MODEL REPOSITORY - NEW FEATURES AND FUNCTIONALITY
REMARK   1  REF    NUCLEIC.ACIDS.RES..           V.  22       2017
REMARK   1  REFN                   ISSN 0305-1048
REMARK   1  PMID   27899672
REMARK   1  DOI    10.1093/nar/gkw1132
REMARK   1
REMARK   1 REFERENCE 2
REMARK   1  AUTH   N.GUEX,M.C.PEITSCH,T.SCHWEDE
REMARK   1  TITL   AUTOMATED COMPARATIVE PROTEIN STRUCTURE MODELING WITH
REMARK   1  TITL 2 SWISS-MODEL AND SWISS-PDBVIEWER: A HISTORICAL PERSPECTIVE
REMARK   1  REF    ELECTROPHORESIS               V.  30       2009
REMARK   1  REFN                   ISSN 0173-0835
REMARK   1  PMID   19517507
REMARK   1  DOI    10.1002/elps.200900140
REMARK   1
REMARK   1 REFERENCE 3
REMARK   1  AUTH   P.BENKERT,M.BIASINI,T.SCHWEDE
REMARK   1  TITL   TOWARD THE ESTIMATION OF THE ABSOLUTE QUALITY OF INDIVIDUAL
REMARK   1  TITL 2 PROTEIN STRUCTURE MODELS
REMARK   1  REF    BIOINFORMATICS                V.  27       2011
REMARK   1  REFN                   ISSN 1367-4803
REMARK   1  PMID   21134891
REMARK   1  DOI    10.1093/bioinformatics/btq662
REMARK   1
REMARK   1 REFERENCE 4
REMARK   1  AUTH   M.BERTONI,F.KIEFER,M.BIASINI,L.BORDOLI,T.SCHWEDE
REMARK   1  TITL   MODELING PROTEIN QUATERNARY STRUCTURE OF HOMO- AND
REMARK   1  TITL 2 HETERO-OLIGOMERS BEYOND BINARY INTERACTIONS BY HOMOLOGY
REMARK   1  REF    SCI.REP.                      V.   7       2017
REMARK   1  REFN                   ISSN
REMARK   1  PMID   28874689
REMARK   1  DOI    10.1038/s41598-017-09654-8
REMARK   1
REMARK   1 DISCLAIMER
REMARK   1 The SWISS-MODEL SERVER produces theoretical models for proteins.
REMARK   1 The results of any theoretical modelling procedure is
REMARK   1 NON-EXPERIMENTAL and MUST be considered with care. These models may
REMARK   1 contain significant errors. This is especially true for automated
REMARK   1 modeling since there is no human intervention during model
REMARK   1 building. Please read the header section and the logfile carefully
REMARK   1 to know what templates and alignments were used during the model
REMARK   1 building process. All information by the SWISS-MODEL SERVER is
REMARK   1 provided "AS-IS", without any warranty, expressed or implied.
REMARK   2
REMARK   2 COPYRIGHT NOTICE
REMARK   2 This SWISS-MODEL protein model is copyright. It is produced by the
REMARK   2 SWISS-MODEL server, developed by the Computational Structural
REMARK   2 Biology Group at the SIB Swiss Institute of Bioinformatics at the
REMARK   2 Biozentrum, University of Basel (https://swissmodel.expasy.org). This
REMARK   2 model is licensed under the CC BY-SA 4.0 Creative Commons
REMARK   2 Attribution-ShareAlike 4.0 International License
REMARK   2 (https://creativecommons.org/licenses/by-sa/4.0/legalcode), i.e. you
REMARK   2 can copy and redistribute the model in any medium or format,
REMARK   2 transform and build upon the model for any purpose, even
REMARK   2 commercially, under the following terms:
REMARK   2 Attribution - You must give appropriate credit, provide a link to
REMARK   2 the license, and indicate if changes were made. You may do so in any
REMARK   2 reasonable manner, but not in any way that suggests the licensor
REMARK   2 endorses you or your use. When you publish, patent or distribute
REMARK   2 results that were fully or partially based on the model, please cite
REMARK   2 the corresponding papers mentioned under JRNL.
REMARK   2 ShareAlike - If you remix, transform, or build upon the material,
REMARK   2 you must distribute your contributions under the same license as the
REMARK   2 original.
REMARK   2 No additional restrictions - you may not apply legal terms or
REMARK   2 technological measures that legally restrict others from doing
REMARK   2 anything the license permits.
REMARK   2 Find a human-readable summary of (and not a substitute for) the
REMARK   2 CC BY-SA 4.0 license at this link:
REMARK   2 https://creativecommons.org/licenses/by-sa/4.0/
REMARK   3 
REMARK   3 MODEL INFORMATION
REMARK   3  ENGIN   PROMOD3
REMARK   3  VERSN   3.0.0
REMARK   3  OSTAT   monomer
REMARK   3  OSRSN   MONOMER (USER)
REMARK   3  QSPRD   0.000
REMARK   3  QMN4    0.31
REMARK   3  MODT    FALSE
REMARK   3 
REMARK   3 TEMPLATE 1
REMARK   3  PDBID   6ea3
REMARK   3  CHAIN   A
REMARK   3  MMCIF   A
REMARK   3  PDBV    2020-05-08
REMARK   3  SMTLE   6ea3.1.A
REMARK   3  SMTLV   2020-05-13
REMARK   3  MTHD    X-RAY DIFFRACTION 1.65 A
REMARK   3  FOUND   HHblits
REMARK   3  SIM     0.49
REMARK   3  SID     56.92
REMARK   3  OSTAT   monomer
REMARK   3  LIGND   SRP
REMARK   3  ALN A TRG VPSPFDDHDGQFHVLRNEEGQFSLWPNFADIPSGWRSVSGPSPRGSALEYIEKEWTDM
REMARK   3  ALN A TRG RPASVRE
REMARK   3  ALN A TPL MTNPFDDDEGVFLVLVNDEDQYSLWPEFAEVPQGWRTVFGPTSRAAALDYINTHWTDL
REMARK   3  ALN A TPL RPRSLRE
REMARK   3  ALN A OFF 7
ATOM      1  N   PRO A   2     -27.590  25.251   3.349  1.00  0.45           N  
ATOM      2  CA  PRO A   2     -28.159  25.759   4.652  1.00  0.45           C  
ATOM      3  C   PRO A   2     -29.576  25.306   4.833  1.00  0.45           C  
ATOM      4  O   PRO A   2     -30.321  25.265   3.833  1.00  0.45           O  
ATOM      5  CB  PRO A   2     -27.934  27.261   4.623  1.00  0.45           C  
ATOM      6  CG  PRO A   2     -26.928  27.550   3.496  1.00  0.45           C  
ATOM      7  CD  PRO A   2     -27.085  26.428   2.494  1.00  0.45           C  
ATOM      8  N   SER A   3     -29.956  24.925   6.064  1.00  0.62           N  
ATOM      9  CA  SER A   3     -31.274  24.460   6.469  1.00  0.62           C  
ATOM     10  C   SER A   3     -32.322  25.581   6.450  1.00  0.62           C  
ATOM     11  O   SER A   3     -32.006  26.674   6.919  1.00  0.62           O  
ATOM     12  CB  SER A   3     -31.216  23.804   7.883  1.00  0.62           C  
ATOM     13  OG  SER A   3     -32.466  23.244   8.291  1.00  0.62           O  
ATOM     14  N   PRO A   4     -33.562  25.411   5.968  1.00  0.73           N  
ATOM     15  CA  PRO A   4     -34.551  26.485   5.858  1.00  0.73           C  
ATOM     16  C   PRO A   4     -34.987  27.010   7.211  1.00  0.73           C  
ATOM     17  O   PRO A   4     -35.426  28.149   7.299  1.00  0.73           O  
ATOM     18  CB  PRO A   4     -35.726  25.856   5.083  1.00  0.73           C  
ATOM     19  CG  PRO A   4     -35.551  24.347   5.273  1.00  0.73           C  
ATOM     20  CD  PRO A   4     -34.035  24.182   5.339  1.00  0.73           C  
ATOM     21  N   PHE A   5     -34.878  26.203   8.284  1.00  0.72           N  
ATOM     22  CA  PHE A   5     -35.234  26.604   9.634  1.00  0.72           C  
ATOM     23  C   PHE A   5     -34.202  27.556  10.246  1.00  0.72           C  
ATOM     24  O   PHE A   5     -34.496  28.243  11.223  1.00  0.72           O  
ATOM     25  CB  PHE A   5     -35.440  25.382  10.569  1.00  0.72           C  
ATOM     26  CG  PHE A   5     -36.613  24.552  10.112  1.00  0.72           C  
ATOM     27  CD1 PHE A   5     -37.918  24.876  10.525  1.00  0.72           C  
ATOM     28  CD2 PHE A   5     -36.424  23.420   9.301  1.00  0.72           C  
ATOM     29  CE1 PHE A   5     -38.998  24.062  10.161  1.00  0.72           C  
ATOM     30  CE2 PHE A   5     -37.512  22.624   8.917  1.00  0.72           C  
ATOM     31  CZ  PHE A   5     -38.800  22.946   9.348  1.00  0.72           C  
ATOM     32  N   ASP A   6     -32.991  27.656   9.653  1.00  0.74           N  
ATOM     33  CA  ASP A   6     -31.913  28.521  10.092  1.00  0.74           C  
ATOM     34  C   ASP A   6     -31.819  29.773   9.246  1.00  0.74           C  
ATOM     35  O   ASP A   6     -31.022  30.660   9.541  1.00  0.74           O  
ATOM     36  CB  ASP A   6     -30.558  27.777  10.002  1.00  0.74           C  
ATOM     37  CG  ASP A   6     -30.511  26.723  11.087  1.00  0.74           C  
ATOM     38  OD1 ASP A   6     -30.987  27.024  12.216  1.00  0.74           O  
ATOM     39  OD2 ASP A   6     -30.019  25.605  10.782  1.00  0.74           O  
ATOM     40  N   ASP A   7     -32.653  29.915   8.194  1.00  0.75           N  
ATOM     41  CA  ASP A   7     -32.580  31.061   7.319  1.00  0.75           C  
ATOM     42  C   ASP A   7     -33.082  32.317   8.026  1.00  0.75           C  
ATOM     43  O   ASP A   7     -34.274  32.454   8.326  1.00  0.75           O  
ATOM     44  CB  ASP A   7     -33.337  30.719   6.007  1.00  0.75           C  
ATOM     45  CG  ASP A   7     -33.094  31.729   4.901  1.00  0.75           C  
ATOM     46  OD1 ASP A   7     -32.593  32.838   5.210  1.00  0.75           O  
ATOM     47  OD2 ASP A   7     -33.424  31.385   3.739  1.00  0.75           O  
ATOM     48  N   HIS A   8     -32.193  33.281   8.342  1.00  0.69           N  
ATOM     49  CA  HIS A   8     -32.559  34.483   9.061  1.00  0.69           C  
ATOM     50  C   HIS A   8     -33.424  35.429   8.238  1.00  0.69           C  
ATOM     51  O   HIS A   8     -34.184  36.199   8.819  1.00  0.69           O  
ATOM     52  CB  HIS A   8     -31.323  35.222   9.650  1.00  0.69           C  
ATOM     53  CG  HIS A   8     -30.367  35.810   8.664  1.00  0.69           C  
ATOM     54  ND1 HIS A   8     -29.446  35.003   8.032  1.00  0.69           N  
ATOM     55  CD2 HIS A   8     -30.267  37.090   8.221  1.00  0.69           C  
ATOM     56  CE1 HIS A   8     -28.813  35.811   7.197  1.00  0.69           C  
ATOM     57  NE2 HIS A   8     -29.272  37.083   7.274  1.00  0.69           N  
ATOM     58  N   ASP A   9     -33.369  35.306   6.890  1.00  0.73           N  
ATOM     59  CA  ASP A   9     -34.078  36.144   5.948  1.00  0.73           C  
ATOM     60  C   ASP A   9     -35.328  35.433   5.409  1.00  0.73           C  
ATOM     61  O   ASP A   9     -36.070  35.963   4.580  1.00  0.73           O  
ATOM     62  CB  ASP A   9     -33.114  36.511   4.783  1.00  0.73           C  
ATOM     63  CG  ASP A   9     -32.003  37.438   5.262  1.00  0.73           C  
ATOM     64  OD1 ASP A   9     -32.289  38.298   6.137  1.00  0.73           O  
ATOM     65  OD2 ASP A   9     -30.860  37.340   4.740  1.00  0.73           O  
ATOM     66  N   GLY A  10     -35.631  34.203   5.895  1.00  0.78           N  
ATOM     67  CA  GLY A  10     -36.853  33.492   5.529  1.00  0.78           C  
ATOM     68  C   GLY A  10     -38.134  34.102   6.061  1.00  0.78           C  
ATOM     69  O   GLY A  10     -38.138  34.993   6.915  1.00  0.78           O  
ATOM     70  N   GLN A  11     -39.292  33.581   5.620  1.00  0.74           N  
ATOM     71  CA  GLN A  11     -40.592  34.004   6.095  1.00  0.74           C  
ATOM     72  C   GLN A  11     -41.198  32.816   6.813  1.00  0.74           C  
ATOM     73  O   GLN A  11     -41.233  31.699   6.286  1.00  0.74           O  
ATOM     74  CB  GLN A  11     -41.509  34.422   4.914  1.00  0.74           C  
ATOM     75  CG  GLN A  11     -41.000  35.602   4.055  1.00  0.74           C  
ATOM     76  CD  GLN A  11     -40.999  36.907   4.844  1.00  0.74           C  
ATOM     77  OE1 GLN A  11     -41.971  37.253   5.516  1.00  0.74           O  
ATOM     78  NE2 GLN A  11     -39.892  37.676   4.746  1.00  0.74           N  
ATOM     79  N   PHE A  12     -41.655  33.011   8.060  1.00  0.78           N  
ATOM     80  CA  PHE A  12     -41.976  31.918   8.951  1.00  0.78           C  
ATOM     81  C   PHE A  12     -43.350  32.051   9.566  1.00  0.78           C  
ATOM     82  O   PHE A  12     -43.864  33.140   9.795  1.00  0.78           O  
ATOM     83  CB  PHE A  12     -40.958  31.834  10.115  1.00  0.78           C  
ATOM     84  CG  PHE A  12     -39.626  31.386   9.600  1.00  0.78           C  
ATOM     85  CD1 PHE A  12     -38.665  32.325   9.204  1.00  0.78           C  
ATOM     86  CD2 PHE A  12     -39.328  30.020   9.486  1.00  0.78           C  
ATOM     87  CE1 PHE A  12     -37.424  31.908   8.718  1.00  0.78           C  
ATOM     88  CE2 PHE A  12     -38.087  29.595   8.998  1.00  0.78           C  
ATOM     89  CZ  PHE A  12     -37.128  30.545   8.628  1.00  0.78           C  
ATOM     90  N   HIS A  13     -43.953  30.889   9.864  1.00  0.80           N  
ATOM     91  CA  HIS A  13     -45.118  30.739  10.705  1.00  0.80           C  
ATOM     92  C   HIS A  13     -44.684  30.122  12.012  1.00  0.80           C  
ATOM     93  O   HIS A  13     -43.601  29.534  12.124  1.00  0.80           O  
ATOM     94  CB  HIS A  13     -46.171  29.774  10.112  1.00  0.80           C  
ATOM     95  CG  HIS A  13     -46.717  30.212   8.804  1.00  0.80           C  
ATOM     96  ND1 HIS A  13     -47.625  31.249   8.754  1.00  0.80           N  
ATOM     97  CD2 HIS A  13     -46.542  29.680   7.574  1.00  0.80           C  
ATOM     98  CE1 HIS A  13     -47.986  31.327   7.496  1.00  0.80           C  
ATOM     99  NE2 HIS A  13     -47.360  30.398   6.727  1.00  0.80           N  
ATOM    100  N   VAL A  14     -45.553  30.204  13.023  1.00  0.86           N  
ATOM    101  CA  VAL A  14     -45.461  29.417  14.235  1.00  0.86           C  
ATOM    102  C   VAL A  14     -46.638  28.466  14.245  1.00  0.86           C  
ATOM    103  O   VAL A  14     -47.791  28.873  14.075  1.00  0.86           O  
ATOM    104  CB  VAL A  14     -45.521  30.262  15.500  1.00  0.86           C  
ATOM    105  CG1 VAL A  14     -45.478  29.369  16.752  1.00  0.86           C  
ATOM    106  CG2 VAL A  14     -44.333  31.242  15.522  1.00  0.86           C  
ATOM    107  N   LEU A  15     -46.376  27.165  14.454  1.00  0.84           N  
ATOM    108  CA  LEU A  15     -47.398  26.149  14.531  1.00  0.84           C  
ATOM    109  C   LEU A  15     -47.475  25.577  15.925  1.00  0.84           C  
ATOM    110  O   LEU A  15     -46.471  25.509  16.639  1.00  0.84           O  
ATOM    111  CB  LEU A  15     -47.144  24.962  13.572  1.00  0.84           C  
ATOM    112  CG  LEU A  15     -46.784  25.332  12.123  1.00  0.84           C  
ATOM    113  CD1 LEU A  15     -46.482  24.045  11.338  1.00  0.84           C  
ATOM    114  CD2 LEU A  15     -47.879  26.152  11.423  1.00  0.84           C  
ATOM    115  N   ARG A  16     -48.668  25.127  16.344  1.00  0.75           N  
ATOM    116  CA  ARG A  16     -48.857  24.402  17.585  1.00  0.75           C  
ATOM    117  C   ARG A  16     -49.663  23.137  17.327  1.00  0.75           C  
ATOM    118  O   ARG A  16     -50.561  23.134  16.482  1.00  0.75           O  
ATOM    119  CB  ARG A  16     -49.556  25.304  18.638  1.00  0.75           C  
ATOM    120  CG  ARG A  16     -49.739  24.668  20.033  1.00  0.75           C  
ATOM    121  CD  ARG A  16     -50.342  25.632  21.067  1.00  0.75           C  
ATOM    122  NE  ARG A  16     -51.087  24.811  22.089  1.00  0.75           N  
ATOM    123  CZ  ARG A  16     -51.675  25.276  23.199  1.00  0.75           C  
ATOM    124  NH1 ARG A  16     -52.214  24.415  24.065  1.00  0.75           N  
ATOM    125  NH2 ARG A  16     -51.754  26.577  23.453  1.00  0.75           N  
ATOM    126  N   ASN A  17     -49.360  22.019  18.020  1.00  0.80           N  
ATOM    127  CA  ASN A  17     -50.126  20.782  17.931  1.00  0.80           C  
ATOM    128  C   ASN A  17     -51.187  20.660  19.040  1.00  0.80           C  
ATOM    129  O   ASN A  17     -51.436  21.586  19.833  1.00  0.80           O  
ATOM    130  CB  ASN A  17     -49.198  19.526  17.777  1.00  0.80           C  
ATOM    131  CG  ASN A  17     -48.330  19.248  19.002  1.00  0.80           C  
ATOM    132  OD1 ASN A  17     -48.452  19.899  20.034  1.00  0.80           O  
ATOM    133  ND2 ASN A  17     -47.454  18.217  18.899  1.00  0.80           N  
ATOM    134  N   GLU A  18     -51.878  19.509  19.137  1.00  0.75           N  
ATOM    135  CA  GLU A  18     -52.817  19.194  20.202  1.00  0.75           C  
ATOM    136  C   GLU A  18     -52.173  19.058  21.580  1.00  0.75           C  
ATOM    137  O   GLU A  18     -52.776  19.393  22.588  1.00  0.75           O  
ATOM    138  CB  GLU A  18     -53.647  17.952  19.840  1.00  0.75           C  
ATOM    139  CG  GLU A  18     -54.563  18.204  18.618  1.00  0.75           C  
ATOM    140  CD  GLU A  18     -55.401  16.975  18.277  1.00  0.75           C  
ATOM    141  OE1 GLU A  18     -55.204  15.917  18.922  1.00  0.75           O  
ATOM    142  OE2 GLU A  18     -56.242  17.111  17.353  1.00  0.75           O  
ATOM    143  N   GLU A  19     -50.870  18.691  21.636  1.00  0.77           N  
ATOM    144  CA  GLU A  19     -50.148  18.504  22.882  1.00  0.77           C  
ATOM    145  C   GLU A  19     -49.501  19.792  23.345  1.00  0.77           C  
ATOM    146  O   GLU A  19     -48.788  19.850  24.334  1.00  0.77           O  
ATOM    147  CB  GLU A  19     -49.022  17.455  22.699  1.00  0.77           C  
ATOM    148  CG  GLU A  19     -49.557  16.001  22.723  1.00  0.77           C  
ATOM    149  CD  GLU A  19     -49.885  15.489  24.136  1.00  0.77           C  
ATOM    150  OE1 GLU A  19     -49.715  14.270  24.397  1.00  0.77           O  
ATOM    151  OE2 GLU A  19     -50.282  16.307  25.006  1.00  0.77           O  
ATOM    152  N   GLY A  20     -49.770  20.896  22.623  1.00  0.82           N  
ATOM    153  CA  GLY A  20     -49.256  22.214  22.942  1.00  0.82           C  
ATOM    154  C   GLY A  20     -47.803  22.442  22.763  1.00  0.82           C  
ATOM    155  O   GLY A  20     -47.254  23.383  23.332  1.00  0.82           O  
ATOM    156  N   GLN A  21     -47.181  21.640  21.906  1.00  0.77           N  
ATOM    157  CA  GLN A  21     -45.820  21.797  21.486  1.00  0.77           C  
ATOM    158  C   GLN A  21     -45.792  22.701  20.282  1.00  0.77           C  
ATOM    159  O   GLN A  21     -46.749  22.754  19.504  1.00  0.77           O  
ATOM    160  CB  GLN A  21     -45.216  20.425  21.129  1.00  0.77           C  
ATOM    161  CG  GLN A  21     -45.271  19.439  22.315  1.00  0.77           C  
ATOM    162  CD  GLN A  21     -44.882  18.044  21.843  1.00  0.77           C  
ATOM    163  OE1 GLN A  21     -45.497  17.484  20.938  1.00  0.77           O  
ATOM    164  NE2 GLN A  21     -43.830  17.460  22.463  1.00  0.77           N  
ATOM    165  N   PHE A  22     -44.697  23.456  20.122  1.00  0.82           N  
ATOM    166  CA  PHE A  22     -44.592  24.498  19.133  1.00  0.82           C  
ATOM    167  C   PHE A  22     -43.542  24.145  18.115  1.00  0.82           C  
ATOM    168  O   PHE A  22     -42.554  23.469  18.403  1.00  0.82           O  
ATOM    169  CB  PHE A  22     -44.207  25.861  19.754  1.00  0.82           C  
ATOM    170  CG  PHE A  22     -45.379  26.487  20.449  1.00  0.82           C  
ATOM    171  CD1 PHE A  22     -45.946  25.968  21.626  1.00  0.82           C  
ATOM    172  CD2 PHE A  22     -45.922  27.651  19.900  1.00  0.82           C  
ATOM    173  CE1 PHE A  22     -47.007  26.630  22.257  1.00  0.82           C  
ATOM    174  CE2 PHE A  22     -47.014  28.285  20.492  1.00  0.82           C  
ATOM    175  CZ  PHE A  22     -47.533  27.799  21.694  1.00  0.82           C  
ATOM    176  N   SER A  23     -43.753  24.612  16.879  1.00  0.85           N  
ATOM    177  CA  SER A  23     -42.821  24.428  15.790  1.00  0.85           C  
ATOM    178  C   SER A  23     -42.703  25.727  15.028  1.00  0.85           C  
ATOM    179  O   SER A  23     -43.706  26.355  14.676  1.00  0.85           O  
ATOM    180  CB  SER A  23     -43.274  23.303  14.825  1.00  0.85           C  
ATOM    181  OG  SER A  23     -42.260  22.987  13.874  1.00  0.85           O  
ATOM    182  N   LEU A  24     -41.464  26.181  14.761  1.00  0.84           N  
ATOM    183  CA  LEU A  24     -41.132  27.131  13.718  1.00  0.84           C  
ATOM    184  C   LEU A  24     -41.422  26.499  12.365  1.00  0.84           C  
ATOM    185  O   LEU A  24     -41.179  25.299  12.205  1.00  0.84           O  
ATOM    186  CB  LEU A  24     -39.618  27.454  13.820  1.00  0.84           C  
ATOM    187  CG  LEU A  24     -39.088  28.562  12.887  1.00  0.84           C  
ATOM    188  CD1 LEU A  24     -39.726  29.925  13.205  1.00  0.84           C  
ATOM    189  CD2 LEU A  24     -37.551  28.647  12.973  1.00  0.84           C  
ATOM    190  N   TRP A  25     -41.947  27.209  11.358  1.00  0.78           N  
ATOM    191  CA  TRP A  25     -42.252  26.575  10.091  1.00  0.78           C  
ATOM    192  C   TRP A  25     -42.011  27.532   8.941  1.00  0.78           C  
ATOM    193  O   TRP A  25     -42.471  28.673   9.037  1.00  0.78           O  
ATOM    194  CB  TRP A  25     -43.727  26.112  10.095  1.00  0.78           C  
ATOM    195  CG  TRP A  25     -44.094  25.147   8.981  1.00  0.78           C  
ATOM    196  CD1 TRP A  25     -44.869  25.354   7.876  1.00  0.78           C  
ATOM    197  CD2 TRP A  25     -43.597  23.803   8.895  1.00  0.78           C  
ATOM    198  NE1 TRP A  25     -44.895  24.219   7.106  1.00  0.78           N  
ATOM    199  CE2 TRP A  25     -44.104  23.259   7.687  1.00  0.78           C  
ATOM    200  CE3 TRP A  25     -42.763  23.055   9.721  1.00  0.78           C  
ATOM    201  CZ2 TRP A  25     -43.761  21.975   7.296  1.00  0.78           C  
ATOM    202  CZ3 TRP A  25     -42.435  21.751   9.329  1.00  0.78           C  
ATOM    203  CH2 TRP A  25     -42.925  21.216   8.128  1.00  0.78           C  
ATOM    204  N   PRO A  26     -41.323  27.194   7.852  1.00  0.81           N  
ATOM    205  CA  PRO A  26     -41.170  28.095   6.729  1.00  0.81           C  
ATOM    206  C   PRO A  26     -42.483  28.200   5.980  1.00  0.81           C  
ATOM    207  O   PRO A  26     -43.180  27.198   5.806  1.00  0.81           O  
ATOM    208  CB  PRO A  26     -40.067  27.439   5.880  1.00  0.81           C  
ATOM    209  CG  PRO A  26     -40.169  25.935   6.170  1.00  0.81           C  
ATOM    210  CD  PRO A  26     -40.736  25.879   7.589  1.00  0.81           C  
ATOM    211  N   ASN A  27     -42.862  29.402   5.525  1.00  0.77           N  
ATOM    212  CA  ASN A  27     -44.149  29.646   4.891  1.00  0.77           C  
ATOM    213  C   ASN A  27     -44.375  28.947   3.553  1.00  0.77           C  
ATOM    214  O   ASN A  27     -45.515  28.783   3.132  1.00  0.77           O  
ATOM    215  CB  ASN A  27     -44.427  31.167   4.723  1.00  0.77           C  
ATOM    216  CG  ASN A  27     -43.498  31.807   3.693  1.00  0.77           C  
ATOM    217  OD1 ASN A  27     -42.370  31.380   3.445  1.00  0.77           O  
ATOM    218  ND2 ASN A  27     -43.989  32.877   3.030  1.00  0.77           N  
ATOM    219  N   PHE A  28     -43.282  28.559   2.860  1.00  0.71           N  
ATOM    220  CA  PHE A  28     -43.314  27.869   1.587  1.00  0.71           C  
ATOM    221  C   PHE A  28     -43.801  26.427   1.686  1.00  0.71           C  
ATOM    222  O   PHE A  28     -44.197  25.835   0.693  1.00  0.71           O  
ATOM    223  CB  PHE A  28     -41.918  27.921   0.864  1.00  0.71           C  
ATOM    224  CG  PHE A  28     -40.786  27.154   1.537  1.00  0.71           C  
ATOM    225  CD1 PHE A  28     -40.744  25.747   1.503  1.00  0.71           C  
ATOM    226  CD2 PHE A  28     -39.713  27.828   2.147  1.00  0.71           C  
ATOM    227  CE1 PHE A  28     -39.708  25.033   2.113  1.00  0.71           C  
ATOM    228  CE2 PHE A  28     -38.649  27.119   2.725  1.00  0.71           C  
ATOM    229  CZ  PHE A  28     -38.656  25.719   2.723  1.00  0.71           C  
ATOM    230  N   ALA A  29     -43.738  25.814   2.888  1.00  0.80           N  
ATOM    231  CA  ALA A  29     -44.074  24.423   3.058  1.00  0.80           C  
ATOM    232  C   ALA A  29     -45.492  24.280   3.567  1.00  0.80           C  
ATOM    233  O   ALA A  29     -45.923  25.011   4.462  1.00  0.80           O  
ATOM    234  CB  ALA A  29     -43.096  23.753   4.049  1.00  0.80           C  
ATOM    235  N   ASP A  30     -46.249  23.302   3.027  1.00  0.72           N  
ATOM    236  CA  ASP A  30     -47.572  22.953   3.498  1.00  0.72           C  
ATOM    237  C   ASP A  30     -47.571  22.605   4.981  1.00  0.72           C  
ATOM    238  O   ASP A  30     -46.692  21.895   5.476  1.00  0.72           O  
ATOM    239  CB  ASP A  30     -48.158  21.755   2.696  1.00  0.72           C  
ATOM    240  CG  ASP A  30     -48.449  22.113   1.248  1.00  0.72           C  
ATOM    241  OD1 ASP A  30     -48.479  23.323   0.923  1.00  0.72           O  
ATOM    242  OD2 ASP A  30     -48.660  21.157   0.460  1.00  0.72           O  
ATOM    243  N   ILE A  31     -48.554  23.133   5.739  1.00  0.76           N  
ATOM    244  CA  ILE A  31     -48.689  22.883   7.166  1.00  0.76           C  
ATOM    245  C   ILE A  31     -49.005  21.406   7.388  1.00  0.76           C  
ATOM    246  O   ILE A  31     -49.995  20.936   6.824  1.00  0.76           O  
ATOM    247  CB  ILE A  31     -49.755  23.769   7.814  1.00  0.76           C  
ATOM    248  CG1 ILE A  31     -49.293  25.245   7.751  1.00  0.76           C  
ATOM    249  CG2 ILE A  31     -50.024  23.326   9.276  1.00  0.76           C  
ATOM    250  CD1 ILE A  31     -50.380  26.229   8.198  1.00  0.76           C  
ATOM    251  N   PRO A  32     -48.250  20.604   8.143  1.00  0.79           N  
ATOM    252  CA  PRO A  32     -48.582  19.200   8.319  1.00  0.79           C  
ATOM    253  C   PRO A  32     -49.873  18.990   9.086  1.00  0.79           C  
ATOM    254  O   PRO A  32     -50.260  19.833   9.896  1.00  0.79           O  
ATOM    255  CB  PRO A  32     -47.383  18.621   9.090  1.00  0.79           C  
ATOM    256  CG  PRO A  32     -46.227  19.539   8.696  1.00  0.79           C  
ATOM    257  CD  PRO A  32     -46.905  20.907   8.628  1.00  0.79           C  
ATOM    258  N   SER A  33     -50.553  17.850   8.865  1.00  0.79           N  
ATOM    259  CA  SER A  33     -51.754  17.472   9.600  1.00  0.79           C  
ATOM    260  C   SER A  33     -51.522  17.398  11.109  1.00  0.79           C  
ATOM    261  O   SER A  33     -50.480  16.930  11.567  1.00  0.79           O  
ATOM    262  CB  SER A  33     -52.299  16.104   9.104  1.00  0.79           C  
ATOM    263  OG  SER A  33     -53.547  15.765   9.712  1.00  0.79           O  
ATOM    264  N   GLY A  34     -52.490  17.881  11.920  1.00  0.83           N  
ATOM    265  CA  GLY A  34     -52.374  17.929  13.377  1.00  0.83           C  
ATOM    266  C   GLY A  34     -51.691  19.162  13.927  1.00  0.83           C  
ATOM    267  O   GLY A  34     -51.499  19.288  15.131  1.00  0.83           O  
ATOM    268  N   TRP A  35     -51.325  20.119  13.050  1.00  0.80           N  
ATOM    269  CA  TRP A  35     -50.692  21.364  13.437  1.00  0.80           C  
ATOM    270  C   TRP A  35     -51.544  22.540  12.994  1.00  0.80           C  
ATOM    271  O   TRP A  35     -52.148  22.546  11.924  1.00  0.80           O  
ATOM    272  CB  TRP A  35     -49.260  21.491  12.851  1.00  0.80           C  
ATOM    273  CG  TRP A  35     -48.289  20.440  13.369  1.00  0.80           C  
ATOM    274  CD1 TRP A  35     -48.112  19.163  12.918  1.00  0.80           C  
ATOM    275  CD2 TRP A  35     -47.394  20.608  14.482  1.00  0.80           C  
ATOM    276  NE1 TRP A  35     -47.153  18.521  13.671  1.00  0.80           N  
ATOM    277  CE2 TRP A  35     -46.697  19.385  14.640  1.00  0.80           C  
ATOM    278  CE3 TRP A  35     -47.154  21.679  15.334  1.00  0.80           C  
ATOM    279  CZ2 TRP A  35     -45.755  19.232  15.650  1.00  0.80           C  
ATOM    280  CZ3 TRP A  35     -46.206  21.523  16.352  1.00  0.80           C  
ATOM    281  CH2 TRP A  35     -45.510  20.316  16.509  1.00  0.80           C  
ATOM    282  N   ARG A  36     -51.637  23.581  13.842  1.00  0.76           N  
ATOM    283  CA  ARG A  36     -52.398  24.776  13.543  1.00  0.76           C  
ATOM    284  C   ARG A  36     -51.487  25.985  13.573  1.00  0.76           C  
ATOM    285  O   ARG A  36     -50.645  26.116  14.460  1.00  0.76           O  
ATOM    286  CB  ARG A  36     -53.586  24.957  14.526  1.00  0.76           C  
ATOM    287  CG  ARG A  36     -53.209  25.176  16.008  1.00  0.76           C  
ATOM    288  CD  ARG A  36     -54.436  25.288  16.909  1.00  0.76           C  
ATOM    289  NE  ARG A  36     -53.963  25.267  18.335  1.00  0.76           N  
ATOM    290  CZ  ARG A  36     -53.894  24.162  19.089  1.00  0.76           C  
ATOM    291  NH1 ARG A  36     -54.191  22.952  18.630  1.00  0.76           N  
ATOM    292  NH2 ARG A  36     -53.519  24.252  20.361  1.00  0.76           N  
ATOM    293  N   SER A  37     -51.625  26.896  12.583  1.00  0.83           N  
ATOM    294  CA  SER A  37     -50.915  28.171  12.549  1.00  0.83           C  
ATOM    295  C   SER A  37     -51.445  29.115  13.619  1.00  0.83           C  
ATOM    296  O   SER A  37     -52.651  29.353  13.692  1.00  0.83           O  
ATOM    297  CB  SER A  37     -50.989  28.866  11.157  1.00  0.83           C  
ATOM    298  OG  SER A  37     -50.207  30.063  11.146  1.00  0.83           O  
ATOM    299  N   VAL A  38     -50.563  29.641  14.498  1.00  0.85           N  
ATOM    300  CA  VAL A  38     -50.948  30.581  15.544  1.00  0.85           C  
ATOM    301  C   VAL A  38     -50.256  31.928  15.411  1.00  0.85           C  
ATOM    302  O   VAL A  38     -50.613  32.883  16.088  1.00  0.85           O  
ATOM    303  CB  VAL A  38     -50.676  30.049  16.954  1.00  0.85           C  
ATOM    304  CG1 VAL A  38     -51.555  28.808  17.202  1.00  0.85           C  
ATOM    305  CG2 VAL A  38     -49.183  29.726  17.179  1.00  0.85           C  
ATOM    306  N   SER A  39     -49.256  32.061  14.516  1.00  0.84           N  
ATOM    307  CA  SER A  39     -48.580  33.334  14.337  1.00  0.84           C  
ATOM    308  C   SER A  39     -47.873  33.304  13.006  1.00  0.84           C  
ATOM    309  O   SER A  39     -47.468  32.236  12.543  1.00  0.84           O  
ATOM    310  CB  SER A  39     -47.531  33.629  15.454  1.00  0.84           C  
ATOM    311  OG  SER A  39     -46.902  34.908  15.330  1.00  0.84           O  
ATOM    312  N   GLY A  40     -47.678  34.486  12.393  1.00  0.77           N  
ATOM    313  CA  GLY A  40     -47.053  34.672  11.093  1.00  0.77           C  
ATOM    314  C   GLY A  40     -48.021  34.770   9.933  1.00  0.77           C  
ATOM    315  O   GLY A  40     -49.234  34.675  10.125  1.00  0.77           O  
ATOM    316  N   PRO A  41     -47.560  35.001   8.705  1.00  0.85           N  
ATOM    317  CA  PRO A  41     -46.163  35.015   8.275  1.00  0.85           C  
ATOM    318  C   PRO A  41     -45.390  36.195   8.818  1.00  0.85           C  
ATOM    319  O   PRO A  41     -45.922  37.297   8.914  1.00  0.85           O  
ATOM    320  CB  PRO A  41     -46.232  35.086   6.739  1.00  0.85           C  
ATOM    321  CG  PRO A  41     -47.630  35.651   6.453  1.00  0.85           C  
ATOM    322  CD  PRO A  41     -48.476  35.057   7.577  1.00  0.85           C  
ATOM    323  N   SER A  42     -44.134  35.975   9.228  1.00  0.85           N  
ATOM    324  CA  SER A  42     -43.375  37.018   9.880  1.00  0.85           C  
ATOM    325  C   SER A  42     -41.884  36.685   9.792  1.00  0.85           C  
ATOM    326  O   SER A  42     -41.559  35.577   9.353  1.00  0.85           O  
ATOM    327  CB  SER A  42     -43.893  37.202  11.345  1.00  0.85           C  
ATOM    328  OG  SER A  42     -43.669  36.043  12.149  1.00  0.85           O  
ATOM    329  N   PRO A  43     -40.913  37.561  10.110  1.00  0.82           N  
ATOM    330  CA  PRO A  43     -39.502  37.174  10.200  1.00  0.82           C  
ATOM    331  C   PRO A  43     -39.186  36.018  11.141  1.00  0.82           C  
ATOM    332  O   PRO A  43     -39.961  35.690  12.035  1.00  0.82           O  
ATOM    333  CB  PRO A  43     -38.758  38.442  10.671  1.00  0.82           C  
ATOM    334  CG  PRO A  43     -39.724  39.618  10.471  1.00  0.82           C  
ATOM    335  CD  PRO A  43     -41.118  38.988  10.390  1.00  0.82           C  
ATOM    336  N   ARG A  44     -37.992  35.409  11.001  1.00  0.72           N  
ATOM    337  CA  ARG A  44     -37.534  34.366  11.896  1.00  0.72           C  
ATOM    338  C   ARG A  44     -37.396  34.790  13.348  1.00  0.72           C  
ATOM    339  O   ARG A  44     -37.729  34.053  14.266  1.00  0.72           O  
ATOM    340  CB  ARG A  44     -36.156  33.872  11.425  1.00  0.72           C  
ATOM    341  CG  ARG A  44     -35.777  32.513  12.031  1.00  0.72           C  
ATOM    342  CD  ARG A  44     -34.404  32.053  11.562  1.00  0.72           C  
ATOM    343  NE  ARG A  44     -34.133  30.732  12.191  1.00  0.72           N  
ATOM    344  CZ  ARG A  44     -33.461  30.508  13.322  1.00  0.72           C  
ATOM    345  NH1 ARG A  44     -32.939  31.507  14.029  1.00  0.72           N  
ATOM    346  NH2 ARG A  44     -33.299  29.255  13.725  1.00  0.72           N  
ATOM    347  N   GLY A  45     -36.891  36.026  13.573  1.00  0.81           N  
ATOM    348  CA  GLY A  45     -36.745  36.590  14.909  1.00  0.81           C  
ATOM    349  C   GLY A  45     -38.061  36.780  15.610  1.00  0.81           C  
ATOM    350  O   GLY A  45     -38.227  36.331  16.726  1.00  0.81           O  
ATOM    351  N   SER A  46     -39.069  37.379  14.942  1.00  0.81           N  
ATOM    352  CA  SER A  46     -40.370  37.595  15.562  1.00  0.81           C  
ATOM    353  C   SER A  46     -41.127  36.291  15.844  1.00  0.81           C  
ATOM    354  O   SER A  46     -41.814  36.161  16.853  1.00  0.81           O  
ATOM    355  CB  SER A  46     -41.259  38.530  14.713  1.00  0.81           C  
ATOM    356  OG  SER A  46     -41.572  37.903  13.475  1.00  0.81           O  
ATOM    357  N   ALA A  47     -41.013  35.270  14.949  1.00  0.85           N  
ATOM    358  CA  ALA A  47     -41.547  33.939  15.181  1.00  0.85           C  
ATOM    359  C   ALA A  47     -40.938  33.259  16.404  1.00  0.85           C  
ATOM    360  O   ALA A  47     -41.650  32.707  17.240  1.00  0.85           O  
ATOM    361  CB  ALA A  47     -41.344  33.037  13.940  1.00  0.85           C  
ATOM    362  N   LEU A  48     -39.598  33.334  16.566  1.00  0.83           N  
ATOM    363  CA  LEU A  48     -38.915  32.854  17.754  1.00  0.83           C  
ATOM    364  C   LEU A  48     -39.303  33.621  19.001  1.00  0.83           C  
ATOM    365  O   LEU A  48     -39.636  33.001  20.009  1.00  0.83           O  
ATOM    366  CB  LEU A  48     -37.384  32.809  17.546  1.00  0.83           C  
ATOM    367  CG  LEU A  48     -36.949  31.743  16.517  1.00  0.83           C  
ATOM    368  CD1 LEU A  48     -35.473  31.920  16.150  1.00  0.83           C  
ATOM    369  CD2 LEU A  48     -37.191  30.314  17.036  1.00  0.83           C  
ATOM    370  N   GLU A  49     -39.395  34.965  18.949  1.00  0.75           N  
ATOM    371  CA  GLU A  49     -39.856  35.776  20.064  1.00  0.75           C  
ATOM    372  C   GLU A  49     -41.264  35.428  20.536  1.00  0.75           C  
ATOM    373  O   GLU A  49     -41.543  35.392  21.729  1.00  0.75           O  
ATOM    374  CB  GLU A  49     -39.841  37.274  19.711  1.00  0.75           C  
ATOM    375  CG  GLU A  49     -38.421  37.864  19.582  1.00  0.75           C  
ATOM    376  CD  GLU A  49     -38.469  39.317  19.125  1.00  0.75           C  
ATOM    377  OE1 GLU A  49     -39.598  39.836  18.905  1.00  0.75           O  
ATOM    378  OE2 GLU A  49     -37.378  39.928  19.006  1.00  0.75           O  
ATOM    379  N   TYR A  50     -42.194  35.130  19.593  1.00  0.78           N  
ATOM    380  CA  TYR A  50     -43.501  34.578  19.913  1.00  0.78           C  
ATOM    381  C   TYR A  50     -43.387  33.229  20.631  1.00  0.78           C  
ATOM    382  O   TYR A  50     -43.983  33.020  21.677  1.00  0.78           O  
ATOM    383  CB  TYR A  50     -44.347  34.438  18.605  1.00  0.78           C  
ATOM    384  CG  TYR A  50     -45.750  33.928  18.841  1.00  0.78           C  
ATOM    385  CD1 TYR A  50     -45.980  32.547  18.949  1.00  0.78           C  
ATOM    386  CD2 TYR A  50     -46.840  34.804  18.984  1.00  0.78           C  
ATOM    387  CE1 TYR A  50     -47.263  32.054  19.189  1.00  0.78           C  
ATOM    388  CE2 TYR A  50     -48.129  34.304  19.248  1.00  0.78           C  
ATOM    389  CZ  TYR A  50     -48.339  32.922  19.329  1.00  0.78           C  
ATOM    390  OH  TYR A  50     -49.605  32.371  19.597  1.00  0.78           O  
ATOM    391  N   ILE A  51     -42.568  32.285  20.119  1.00  0.80           N  
ATOM    392  CA  ILE A  51     -42.390  30.976  20.742  1.00  0.80           C  
ATOM    393  C   ILE A  51     -41.797  31.063  22.143  1.00  0.80           C  
ATOM    394  O   ILE A  51     -42.286  30.419  23.065  1.00  0.80           O  
ATOM    395  CB  ILE A  51     -41.553  30.051  19.858  1.00  0.80           C  
ATOM    396  CG1 ILE A  51     -42.329  29.738  18.557  1.00  0.80           C  
ATOM    397  CG2 ILE A  51     -41.195  28.736  20.597  1.00  0.80           C  
ATOM    398  CD1 ILE A  51     -41.439  29.212  17.424  1.00  0.80           C  
ATOM    399  N   GLU A  52     -40.760  31.905  22.345  1.00  0.72           N  
ATOM    400  CA  GLU A  52     -40.113  32.117  23.628  1.00  0.72           C  
ATOM    401  C   GLU A  52     -41.011  32.737  24.695  1.00  0.72           C  
ATOM    402  O   GLU A  52     -40.847  32.483  25.883  1.00  0.72           O  
ATOM    403  CB  GLU A  52     -38.831  32.967  23.475  1.00  0.72           C  
ATOM    404  CG  GLU A  52     -37.710  32.270  22.662  1.00  0.72           C  
ATOM    405  CD  GLU A  52     -36.462  33.140  22.529  1.00  0.72           C  
ATOM    406  OE1 GLU A  52     -36.461  34.282  23.057  1.00  0.72           O  
ATOM    407  OE2 GLU A  52     -35.492  32.646  21.897  1.00  0.72           O  
ATOM    408  N   LYS A  53     -41.999  33.574  24.299  1.00  0.71           N  
ATOM    409  CA  LYS A  53     -42.926  34.164  25.245  1.00  0.71           C  
ATOM    410  C   LYS A  53     -44.201  33.348  25.479  1.00  0.71           C  
ATOM    411  O   LYS A  53     -44.836  33.516  26.507  1.00  0.71           O  
ATOM    412  CB  LYS A  53     -43.310  35.599  24.806  1.00  0.71           C  
ATOM    413  CG  LYS A  53     -42.109  36.560  24.813  1.00  0.71           C  
ATOM    414  CD  LYS A  53     -42.517  37.998  24.455  1.00  0.71           C  
ATOM    415  CE  LYS A  53     -41.333  38.971  24.449  1.00  0.71           C  
ATOM    416  NZ  LYS A  53     -41.778  40.332  24.065  1.00  0.71           N  
ATOM    417  N   GLU A  54     -44.571  32.418  24.560  1.00  0.72           N  
ATOM    418  CA  GLU A  54     -45.817  31.672  24.680  1.00  0.72           C  
ATOM    419  C   GLU A  54     -45.607  30.219  25.088  1.00  0.72           C  
ATOM    420  O   GLU A  54     -46.442  29.614  25.760  1.00  0.72           O  
ATOM    421  CB  GLU A  54     -46.564  31.657  23.322  1.00  0.72           C  
ATOM    422  CG  GLU A  54     -47.004  33.059  22.827  1.00  0.72           C  
ATOM    423  CD  GLU A  54     -48.109  33.715  23.651  1.00  0.72           C  
ATOM    424  OE1 GLU A  54     -48.916  32.977  24.272  1.00  0.72           O  
ATOM    425  OE2 GLU A  54     -48.181  34.972  23.604  1.00  0.72           O  
ATOM    426  N   TRP A  55     -44.467  29.588  24.721  1.00  0.70           N  
ATOM    427  CA  TRP A  55     -44.227  28.198  25.066  1.00  0.70           C  
ATOM    428  C   TRP A  55     -43.437  28.098  26.367  1.00  0.70           C  
ATOM    429  O   TRP A  55     -42.215  27.944  26.373  1.00  0.70           O  
ATOM    430  CB  TRP A  55     -43.520  27.401  23.931  1.00  0.70           C  
ATOM    431  CG  TRP A  55     -43.604  25.882  24.079  1.00  0.70           C  
ATOM    432  CD1 TRP A  55     -44.433  25.148  24.883  1.00  0.70           C  
ATOM    433  CD2 TRP A  55     -42.836  24.918  23.331  1.00  0.70           C  
ATOM    434  NE1 TRP A  55     -44.240  23.802  24.685  1.00  0.70           N  
ATOM    435  CE2 TRP A  55     -43.258  23.642  23.740  1.00  0.70           C  
ATOM    436  CE3 TRP A  55     -41.850  25.073  22.362  1.00  0.70           C  
ATOM    437  CZ2 TRP A  55     -42.704  22.490  23.194  1.00  0.70           C  
ATOM    438  CZ3 TRP A  55     -41.325  23.913  21.771  1.00  0.70           C  
ATOM    439  CH2 TRP A  55     -41.744  22.639  22.180  1.00  0.70           C  
ATOM    440  N   THR A  56     -44.121  28.177  27.524  1.00  0.70           N  
ATOM    441  CA  THR A  56     -43.464  28.271  28.825  1.00  0.70           C  
ATOM    442  C   THR A  56     -43.368  26.955  29.580  1.00  0.70           C  
ATOM    443  O   THR A  56     -42.681  26.869  30.593  1.00  0.70           O  
ATOM    444  CB  THR A  56     -44.172  29.269  29.736  1.00  0.70           C  
ATOM    445  OG1 THR A  56     -45.558  28.988  29.876  1.00  0.70           O  
ATOM    446  CG2 THR A  56     -44.075  30.670  29.116  1.00  0.70           C  
ATOM    447  N   ASP A  57     -44.014  25.885  29.077  1.00  0.66           N  
ATOM    448  CA  ASP A  57     -43.950  24.553  29.638  1.00  0.66           C  
ATOM    449  C   ASP A  57     -43.723  23.628  28.455  1.00  0.66           C  
ATOM    450  O   ASP A  57     -44.573  23.510  27.567  1.00  0.66           O  
ATOM    451  CB  ASP A  57     -45.248  24.230  30.447  1.00  0.66           C  
ATOM    452  CG  ASP A  57     -45.175  22.954  31.266  1.00  0.66           C  
ATOM    453  OD1 ASP A  57     -44.291  22.088  31.050  1.00  0.66           O  
ATOM    454  OD2 ASP A  57     -46.047  22.796  32.165  1.00  0.66           O  
ATOM    455  N   MET A  58     -42.555  22.958  28.396  1.00  0.67           N  
ATOM    456  CA  MET A  58     -42.195  22.062  27.312  1.00  0.67           C  
ATOM    457  C   MET A  58     -42.809  20.689  27.455  1.00  0.67           C  
ATOM    458  O   MET A  58     -42.714  19.871  26.541  1.00  0.67           O  
ATOM    459  CB  MET A  58     -40.672  21.831  27.202  1.00  0.67           C  
ATOM    460  CG  MET A  58     -39.894  23.059  26.712  1.00  0.67           C  
ATOM    461  SD  MET A  58     -38.102  22.755  26.592  1.00  0.67           S  
ATOM    462  CE  MET A  58     -38.143  21.580  25.201  1.00  0.67           C  
ATOM    463  N   ARG A  59     -43.438  20.370  28.607  1.00  0.61           N  
ATOM    464  CA  ARG A  59     -44.136  19.110  28.741  1.00  0.61           C  
ATOM    465  C   ARG A  59     -45.272  19.001  27.729  1.00  0.61           C  
ATOM    466  O   ARG A  59     -45.984  19.991  27.550  1.00  0.61           O  
ATOM    467  CB  ARG A  59     -44.757  18.955  30.141  1.00  0.61           C  
ATOM    468  CG  ARG A  59     -43.692  18.829  31.245  1.00  0.61           C  
ATOM    469  CD  ARG A  59     -44.284  18.661  32.636  1.00  0.61           C  
ATOM    470  NE  ARG A  59     -44.978  19.942  32.948  1.00  0.61           N  
ATOM    471  CZ  ARG A  59     -45.684  20.139  34.063  1.00  0.61           C  
ATOM    472  NH1 ARG A  59     -45.844  19.169  34.958  1.00  0.61           N  
ATOM    473  NH2 ARG A  59     -46.266  21.313  34.254  1.00  0.61           N  
ATOM    474  N   PRO A  60     -45.521  17.877  27.055  1.00  0.73           N  
ATOM    475  CA  PRO A  60     -46.808  17.601  26.427  1.00  0.73           C  
ATOM    476  C   PRO A  60     -47.989  17.921  27.327  1.00  0.73           C  
ATOM    477  O   PRO A  60     -47.908  17.669  28.538  1.00  0.73           O  
ATOM    478  CB  PRO A  60     -46.751  16.110  26.028  1.00  0.73           C  
ATOM    479  CG  PRO A  60     -45.261  15.743  26.061  1.00  0.73           C  
ATOM    480  CD  PRO A  60     -44.678  16.691  27.106  1.00  0.73           C  
ATOM    481  N   ALA A  61     -49.081  18.475  26.782  1.00  0.69           N  
ATOM    482  CA  ALA A  61     -50.253  18.879  27.519  1.00  0.69           C  
ATOM    483  C   ALA A  61     -50.848  17.741  28.341  1.00  0.69           C  
ATOM    484  O   ALA A  61     -51.171  17.951  29.502  1.00  0.69           O  
ATOM    485  CB  ALA A  61     -51.312  19.441  26.547  1.00  0.69           C  
ATOM    486  N   SER A  62     -50.888  16.509  27.769  1.00  0.58           N  
ATOM    487  CA  SER A  62     -51.313  15.280  28.442  1.00  0.58           C  
ATOM    488  C   SER A  62     -50.552  14.923  29.710  1.00  0.58           C  
ATOM    489  O   SER A  62     -51.124  14.438  30.670  1.00  0.58           O  
ATOM    490  CB  SER A  62     -51.297  14.008  27.516  1.00  0.58           C  
ATOM    491  OG  SER A  62     -50.011  13.538  27.073  1.00  0.58           O  
ATOM    492  N   VAL A  63     -49.219  15.139  29.716  1.00  0.50           N  
ATOM    493  CA  VAL A  63     -48.340  14.940  30.867  1.00  0.50           C  
ATOM    494  C   VAL A  63     -48.526  15.984  31.953  1.00  0.50           C  
ATOM    495  O   VAL A  63     -48.364  15.711  33.150  1.00  0.50           O  
ATOM    496  CB  VAL A  63     -46.862  14.959  30.461  1.00  0.50           C  
ATOM    497  CG1 VAL A  63     -45.938  14.849  31.701  1.00  0.50           C  
ATOM    498  CG2 VAL A  63     -46.594  13.786  29.502  1.00  0.50           C  
ATOM    499  N   ARG A  64     -48.759  17.250  31.568  1.00  0.54           N  
ATOM    500  CA  ARG A  64     -49.072  18.310  32.510  1.00  0.54           C  
ATOM    501  C   ARG A  64     -50.418  18.156  33.214  1.00  0.54           C  
ATOM    502  O   ARG A  64     -50.532  18.535  34.384  1.00  0.54           O  
ATOM    503  CB  ARG A  64     -49.035  19.716  31.847  1.00  0.54           C  
ATOM    504  CG  ARG A  64     -49.472  20.851  32.812  1.00  0.54           C  
ATOM    505  CD  ARG A  64     -49.391  22.287  32.291  1.00  0.54           C  
ATOM    506  NE  ARG A  64     -50.208  22.385  31.038  1.00  0.54           N  
ATOM    507  CZ  ARG A  64     -51.545  22.506  30.975  1.00  0.54           C  
ATOM    508  NH1 ARG A  64     -52.302  22.514  32.064  1.00  0.54           N  
ATOM    509  NH2 ARG A  64     -52.138  22.549  29.785  1.00  0.54           N  
ATOM    510  N   GLU A  65     -51.452  17.704  32.481  1.00  0.53           N  
ATOM    511  CA  GLU A  65     -52.781  17.428  32.994  1.00  0.53           C  
ATOM    512  C   GLU A  65     -52.872  16.184  33.929  1.00  0.53           C  
ATOM    513  O   GLU A  65     -51.867  15.447  34.108  1.00  0.53           O  
ATOM    514  CB  GLU A  65     -53.785  17.300  31.806  1.00  0.53           C  
ATOM    515  CG  GLU A  65     -54.024  18.649  31.066  1.00  0.53           C  
ATOM    516  CD  GLU A  65     -54.980  18.646  29.870  1.00  0.53           C  
ATOM    517  OE1 GLU A  65     -55.443  17.576  29.408  1.00  0.53           O  
ATOM    518  OE2 GLU A  65     -55.225  19.796  29.396  1.00  0.53           O  
ATOM    519  OXT GLU A  65     -53.975  15.999  34.520  1.00  0.53           O  
TER     520      GLU A  65                                                      
END   
