# Supplementary material for: Functional Cross-Talk of MbtH-Like Proteins During Thaxtomin Biosynthesis in the Potato Common Scab Pathogen Streptomyces scabiei
Source: Front Microbiol. 2020 Oct 15;11:585456. doi: 10.3389/fmicb.2020.585456 (PMC7593251; doi:10.3389/fmicb.2020.585456)
Supplement: Supplementary file 8 [file Table_2.XLSX]

## Sheet: Sheet 1
Bacterial species	Protein accession number	Locus tag(s) and/or protein name	Amino acid sequence
Acidobacteria bacterium isolate ATN1	RIK00317.1	DCC47_22460	mstnpfddedgrfyvlmndeeqyslwptfsevpqgwrvvfgeesraacveyveknwtdmrpkslrdameadekarnaga
Actinophytocola xanthii strain 11-183	WP_075124157.1	BU204_RS04080	mtnpfedpegtfhvlvndeeqhslwpsfaqvpagwrsvhgpagresclayveehwtdlrprslrermss
Actinophytocola xanthii strain 11-183	WP_075128341.1	BU204_RS25790	msnpfdqedgtflvlrneedqyslwpefadvppgwvlvhgpdtrtscldyvdrewtdmrprslvvamegrseeagke
Actinoplanes sp. N902-109	WP_015619633.1	L083_RS07715	mssnpfddengtfhvlvndeeqhslwpsfkeipsgwrsvfgpaarqealdyvdanwtdlrpkslrdsmaq
Actinoplanes sp. TFC3	WP_067497195.1	TFC3_RS07255	mssnpfddengtfhvlvndeeqhslwpsfkeipsgwrsvfgpaprqqaldyvdqnwtdlrpkslrdsmaq
Actinoplanes teichomyceticus ATCC 31121	CAE53354.1	Tcp13	mtnpfdnedgsflvlvngegqhslwpafaevpdgwtgvhgpasrqdclgyveqnwtdlrpkslisqisd
Actinoplanes teichomyceticus ATCC 31121	CAE53358.1	Tcp17	mtnpfdnedgsflvlvngegqhslwpafaevpdgwtgvhgpasrqdclgyveqnwtdlrprslveqada
Agrobacterium fabrum str. C58	WP_010973243.1	Atu3678	mssqtpaedlhynvvisdeerysiwpvykavpagwrlsgfsgskqacldhievewtdmrplslrrlmdgeaanitsaqe
Amycolatopsis orientalis strain B-37	WP_037306096.1	SD37_RS16720	mpnpfedpdakylvlvndegqhslwpvfadvpagwksvfgesgrqecldyieknwtdmrpkslieamektapas
Amycolatopsis orientalis strain KFCC10990P	KM232637.1	Vcm11	mtnpfdnedgsffvlvndegqhslwpafaevpagwttvhgeagrkeclayveenwtdlrpksliqeaga
Athrobacter chlorophenolicus A6	CP001341.1	Achl_1745	mtnpfddksatfsvlvneyqqhslwpafaavpegwvtmfgpdnreacldyvsrtwtdmaprkvselaasq
Bacillus cereus JRS1	CYHI01000652.1	BN2127_JRS1_06966	manpfenadgtylvlineegqyslwpgfidvpsgwtvvheqkgreacldyiqshwsdmrpnslkpvenv
Bacillus massiliglaciei strain Marseille-P2600	WP_110927797.1	BQ4305_RS10860	mtnpfenedslflvlmneegqyslwpafldvpagwvkkfgqssrvlcqqyiesnwrdmrpasikeelaasnk
Bacillus subtilis strain RC 25	WP_021480512.1	B2G85_RS15655	manpfenadgtylvlineegqyslwpsfidvpsgwtvvheqkgreacldyiqshwsdmrpnslktvenv
Bacillus subtilis subsp. subtilis strain 168	NC_000964.3	BSU_31959	manpfenadgtylvlvneegqyslwpgfidvpsgwtvvheqkgreacldyiqshwsdmrpnslktvenv
Burkholderia insecticola sp. RPE64	WP_044043681.1	BRPE64_RS25685	mtqqqnlaaddlvytvvineeeqfsiwptfrdvpagwreagvrgpkaeclayiektwtdmrpaslrrhmdavsaqakarln
Burkholderia plantarii PG1	WP_042624918.1	BGL_RS09350	mpnpfdndaaeftvlrnaegqhslwpafaaqpagwdrrhgpasradclrfvethwtdirplsgqrdaagatargdnprsr
Caballeronia peredens isolate LMG 29314	WP_087124204.1	AWB71_RS11890	mtqqqnlaaddlvytvvineeeqfsiwptfrdvpagwreagvrgpkadclayiektwtdmrpaslrrhmdavnaqakarln
Caballeronia temeraria isolate LMG 29319	WP_061164178.1	AWB76_RS32305	mnpfddetgeffvlrndegqhslwpsfaavpagwtsvfgvaarqacidyinenwtdirpaslrreap
Chelatococcus sp. CO-6	WP_019401813.1	AL346_RS04810	manpfddedgvflvlvndegqhslwpsfadvpagwqtvhgpaarqecldyvsahwtdmrprsliaaeet
Crocosphaera watsonii WH 0401	WP_007303638.1	CWATWH0401_RS03425	mkqderedttnyrvvvnheeqysiwpdyrdipagwrdtgksgqkedcleyikevwtdmrplslrkkme
Dyella sp. 4M-K27	WP_126687008.1	EKH80_RS22290	mtnpfddsngtffvlvnheeqyslwpefaqipagwtvkfgpdkrqecldyveqnwvdmrprslieameaera
Escherichia coli BL21(DE3)	ACT42431.1	ECD_00552, YbdZ	mafsnpfddpqgafyilrnaqgqfslwpqqcvlpagwdivcqpqsqascqqwleahwrtltptnftqlqeaq
Frankia sp. R43	WP_054567392.1	ACG83_RS17995	mtgspfddengqflallndegqfslwplfaqvpagwravhgpesrqacldyieaqwtdmrpasliertrrdrpggapg
Gordonia alkanivorans NBRC 16433	WP_006360234.1	GOALK_RS17825	mtnpfddedgrfyvlvndenqhslwptfadipagwtkvfgedsraacleyveqnwtdlrpkslieameadksgda
Gordonia amicalis CCMA-559	WP_024497698.1	BMSG_RS0103965	mtnpfddedgrfyvlvndenqhslwptfadipagwtkvfgedsraacleyveqnwtdlrpkslieameadkgags
Gordonia neofelifaecis NRRL B-59395	WP_009679141.1	SCNU_RS09450	mtnpfddengrfyvlvneenqhslwptfadipagwtkvfgeesreacleyveknwtdlrpqslidamaadqkna
Gordonia polyisoprenivorans HW436 A3OC	WP_006370451.1	A3OC_RS0105575	mtnpfddengrfyvlvndenqhslwptfadipagwtkvfgedsraacleyveknwtdlrpkslidameadkaareng
Gordonia rhizosphera NBRC 16068	WP_006332355.1	GORHZ_RS09360	mtnpfddengrfyvlvndenqhslwptfadipagwttvfgedsraacleyveknwtdlrpkslieameadaaepeaq
Gordonia terrae strain 3612	WP_004020535.1	BCM27_RS19375	mtnpfddedgrfyvlvndenqhslwptfadipagwtkvfgedsraacleyveqnwtdlrpkslieameadkssda
Kitasatospora sp. MY 5-36	WP_049649155.1	AE652_RS01190	mtnpfddqdgtflvlvneenqhslwpqfadvpegwtvvhgpdtnaacleyvekswtdmrprsladamdtrk
Kroppenstedtia sanguinis strain X0209	WP_124248777.1	D1G38_RS17330	mtnpfddedgrfyvlvndenqhslwptfaeipagwtkvfgedsrqaclayveenwtdlrpkslieameadadsk
Kutzneria sp. 744	ABV56590.1	KtzJ	msanpfddedgqfqvlvndedqhslwpafapvpdgwrvvfgadrrdrclayveqnwtdmrpkslreamaad
Limnoraphis robusta CS-951	WP_046276759.1	WN50_RS13840	mnseedttiyrvvineeeqysiwpdyreipfgwrdvgksglkqecldyikevwtdmrplslrrkmeeleks
Lyngbya aestuarii BL J	WP_023067057.1	M595_RS14390	mnseedttiyrvvvneeeqysiwpdyreipfgwrdvgksglkqecldyikevwtdmrplslrrkmeesqts
Lysobacter enzymogenes strain ATCC 29487	WP_074873762.1	BLU84_RS25230	msnpfddtngtflvlvndenqhslwpqfaeipagwravhgpterqecldyietnwtdmrpasliqameqdavqrna
Microbacterium oxydans strain NS234	WP_058631979.1	NS234_RS10810	mstnpfddedgvflalvndeeqyslwpefaevpsgwrivfgpanraatlefiektwtdlrprslreamaaeear
Micromonospora aurantiaca ATCC 27029	ADL46323.1	Micau_2788	maeprflvvrndeeqysiwsadrdlpagwhdtgfagsreeclahvdevwtdmrprsvreals
Micromonospora sp. ML1	CAJ34376.1	TioT	msvnpfddedgefyvlvndeeqhslwptfgdvpdgwrivfgpagraesvayveenwtdmrpkslreamsaa
Millisia brevis NBRC 105863	WP_066909728.1	MB1_RS16660	mstnpfddedgrffvlindedqhslwptfadvpegwrvvfgedsraacleyveknwtdmrprslreameadaaarkaqada
Mycobacterium aurum strain NCTC10437	WP_048633068.1	EL337_RS18125	mstnpfddehgtfhvlandeeqyslwptfaevptgwrvvfgdgsradcleyvektwtdlrprslrdams
Mycobacterium conceptionense strain IS-2586	WP_019345598.1	A5746_RS02470	mstnpfddengtfhvlvndegqhslwpafadvpagwqvvfgpagraecldhveanwtdlrpaslreamssst
Mycobacterium farcinogenes strain DSM 43637	WP_036393643.1	BN975_RS24235	mstnpfddengmfhvlvndegqhslwpafadvpagwqvvfgtagraecldyveanwtdlrpaslreamssst
Mycobacterium iranicum UM_TJL	WP_024445279.1	N420_RS0106475	mstnpfddedgifyvlsndeqqyslwpafadipagwqvvfgestrsdclayveenwtdmrprslreams
Mycobacterium llatzerense strain CLUC14	WP_043399539.1	TL10_RS18875	mstnpfdddngsffvlvndeeqhslwptfadvpagwrvvfgeadrascleyierewtdirpkslrdrlavgqrl
Mycobacterium mucogenicum strain CCH10-A2	WP_061001811.1	AX746_RS11260	mstnpfdddngsffvlindeeqhslwptfadvpagwrvvfgeadrascleyierewtdirpkslrdrlavgqql
Mycolicibacterium smegmatis MC2 155	YP_884812.1	MSMEG_0399, GplH	msinpfdddngsffvlvndeeqhslwpsfadvpagwrvvfgeasradclefieqnwtdirpkslrerlaqggaldg
Mycobacterium sp. 852013-51886	WP_066839109.1	A5757_RS22455	mstnpfdddsgsffvlvndegqhslwptfaevpagwravhgeapraecleyveqhwtdirpktlrerlpaggasdn
Mycobacterium sp. NAZ190054	WP_067954378.1	ASJ79_RS09065	mstnpfdddngtfyvlvneeeqyslwptfadvpagwrvvfgestradclayveetwtdlrprslreamnanp
Mycobacterium sp. ST-F2	WP_073695485.1	EB75_RS11255	mstnpfdddngtffvlindeeqhslwptfadipqgwrvvhgeadrascleyierewtdirpkslrdrlavgqrl
Mycobacterium tuberculosis strain HN-506	BAX49639.1	HN506_02504, MbtH	mstnpfddddgeffvlindeeqhslwptfadvpagwrvvhgeaeraacldyieqnwtdirpkslrerlatgqgsg
Myxococcus xanthus DK 1622	ABF91873.1	MXAN_3118	mtderedttvykvvvnheeqysiwpadrenalgwkdagkqglkaecleyikevwtdmrplslrkkmeelks
Nocardia paucivorans NBRC 100373	WP_040788378.1	ON32_RS02360	mstnpfddedgrfyvlvndeeqhslwptfaevpagwrvvfgedsraacveyveknwtdmrpkslreamaadeaarqaka
Nocardia paucivorans NBRC 100373	WP_040792270.1	ON32_RS18825	mstnpfddedgrffvlinneeqyslwptfaevplgwrvvfgednrascieyvekswtdmrpkslrdamaaddavrravrs
Nocardia sp. BMG51109	WP_024803007.1	D892_RS0120300	msknpfddedgrffvlvneedqhslwpvfaevpagwrivfgedtrsacieyveknwtdmrprslreameadlqnaatesa
Nocardia terpenica strain IFM 0406	WP_067589043.1	AWN90_RS28995	matstnpfddedgrfvvlvnaeeqhslwptfadvpegwrvvfgedtraacleyvernwtdmrpktlreamnsan
Nocardia uniformis subsp. tsuyamanensis	AAT09800.1	NocI	mlgenedsgefevvvnheeqysiwpadravpdgwrtagqrgakraclewidanwtdmrplslrealrgagdra
Nocardiopsis dassonvillei strain NCTC10488	WP_013155306.1	EL646_RS14850	msnpfddedarflvlvndegqhslwpafaevprgwrvaqgetsraealeyverewtdlrpasliaaqeg
Nonomuraea solani strain CGMCC 4.7037	SEG91870.1	SAMN05444920_107375	mtnpfddengtflvlvndegqhslwpdfadvpagwetvfgpgthaaaldyveqnwtdmrplslqramge
Paenibacillus sp. SMB1 366	WP_111146967.1	DNH61_RS12385	msnpfenpegsyhvlvneegqfslwpsfigvpqgwkivcerqsrqasldfinagwtdmrpnsirplesagerrg
Paraburkholderia caribensis MBA4	WP_035999678.1	K788_RS23020	mtqnthqdaqhdvqytvvindeeqysiwptfrdvpagwrevgvrgpkaaclehiesvwtdmrpaslrrhmdaapntr
Paraburkholderia endofungorum strain HKI456	WP_104078542.1	B0O95_RS14865	msnpfddpngtflvlvndenqhslwpnfvevpagwravhgpdarqacleyiernwtdmrpasliesmgklsvieperka
Paraburkholderia phymatum STM815	WP_012403342.1	BPHY_RS20385	mtqnthqdaqddvqytvvvndeeqysiwptfrdvpagwrevgvrgpkaaclehieavwtdmrpaslrrhmdaapntr
Paraburkholderia terrae strain DSM 17804	WP_042304274.1	C2L65_RS16860	mtqnthqdaqddvqytvvindeeqysiwptfrdvpagwrevgvrgakaaclehiesvwtdmrpaslrrhmdaapntr
Paraburkholderia tropica strain P-31	WP_065064659.1	A6456_RS31910	mswddenaefevvineeeqysiwpsykpipggwrtvgkkdkkaeclayieehwtdmrpaslrramdgdgaskdavipasqh
Paracoccus alcaliphilus strain DSM 8512	WP_090610398.1	BMW58_RS02075	msnpfddqdgiflvlvndenqhslwpefaavpegwrsvfgpdkrpacidyvetswtdmrpaslvametekaa
Paracoccus sp. 1011MAR3C25	WP_119747089.1	D3P04_RS06580	msnpfddqdgiflvlvndenqhslwpefaavpegwrtvfgpdkrpacisyveanwtdmrpaslvaaeteeaa
Polyangium brachysporum DSM 7029	AKJ29078.1	AAW51_2387, GlbE	mthllddvdgaflvlvnaegqhslwpaslqvpagweiafgsetrpacldyieahwtdlrprsvarrahaqpea
Pseudomonas aeruginosa PAO1	AAG05800.1	PA2412	mtsvfdrddiqfqvvvnheeqysiwpeykeipqgwraagksglkkdclayieevwtdmrplslrqhmdkaag
Pseudomonas chlororaphis strain B25	WP_124320129.1	C4K04_RS11825	mnpfdnedgqflvlcndegqhslwpafsqvpagwqilfgaaarqdcvtyiaqnwtdmrpaslrqrqg
Pseudomonas syringae UB246	WP_027900544.1	N009_RS0115470	MVFDREDLTFQVVCNHEEQYSIWPDYKAIPNGWRAVGMKGLKKDCLEYIEQHWTDMRPLSLRQKMDQDKVVA
Pseudonocardia sp. HH130629-09	WP_060712088.1	XF36_RS12275	mstnpfdddngtfrvlvndegqhslwpdfadvpagwtsvhgpadrtscldyveriwtdlrprslrertna
Pseudonocardia sp. P2	WP_020625570.1	PP2_RS22670	mstnpfddengtfrvlvndegqhslwpdfaevpagwtsvhgpadrtscldyvernwtdlrprslrertda
Rhizobium leguminosarum strain Norway plasmid pRLN1	AUW45697.1	CUJ84_pRLN1000230, VbsG	mdnlephddlwiavidterrysiwpqdkripvgwepagfagsrqhclahirdvwadprplslrsaiagdarl
Rhodococcus erythropolis strain BG43	AKD96145.1	XU06_04630	mstnpfddedgrfyvlvndedqhslwptfsevpagwrvvfgednrkacleyveanwtdmrpkslreameadqaaggkhaves
Rhodococcus fascians 02-816c	WP_019663793.1	BH88_RS01340	mstnpfddedgrffvlvndedqhslwptfsdvpqgwrvvfgedsraacleyveknwtdmrprslreameadaaarqsaegtpea
Rhodococcus jostii RHA1	ABG96503.1	RHA1_ro04717	mstnpfddeegrfyvlvndedqhslwptfsevpagwrvvfgeesraacleyveknwtdmrpkslreameadeksggrhsvdks
Rhodococcus kyotonensis strain KB10	WP_068425313.1	A3K89_RS11385	mstnpfddedgrffvlvndedqhslwptfsdvpqgwrvvfgedsraacleyveknwtdmrprslreameadaaarqsaegkpea
Rhodococcus marinonascens NBRC 14363	WP_072687017.1	RM2_RS01245	mstnpfddeegrfyvlvndedqhslwptfsevpagwrvvfgeesraacleyveknwtdmrpkslreameadeksdgrhsvekn
Rhodococcus rhodnii NBRC 100604	WP_010840282.1	RR1_RS10745	mstnpfddedgrfyvlvndeeqyslwptfsevptgwrvvfgedsraacleyveknwtdmrpkslrdameadeaarraadas
Rhodococcus sp. WMMA185	WP_070379598.1	BFN03_RS14560	mstnpfddeegrfyvlvndeeqhslwptfsevpagwrvvfgeesraacleyveknwtdmrpkslreameadeksrvdns
Rhodococcus triatomae strain DSM 44892	WP_072736193.1	BLQ89_RS03470	mstnpfddedgrfyvlvndedqhslwptfsevpagwrvvfgedsraacleyveknwtdmrprslreameadetsggrhsvdk
Rhodococcus tukisamuensis strain JCM 11308	WP_072843117.1	BLT10_RS02955	mstnpfddedgrfyvlvndedqhslwptfsdvpqgwrvvfgedsrqacveyveknwtdmrpkslreamekdkaagnn
Saccharothrix mutabilis subsp. Capreolus	ABR67757.1	CmnN	mdtylvvvnheeqysvwpadrplpagwraegtsgdkeqclahietvwtdmrplsvrrraeav
Salinispora arenicola CNT005	WP_028678147.1	B110_RS0125710	mttnpfddedgqfyvlvndedqyslwptfadipagwtarygpatradsvsyveshwtdmrprslrevmdg
Streptomyces acidiscabies a10	GAQ51743.1	a10_01523, TxtH	mpspfddhdgqfhvlrneegqfslwpnfadipsgwrsvsgpsprgsaleyiekewtdmrpasvre
Streptomyces acidiscabies a10	WP_010357635.1	AV141_RS45635, Saa2_09136	mstnpfedddarylvltndegqhslwpafaevpdgwtvahpedtrqacleyvernwtdmrpkslveamga
Streptomyces agglomeratus strain 5-2-6	WP_069926457.1	BGK70_RS28020	mstnpfddengqfhvlvndedqhslwpafaevpagwrsvfgpaaraesvayveehwtdmrprslreamng
Streptomyces anulatus subsp. fumigatus	ADG27355.1	AcmR	mtnpfenpdgqylvlvnaegqyslwpafaevpagwtvalaetdrqscldhieahwtdmrplslvrr
Streptomyces antibioticus JCM 4620	AAG34186.1	SimY	manpfddqrgsflvlrnaeeqvslwpafagvptgwqvakgpnsraaclayieeawtdlrpkslidatdps
Streptomyces clavuligerus ATCC 27064	WP_003958107.1	SCLAV_p1293, SCLAV_RS33345	msgdvrerwkvvvndeeqysiwsaqretpagwredgvhgtkdeclahiervwtdmrprslrertapeaear
Streptomyces coelicolor A3(2) M145	NP_624806.1	SCO0489, CchK	mstnpfddadgrflvlvndegqhslwpafaavpggwttvfeentrdaclayveanwtdlrprslartada
Streptomyces coelicolor A3(2) M145	AAD18046.1	Cda-orfX, CdaX	mtnpfedadgrylvlvndegqhslwpsfvdvpagwtvalgesdreacleyveknwtdmrprslveamstgn
Streptomyces coeruleorubidus NRRL 18370	ADN26246.1	PacJ	mfddegrefcvvrngeeqysiwpsgrelpagwvevgtrgpkaeclayldrtwtdmrpaslrqslsadegsaa
Streptomyces europaeiscabiei 89-04	WP_046706407.1	AWZ11_RS05060	mavnpfddengefhvvvndeeqhalwptyadvpdgwrsvagpagraesiayveenwtdmrprslreatpap
Streptomyces europaeiscabiei 89-04	WP_010350602.1	AWZ11_RS28370, TxtH	mpspfddhdgqfhvlrneegqfslwpnfadipsgwrsvsgpsprgsaleyiekewtdmrpasvre
Streptomyces filamentosus NRRL 11379	AAX31560.1	DptG	manpfenndgsylvlvndegqyslwpafadvpagwtvtfgessrqecldhinenwtdmrpkslirqmendrttaa
Streptomyces hygroscopicus subsp. aabomyceticus	AAU34213.1	MppT	mgtnpfddpdgrylvlvneedqhslwpafaevpqgwtvalaetdrqsaldfitehwtdmrprslvrameea
Streptomyces ipomoeae 91-03	WP_009337597.1	STRIP9103_RS39770	mtdnpfddedgtflvlvndenqhslwplfadvpagwttvhgpapraacldyiecewtdmrpaslvramsaagegdr
Streptomyces ipomoeae 91-03	AEL30516.1	TxtH	msnpfestthpmfvllndeqqmslwpaftpvpdgwraafgpavrteclayierewgdlrpaslr
Streptomyces katrae strain NRRL ISP-5550	WP_045946089.1	VR44_RS04780	mstnpfddgdgrfhvlvndedqhslwpvfaevpagwrvvfgeadraacleyvernwtdlrprslreamaad
Streptomyces lasaliensis ATCC 31180	BAE98157.1	Ecm8	mstnpfddetgrfhvlvngedqhslwpafaevpagwrsvfgpaarteslayveehwtdmrprslreaadg
Streptomyces lavendulae	AAK81828.1	ComB	mtnpfdnengtflvlvndegqhslwpvfaeipqgwttafgeasraeclefveqnwtdmrpkslvarmegtata
Streptomyces pini strain PL19	SFL35986.1	SAMN05192584_117108	mtnpfddsegtfhvlvndegqhslwpnfvdipagwqavvndrprqecldyieenwtdmrpkslieamaahektaae
Streptomyces pristinaespiralis Pr11	CBH31049.1	MbtY	msnpfedaegtflvlvnhegqyslwpsfaevpagwtvalpatdresalahitdrwtdmrpqslidamngtaa
Streptomyces rishiriensis strain DSM 40489	AAG29779.1	CouY	atnpfddengvylllvndegqhslwpsfaalpkgwtvildeasrqecldyvnehwtdmrplslqpamgde
Streptomyces roseochromogenes subsp. oscitans DS12.976	AAN65223.1	CloY	matnpfedengsylvlingegqhslwpsfadvpngwtvifneasrqdcldyvnehwtdmrplslqramgge
Streptomyces scabiei 87.22	CBG70277.1	SCAB_31771, TxtH	mpspfddhdgqfhvlrneegqfslwpnfadipsgwrsvsgpsprgsaleyiekewtdmrpasvre
Streptomyces scabiei 87.22	WP_012998279.1	SCAB_3331, MLPlipo	mtnpfenpdgiyrvltndegqhslwpdftpvpegwatvfgpdsrtacleyverewtdlrpqslvramge
Streptomyces scabiei 87.22	WP_013005929.1	SCAB_85461, MLPscab	msnpfedpegtylvlvndenqhslwpdfvevpagwrvvhgpgsrqscldhvethwtdmrprslaesmdg
Streptomyces sp. 11-1-2	WP_078638235.1	CGL27_RS02360, CGL27_02270	msnpfddadarylvlvndegqyslwpvfaevpagwtgvhgpdgrqacldhinenwtdmrpkslveamdaaas
Streptomyces sp. 11-1-2	WP_046086618.1	CGL27_RS04255, CGL27_04160	mddnaryqvlrndedqyslwpadlevpegwrpvgkegtkdecsayvdevwtdmrprslrermdnvas
Streptomyces sp. 11-1-2	WP_119986043.1	CGL27_RS10110, CGL27_09910	msaspalrpagdryvvvvnheeqysvwfadralpagwtatgaqgtrqecldhieqvwtdltprsvrasr
Streptomyces sp. 11-1-2	WP_086709734.1	CGL27_RS10655, CGL27_10440	msveqnddntvyrvvlndeeqysiwwahrdlpagwhaegtegtrdeclarigdiwtdmrplslrrrmegqhtav
Streptomyces sp. 11-1-2	WP_078641478.1	CGL27_RS18335, CGL27_18035	msnpfenpdgryfvlvneegqhslwpafaevpagwtvahgeddrqacldyvnehwtdmrpkslitamdgtsa
Streptomyces sp. 11-1-2	WP_078644297.1	CGL27_RS34600,CGL27_34265	msnpfenaegrffvlvneerqyslwpafaevpagwtvvhgedtrdaclehinqnwtdmrpkslvdamsaa
Streptomyces sp. CB02056	WP_074005862.1	AMK13_RS36500	mtnpfddqdgtflvlvneenqhslwpqfadvpdgwtvvhgpdtnaacleyvekswtdmrprsladamdtrk
Streptomyces sp. cf386	SDP55221.1	SAMN04487981_12661	manpfddnsgvfrvlvndegqhslwpdfapvpdgwssvhgpddraacleyiernwtdmrprslaeamrkaeg
Streptomyces sp. NRRL B-1140	WP_053672917.1	ADK65_RS25300	mstnpfddedgrfhvvvndeeqhslwpafaevpagwrvvfgeaaraecleyveqnwtdlrpkslreamaag
Streptomyces sp. NRRL S-920	WP_030794579.1	IG54_RS0135380	mstnpfddengtfhvlendegqhslwpvfvdvpdgwrvvlgdaardecleyveenwtdlrprslreamaad
Streptomyces sp. SNA15896	BAI63290.1	Swb18	mstnpfddedgrfhvlvndedqhslwpafaevpagwravfgpagraeslayveenwtdmrprslqqamda
Streptomyces tsukubensis VKM Ac-2618D c11	WP_006350627.1	EWI31_RS28810	mtnstnpfddpdgifhvvvndegqhalwpvfadipagwegvwgpgpragaleyveanwtdirpksllaqya
Streptomyces turgidiscabies T45	GAQ77365.1	T45_09183, TxtH	mpspfddhhgqfyvlrneegqfslwpdfadipsgwhsvsgpvsrdsalgyiegqwtdmrptsara
Streptomyces vinaceus ATCC 11861	AAP92504	VioN	mndtpadtayqvvlndeeqysvwpvgrplpagwraegtvggrqacldhietvwtdlrplsara
Streptomyces viridifaciens DSM 40239	WP_046386617.1	BOQ63_RS18895	mtanpfdndagefhvlvneegqhslwpafaavpagwqsvfgpgsrgsaleyvetswtdirprsvgspersgtvtaegaanr
Streptomyces yeochonensis CN732	WP_037906290.1	BS72_RS03480	mtnpfddqdgtflvlvneedqhslwprfadvpdgwttvhgpdthaacleyieenwtdmrprsladamaaqr
Streptomyces viridochromogenes strain NRRL 3414	WP_048580916.1	ACM01_RS10820	mpspfddhdgqfhvlrneegqfslwpnfadipsgwrsvngpsprdsaleyiekewtdmrpasvre
Streptomyces zhaozhouensis CGMCC 4.7095	WP_097229363.1	CRP51_RS03180	msnpfddvdgvfrvlrneagqyslwpdfaevpagwtsvhgpaaraacleyvesdwtdqrpaglvrapgagd
Thermobifida fusca strain NBRC 14071	WP_011292287.1	TF1_RS05620	mtnpfdddegvflvlvndedqyslwpefaevpqgwrtvfgptsraaaldyinthwtdlrprslreameahstag
Thermocrispum agreste DSM 44070	WP_028847742.1	YWY_RS0111615	mstnpfddpdgrfhvlvndenqhslwpsfadipagwrsvfgpdtkdaclayveknwtdmrpasliaadd
Variovorax paradoxus 110B G369	WP_019658284.1	G369_RS0132670	mstscfdredetfivlvneedqysiwphwkavpsgwkavdgvkgdkkaalefveknwtdmrprslrdwmaaqdrapsaeaaas
Variovorax sp. YR266	WP_093178213.1	G369_RS0132670	mtnpfdngdasfvvltndenqhsiwpdfieipkgwkkvygpsakgdclefveknwtdmrpkslaqamgaqg
Xenorhabdus eapokensis strain DL20	WP_074023416.1	Xedl_RS08665	mnleqknpfdddeatfyvlinnhqqyslwpafaahptgwelvigpnsraaciayieehwvdmrpaslrepqinqidnadgltyr
